# Supplementary material for: CRISPR interference screens reveal growth–robustness tradeoffs in Synechocystis sp. PCC 6803 across growth conditions
Source: Plant Cell. 2023 Jul 26;35(11):3937–56. doi: 10.1093/plcell/koad208 (PMC10615215; doi:10.1093/plcell/koad208)
Supplement: koad208_Supplementary_Data [file koad208_supplementary_data.zip]

Archive with 6 entries (6 files):
- Author_Revisions_Checklist_TPC2023LSB00192R1.pdf
- tpc.23.00192Supplemental Data Set 1.xlsx
- tpc.23.00192Supplemental Data Set 2.xlsx
- tpc.23.00192Supplemental Data Set 3.xlsx
- tpc.23.00192Supplemental Figures and Tables.pdf
- tpc23.00192Peer Review Report.pdf
