# Supplementary material for: CRISPR interference screens reveal growth–robustness tradeoffs in Synechocystis sp. PCC 6803 across growth conditions
Source: Plant Cell. 2023 Jul 26;35(11):3937–56. doi: 10.1093/plcell/koad208 (PMC10615215; doi:10.1093/plcell/koad208)
Supplement: koad208_Supplementary_Data [file koad208_supplementary_data.zip › tpc.23.00192Supplemental Data Set 1.xlsx]

## Sheet: Legend
Supplemental Data. Miao et al. (2023). CRISPR interference screens in Synechocystis PCC 6803. Plant Cell.
Supplemental Data Set 1. Lists of sequences of all the sgRNA used in this study, and fitness score of all the sgRNAs and overall fitness scores of all the targeted genes/ncRNAs in all tested growth conditions.
This data set contains the ID and DNA sequence of all small guide RNAs (sgRNA) used in this study (sheet 1).
It also contains a list of fitness scores for all sgRNAs in all conditions (sheet 2), and the fitness score for each gene calculated from sgRNA fitness (sheet 3)

## Sheet: sgRNA sequences
Supplemental Data. Miao et al. (2023). CRISPR interference screens in Synechocystis PCC 6803. Plant Cell.
Supplemental Data Set 1. Lists of sequences of all the sgRNA used in this study, and fitness score of all the sgRNAs and overall fitness scores of all the targeted genes/ncRNAs in all tested growth conditions.
>sll1677|130
CAGTGATAGAGATACTGGGAGCTACGCTGTCCCGGCACTTTCAAGTTTTAGAGCTAGAAATAGCAAGTTAAAAT
>sll1677|88
CAGTGATAGAGATACTGGGAGCTATTTGCCCGTCACCGTCCGTTTTAGAGCTAGAAATAGCAAGTTAAAAT
>sll1677|7
CAGTGATAGAGATACTGGGAGCTACTTCCCCATCCCAGACGGTTTTAGAGCTAGAAATAGCAAGTTAAAAT
>sll1677|31
CAGTGATAGAGATACTGGGAGCTAATGTAGTTGAGCATAACCCCTAGTTTTAGAGCTAGAAATAGCAAGTTAAAAT
>sll1677|163
CAGTGATAGAGATACTGGGAGCTAGCCATAATGCCAATCAAACCAAGTTTTAGAGCTAGAAATAGCAAGTTAAAAT
>sll0218|192
CAGTGATAGAGATACTGGGAGCTAATGTCGGCGGTGACCCGGTTTTAGAGCTAGAAATAGCAAGTTAAAAT
>sll0218|64
CAGTGATAGAGATACTGGGAGCTACAGTAGACGCACCACCAGTTTTAGAGCTAGAAATAGCAAGTTAAAAT
>sll0218|8
CAGTGATAGAGATACTGGGAGCTAGTCCGAATCCACATTGGTTGAGGTTTTAGAGCTAGAAATAGCAAGTTAAAAT
>sll0218|112
CAGTGATAGAGATACTGGGAGCTAACTGAACAGGCCGACGCAAAGTTTTAGAGCTAGAAATAGCAAGTTAAAAT
>sll0218|39
CAGTGATAGAGATACTGGGAGCTACACGACTGAAATATAGGAGAGTGTTTTAGAGCTAGAAATAGCAAGTTAAAAT
>ssr1853|89
CAGTGATAGAGATACTGGGAGCTATTCCTGGGCCGTTACATCCGTTTTAGAGCTAGAAATAGCAAGTTAAAAT
>ssr1853|139
CAGTGATAGAGATACTGGGAGCTACATCAAAGGAACTACAGCCCAGTTTTAGAGCTAGAAATAGCAAGTTAAAAT
>ssr1853|125
CAGTGATAGAGATACTGGGAGCTACAGCCCAGGGCATTGAGGGCTGTTTTAGAGCTAGAAATAGCAAGTTAAAAT
>ssr1853|76
CAGTGATAGAGATACTGGGAGCTACATCCCGGTCATCGGCCCGTTTTAGAGCTAGAAATAGCAAGTTAAAAT
>ssr1853|103
CAGTGATAGAGATACTGGGAGCTAGACAATTCTCTGTCTTTCCTGTTTTAGAGCTAGAAATAGCAAGTTAAAAT
>slr1413|21
CAGTGATAGAGATACTGGGAGCTAGATAGGGGCAACTGGTAGGCCTGTTTTAGAGCTAGAAATAGCAAGTTAAAAT
>slr1413|62
CAGTGATAGAGATACTGGGAGCTAGGAAGAACCATAGCCGCTGTTTTAGAGCTAGAAATAGCAAGTTAAAAT
>slr1413|81
CAGTGATAGAGATACTGGGAGCTAGGCTGGGGAGAATTGGGGTTTTAGAGCTAGAAATAGCAAGTTAAAAT
>slr1413|93
CAGTGATAGAGATACTGGGAGCTATGGCTTCGTTGACCTCGGGCTGGTTTTAGAGCTAGAAATAGCAAGTTAAAAT
>slr1413|38
CAGTGATAGAGATACTGGGAGCTAAACGCTGGACGGGATAGGTTTTAGAGCTAGAAATAGCAAGTTAAAAT
>speA|208
CAGTGATAGAGATACTGGGAGCTAGCCGAGCTTTCTTTGCCGCAGTTTTAGAGCTAGAAATAGCAAGTTAAAAT
>speA|151
CAGTGATAGAGATACTGGGAGCTACCGATCGCCGTTGGGAGAGAGTTTTAGAGCTAGAAATAGCAAGTTAAAAT
>speA|61
CAGTGATAGAGATACTGGGAGCTATTCTTCAATGCTCCAGGGTTTTAGAGCTAGAAATAGCAAGTTAAAAT
>speA|12
CAGTGATAGAGATACTGGGAGCTAAATGCTTTATCCGCCGGCACGTTTTAGAGCTAGAAATAGCAAGTTAAAAT
>speA|127
CAGTGATAGAGATACTGGGAGCTAGTTATGTTACCAGCGGCATTAAGTTTTAGAGCTAGAAATAGCAAGTTAAAAT
>gmk|118
CAGTGATAGAGATACTGGGAGCTATCGGGTAGTGGCGGAAAGTTTTAGAGCTAGAAATAGCAAGTTAAAAT
>gmk|6
CAGTGATAGAGATACTGGGAGCTACCTTTTACTGAAGTTTGGTCGTTTTAGAGCTAGAAATAGCAAGTTAAAAT
>gmk|141
CAGTGATAGAGATACTGGGAGCTAGTCTACTTCCCCAGCCCTGTTTTAGAGCTAGAAATAGCAAGTTAAAAT
>gmk|184
CAGTGATAGAGATACTGGGAGCTACCAAGTTTGAAACTCTTCCTGTTTTAGAGCTAGAAATAGCAAGTTAAAAT
>gmk|50
CAGTGATAGAGATACTGGGAGCTAAGTCCCCTTACCCACACCACTGGTTTTAGAGCTAGAAATAGCAAGTTAAAAT
>slr1783|80
CAGTGATAGAGATACTGGGAGCTAATCGTAGCAGGTTGCCAGACGTTTTAGAGCTAGAAATAGCAAGTTAAAAT
>slr1783|47
CAGTGATAGAGATACTGGGAGCTACCATCAGCCTATCACGGGTTTTAGAGCTAGAAATAGCAAGTTAAAAT
>slr1783|92
CAGTGATAGAGATACTGGGAGCTAGTAGGAGGCGATCGTAGCGTTTTAGAGCTAGAAATAGCAAGTTAAAAT
>slr1783|105
CAGTGATAGAGATACTGGGAGCTATAAATAGGGCGGTTTAGTAGGGTTTTAGAGCTAGAAATAGCAAGTTAAAAT
>slr1783|117
CAGTGATAGAGATACTGGGAGCTATGCAAAGGTAAATAGGGGTTTTAGAGCTAGAAATAGCAAGTTAAAAT
>sll0558|73
CAGTGATAGAGATACTGGGAGCTACCTTCTCCCATTTCTGCCAAAGGTTTTAGAGCTAGAAATAGCAAGTTAAAAT
>sll0558|150
CAGTGATAGAGATACTGGGAGCTAAGACGTTACCCACCGCCAACACGTTTTAGAGCTAGAAATAGCAAGTTAAAAT
>sll0558|138
CAGTGATAGAGATACTGGGAGCTACGCCAACACTGGCTTTTCTAGGTTTTAGAGCTAGAAATAGCAAGTTAAAAT
>sll0558|127
CAGTGATAGAGATACTGGGAGCTACTTTTCTAGGGGGACATTTTGTTTTAGAGCTAGAAATAGCAAGTTAAAAT
>sll0558|16
CAGTGATAGAGATACTGGGAGCTACATGGAGTTGTTGGGAGAGTTGTTTTAGAGCTAGAAATAGCAAGTTAAAAT
>phdD|80
CAGTGATAGAGATACTGGGAGCTAAGACCACATTTAACGGCGGTTTTAGAGCTAGAAATAGCAAGTTAAAAT
>phdD|109
CAGTGATAGAGATACTGGGAGCTACCCATATCTTTAGCTTCGATGAGTTTTAGAGCTAGAAATAGCAAGTTAAAAT
>phdD|65
CAGTGATAGAGATACTGGGAGCTACGTGGAGAGCAGCCCCAGTTTTAGAGCTAGAAATAGCAAGTTAAAAT
>phdD|139
CAGTGATAGAGATACTGGGAGCTAGATACAACCCCGATTCACACGTTTTAGAGCTAGAAATAGCAAGTTAAAAT
>phdD|161
CAGTGATAGAGATACTGGGAGCTAGGCGAGGAGAGCTTTGGAAGTTTTAGAGCTAGAAATAGCAAGTTAAAAT
>slr1787|103
CAGTGATAGAGATACTGGGAGCTATTCTCCTAACTCCCCAAGTTTTAGAGCTAGAAATAGCAAGTTAAAAT
>slr1787|84
CAGTGATAGAGATACTGGGAGCTATGGTTTGGTCAGGCTGGGAGTTTTAGAGCTAGAAATAGCAAGTTAAAAT
>slr1787|69
CAGTGATAGAGATACTGGGAGCTAGGGACGGAGTAGATAAATTGTTTTAGAGCTAGAAATAGCAAGTTAAAAT
>slr1787|27
CAGTGATAGAGATACTGGGAGCTAGCAGAAGAGAAGTGGAAGTGTTTTAGAGCTAGAAATAGCAAGTTAAAAT
>slr1787|48
CAGTGATAGAGATACTGGGAGCTAGGGTGGAAATGATTGAGACAAGTTTTAGAGCTAGAAATAGCAAGTTAAAAT
>fecB3|146
CAGTGATAGAGATACTGGGAGCTATATGCGCTGTGGCTCATTGGTTTTAGAGCTAGAAATAGCAAGTTAAAAT
>fecB3|32
CAGTGATAGAGATACTGGGAGCTATTTAGCACAACCAAATAGCACCGTTTTAGAGCTAGAAATAGCAAGTTAAAAT
>fecB3|106
CAGTGATAGAGATACTGGGAGCTAGGCGTGGGCTATGGTGCGCTGTTTTAGAGCTAGAAATAGCAAGTTAAAAT
>fecB3|121
CAGTGATAGAGATACTGGGAGCTACCGTTACGCCCATGGCGTGTTTTAGAGCTAGAAATAGCAAGTTAAAAT
>fecB3|77
CAGTGATAGAGATACTGGGAGCTAATTGAATGGTTTCCCCAGTTTTAGAGCTAGAAATAGCAAGTTAAAAT
>fecB2|67
CAGTGATAGAGATACTGGGAGCTATTTTGTGAGGTGCTACCAACACGTTTTAGAGCTAGAAATAGCAAGTTAAAAT
>fecB2|118
CAGTGATAGAGATACTGGGAGCTAGCTCGACAATCCTGCAATCTAGTTTTAGAGCTAGAAATAGCAAGTTAAAAT
>fecB2|145
CAGTGATAGAGATACTGGGAGCTAGGGCACACAAGTTTTTCCCAGTTTTAGAGCTAGAAATAGCAAGTTAAAAT
>fecB2|165
CAGTGATAGAGATACTGGGAGCTACCACCACTCGACGCGGCTCCAGGTTTTAGAGCTAGAAATAGCAAGTTAAAAT
>fecB2|190
CAGTGATAGAGATACTGGGAGCTATACCCACCGTGGCACCATCTAGTTTTAGAGCTAGAAATAGCAAGTTAAAAT
>slr1788|18
CAGTGATAGAGATACTGGGAGCTATTTTAGGGTAGGCACAATGGGGTTTTAGAGCTAGAAATAGCAAGTTAAAAT
>slr1788|161
CAGTGATAGAGATACTGGGAGCTACCTCCTCCATGGCCCGCTGAGTTTTAGAGCTAGAAATAGCAAGTTAAAAT
>slr1788|30
CAGTGATAGAGATACTGGGAGCTACACCAAGTCTTTTTTAGGGTGTTTTAGAGCTAGAAATAGCAAGTTAAAAT
>slr1788|122
CAGTGATAGAGATACTGGGAGCTACCGAAACTAACTCTTTTCCCGTTTTAGAGCTAGAAATAGCAAGTTAAAAT
>slr1788|172
CAGTGATAGAGATACTGGGAGCTAAAATCCCCGCCTCCTCCAGTTTTAGAGCTAGAAATAGCAAGTTAAAAT
>slr1789|140
CAGTGATAGAGATACTGGGAGCTAGGGGAATAATGCCATGGTAGGTTTTAGAGCTAGAAATAGCAAGTTAAAAT
>slr1789|27
CAGTGATAGAGATACTGGGAGCTATCTCAGTTTCGGGAGAAGGCGAGTTTTAGAGCTAGAAATAGCAAGTTAAAAT
>slr1789|39
CAGTGATAGAGATACTGGGAGCTAGATTGATCTGTCTCAGTTTCGTTTTAGAGCTAGAAATAGCAAGTTAAAAT
>slr1789|250
CAGTGATAGAGATACTGGGAGCTACCTGACCCTTCGGTTCGGAGTTTTAGAGCTAGAAATAGCAAGTTAAAAT
>slr1789|97
CAGTGATAGAGATACTGGGAGCTACTTATCTGCAGGCTTGTTTTGTTTTAGAGCTAGAAATAGCAAGTTAAAAT
>crtE|100
CAGTGATAGAGATACTGGGAGCTACTTCGTAAATCTTTTCCGGCCGTTTTAGAGCTAGAAATAGCAAGTTAAAAT
>crtE|184
CAGTGATAGAGATACTGGGAGCTATCATCACCGCCACACAGTTCGCGTTTTAGAGCTAGAAATAGCAAGTTAAAAT
>crtE|124
CAGTGATAGAGATACTGGGAGCTACGCCAACAGAGAATAACGCAGTTTTAGAGCTAGAAATAGCAAGTTAAAAT
>crtE|76
CAGTGATAGAGATACTGGGAGCTAGATCGCCAGGGAACTATCCAGTTTTAGAGCTAGAAATAGCAAGTTAAAAT
>crtE|7
CAGTGATAGAGATACTGGGAGCTAAGTCGGTTCGTGTTTGTTGTTTTAGAGCTAGAAATAGCAAGTTAAAAT
>mom72|42
CAGTGATAGAGATACTGGGAGCTAGACGGTGAAGCGTTGGGGCCAGTTTTAGAGCTAGAAATAGCAAGTTAAAAT
>mom72|82
CAGTGATAGAGATACTGGGAGCTACGGGCAAGCTCAAGCCCCGTTTTAGAGCTAGAAATAGCAAGTTAAAAT
>mom72|61
CAGTGATAGAGATACTGGGAGCTAGGCAAAGGTTAAAGCCATGAGTTTTAGAGCTAGAAATAGCAAGTTAAAAT
>mom72|99
CAGTGATAGAGATACTGGGAGCTAGACTTAGTTTGGGCCAACACGTTTTAGAGCTAGAAATAGCAAGTTAAAAT
>mom72|110
CAGTGATAGAGATACTGGGAGCTATGCACCGCTGACTTAGTTGTTTTAGAGCTAGAAATAGCAAGTTAAAAT
>slr0238|51
CAGTGATAGAGATACTGGGAGCTACACACAGTAGAGCCCCAAGTTTTAGAGCTAGAAATAGCAAGTTAAAAT
>slr0238|88
CAGTGATAGAGATACTGGGAGCTACCGGTCTTCCTGGGACTTAGGTTTTAGAGCTAGAAATAGCAAGTTAAAAT
>slr0238|40
CAGTGATAGAGATACTGGGAGCTAAGAGCCCCAAAGGAATTCCCAGTTTTAGAGCTAGAAATAGCAAGTTAAAAT
>slr0238|143
CAGTGATAGAGATACTGGGAGCTACCCCCAGGGCACTCATGGGCGTTTTAGAGCTAGAAATAGCAAGTTAAAAT
>slr0238|107
CAGTGATAGAGATACTGGGAGCTAAGAGCCGCCGCCGCTCCATCCGTTTTAGAGCTAGAAATAGCAAGTTAAAAT
>ctpB|6
CAGTGATAGAGATACTGGGAGCTAGGACGAAGACAAAGCAAATGGTTTTAGAGCTAGAAATAGCAAGTTAAAAT
>ctpB|93
CAGTGATAGAGATACTGGGAGCTACTATCGGGGTTGATCACGTTGTTTTAGAGCTAGAAATAGCAAGTTAAAAT
>ctpB|27
CAGTGATAGAGATACTGGGAGCTAAGACTAAAGCGGCAACCAAGTTTTAGAGCTAGAAATAGCAAGTTAAAAT
>ctpB|82
CAGTGATAGAGATACTGGGAGCTATTGATCACGTTGGGAGCGCTGAGTTTTAGAGCTAGAAATAGCAAGTTAAAAT
>ctpB|70
CAGTGATAGAGATACTGGGAGCTACGCTGAGGGCGGGCCTGAGTTTTAGAGCTAGAAATAGCAAGTTAAAAT
>mutT|117
CAGTGATAGAGATACTGGGAGCTACCGGCTCTAGTTTGCCCCCGTTTTAGAGCTAGAAATAGCAAGTTAAAAT
>mutT|9
CAGTGATAGAGATACTGGGAGCTACGCCAATTTGTTTATGCTTGCTGTTTTAGAGCTAGAAATAGCAAGTTAAAAT
>mutT|53
CAGTGATAGAGATACTGGGAGCTAGCGATCGATCAATACTTCACCTGTTTTAGAGCTAGAAATAGCAAGTTAAAAT
>mutT|135
CAGTGATAGAGATACTGGGAGCTACATTCAGCCGCCGTTTCCCCGTTTTAGAGCTAGAAATAGCAAGTTAAAAT
>mutT|77
CAGTGATAGAGATACTGGGAGCTACCAAAGGAACCTCCCACCGGAGTTTTAGAGCTAGAAATAGCAAGTTAAAAT
>rhnB|69
CAGTGATAGAGATACTGGGAGCTAGCAATTGGTTAATGGCTTCGATGTTTTAGAGCTAGAAATAGCAAGTTAAAAT
>rhnB|143
CAGTGATAGAGATACTGGGAGCTAGGCAGTGCCTGGGCTAACGTTTTAGAGCTAGAAATAGCAAGTTAAAAT
>rhnB|42
CAGTGATAGAGATACTGGGAGCTATAGCACCGCCGCCGCCACCACGTTTTAGAGCTAGAAATAGCAAGTTAAAAT
>rhnB|129
CAGTGATAGAGATACTGGGAGCTAAACTGGGAACGATGTTGGTTTTAGAGCTAGAAATAGCAAGTTAAAAT
>rhnB|86
CAGTGATAGAGATACTGGGAGCTATACCCCCAAGGCCTGCAATGTTTTAGAGCTAGAAATAGCAAGTTAAAAT
>adk|112
CAGTGATAGAGATACTGGGAGCTACCAGGGGAGTGGCGTTGGCAAGTTTTAGAGCTAGAAATAGCAAGTTAAAAT
>adk|124
CAGTGATAGAGATACTGGGAGCTAGCCTTGATTCCCAGGGGAGGTTTTAGAGCTAGAAATAGCAAGTTAAAAT
>adk|43
CAGTGATAGAGATACTGGGAGCTAGCTGAGGTTATGGGACTGTTTTAGAGCTAGAAATAGCAAGTTAAAAT
>adk|56
CAGTGATAGAGATACTGGGAGCTAGGCAACTTAAGTTCTTGGCTGGTTTTAGAGCTAGAAATAGCAAGTTAAAAT
>adk|23
CAGTGATAGAGATACTGGGAGCTAGGGTGCTTTTCCCTGACCCCGTTTTAGAGCTAGAAATAGCAAGTTAAAAT
>sll1033|70
CAGTGATAGAGATACTGGGAGCTATTACAGGGATGCTCCTTCAGTTTTAGAGCTAGAAATAGCAAGTTAAAAT
>sll1033|84
CAGTGATAGAGATACTGGGAGCTACATTTCTCCGCACTGATTACAGTTTTAGAGCTAGAAATAGCAAGTTAAAAT
>sll1033|33
CAGTGATAGAGATACTGGGAGCTATTTGGCAATCAGTGTTGCGATTGTTTTAGAGCTAGAAATAGCAAGTTAAAAT
>sll1033|14
CAGTGATAGAGATACTGGGAGCTAGATTTTCGGCGGAGCACGTTTTAGAGCTAGAAATAGCAAGTTAAAAT
>sll1033|53
CAGTGATAGAGATACTGGGAGCTAGGGACGCCCCACACTTTGTTTTAGAGCTAGAAATAGCAAGTTAAAAT
>sll1681|6
CAGTGATAGAGATACTGGGAGCTACTAAGCGCCGACAAACTTGAGTTTTAGAGCTAGAAATAGCAAGTTAAAAT
>sll1681|118
CAGTGATAGAGATACTGGGAGCTACTTTTTAGTCATCCTTCGTCGTTTTAGAGCTAGAAATAGCAAGTTAAAAT
>sll1681|98
CAGTGATAGAGATACTGGGAGCTATTGACCGAGGTTGGGGAGTTTTAGAGCTAGAAATAGCAAGTTAAAAT
>sll1681|167
CAGTGATAGAGATACTGGGAGCTACCACCAGCATCAGGGCGGTTTTAGAGCTAGAAATAGCAAGTTAAAAT
>sll1681|144
CAGTGATAGAGATACTGGGAGCTAAAAGCCGCCGTTAGCTTTGTTTTAGAGCTAGAAATAGCAAGTTAAAAT
>ndhB|77
CAGTGATAGAGATACTGGGAGCTACAACAATTAGCACAAGGGTTTTAGAGCTAGAAATAGCAAGTTAAAAT
>ndhB|132
CAGTGATAGAGATACTGGGAGCTAATAAACCGGCGATCGCCAGGTAGTTTTAGAGCTAGAAATAGCAAGTTAAAAT
>ndhB|121
CAGTGATAGAGATACTGGGAGCTACAGGTAGGGCAGGGCCAGTTTTAGAGCTAGAAATAGCAAGTTAAAAT
>ndhB|148
CAGTGATAGAGATACTGGGAGCTACCCACCGATACCAATAAACGTTTTAGAGCTAGAAATAGCAAGTTAAAAT
>ndhB|51
CAGTGATAGAGATACTGGGAGCTATGACAATAACAATGCCCTCGTTTTAGAGCTAGAAATAGCAAGTTAAAAT
>sll1682|83
CAGTGATAGAGATACTGGGAGCTACCACAAATACTTGATGGCCCGTTTTAGAGCTAGAAATAGCAAGTTAAAAT
>sll1682|55
CAGTGATAGAGATACTGGGAGCTATGCCCGTACACTACTGGGTTTTAGAGCTAGAAATAGCAAGTTAAAAT
>sll1682|32
CAGTGATAGAGATACTGGGAGCTAGTCAGCCCCACCCGAAATTCCGTTTTAGAGCTAGAAATAGCAAGTTAAAAT
>sll1682|134
CAGTGATAGAGATACTGGGAGCTAGCCTTTGCGTAGGCTCCATCGGTTTTAGAGCTAGAAATAGCAAGTTAAAAT
>sll1682|115
CAGTGATAGAGATACTGGGAGCTAGGAAGCCAGACCCGACTCGTTTTAGAGCTAGAAATAGCAAGTTAAAAT
>sll1686|64
CAGTGATAGAGATACTGGGAGCTACGGCGCTCCTCACTGGAGCCGTGTTTTAGAGCTAGAAATAGCAAGTTAAAAT
>sll1686|165
CAGTGATAGAGATACTGGGAGCTATCCGGTTCCCGATAATGGTTTTAGAGCTAGAAATAGCAAGTTAAAAT
>sll1686|193
CAGTGATAGAGATACTGGGAGCTAGGCCCGTTCTTGGCCAAGATGTTTTAGAGCTAGAAATAGCAAGTTAAAAT
>sll1686|180
CAGTGATAGAGATACTGGGAGCTAGCCAAGATAGGTGGGGGTTTCGTTTTAGAGCTAGAAATAGCAAGTTAAAAT
>sll1686|214
CAGTGATAGAGATACTGGGAGCTACCATTAGGGTTTTGGTTTCCTGTTTTAGAGCTAGAAATAGCAAGTTAAAAT
>sll1037|58
CAGTGATAGAGATACTGGGAGCTATTGCCAGTGGACAGGGTCACGGGTTTTAGAGCTAGAAATAGCAAGTTAAAAT
>sll1037|73
CAGTGATAGAGATACTGGGAGCTAGCGCTGAGCCCATTGCCAGGTTTTAGAGCTAGAAATAGCAAGTTAAAAT
>sll1037|21
CAGTGATAGAGATACTGGGAGCTAAGTGCAACCGACAAACACCAAGTTTTAGAGCTAGAAATAGCAAGTTAAAAT
>sll1037|94
CAGTGATAGAGATACTGGGAGCTATGTTGGCCAATGCGAACATGTTTTAGAGCTAGAAATAGCAAGTTAAAAT
>sll1037|46
CAGTGATAGAGATACTGGGAGCTACACGGTGGCGGGTTTCCGTTTTAGAGCTAGAAATAGCAAGTTAAAAT
>rne|232
CAGTGATAGAGATACTGGGAGCTAAAGTTCAGAAATGGAACCGGGTTTTAGAGCTAGAAATAGCAAGTTAAAAT
>rne|194
CAGTGATAGAGATACTGGGAGCTAGGCCGAGGTCACTGACGGTTTTAGAGCTAGAAATAGCAAGTTAAAAT
>rne|138
CAGTGATAGAGATACTGGGAGCTAAAAGCGGCGTCAATGCTGTTTTAGAGCTAGAAATAGCAAGTTAAAAT
>rne|206
CAGTGATAGAGATACTGGGAGCTAGCCTTAATCTAACTGGGCCGGTTTTAGAGCTAGAAATAGCAAGTTAAAAT
>rne|82
CAGTGATAGAGATACTGGGAGCTACACCTGTTGGCTGCCCGGTTTTAGAGCTAGAAATAGCAAGTTAAAAT
>slr0730|17
CAGTGATAGAGATACTGGGAGCTATCGGTACGAGCTTCGCTCGTTTTAGAGCTAGAAATAGCAAGTTAAAAT
>slr0730|34
CAGTGATAGAGATACTGGGAGCTAGACAAAGCTAGGTTCTAGGTGTTTTAGAGCTAGAAATAGCAAGTTAAAAT
>slr0730|60
CAGTGATAGAGATACTGGGAGCTACTCCAAACAGCAGTACGAGGTTTTAGAGCTAGAAATAGCAAGTTAAAAT
>slr0730|4
CAGTGATAGAGATACTGGGAGCTATCGCTCTGGATGGGGGTGCGTTTTAGAGCTAGAAATAGCAAGTTAAAAT
>slr0730|45
CAGTGATAGAGATACTGGGAGCTATACGAGGGGAATGACAAAGCTGTTTTAGAGCTAGAAATAGCAAGTTAAAAT
>atpI|167
CAGTGATAGAGATACTGGGAGCTAATGTTTGCCCGTGTAATTTGGTTTTAGAGCTAGAAATAGCAAGTTAAAAT
>atpI|11
CAGTGATAGAGATACTGGGAGCTAAACCTGAGCAACCAGGAGGTTTTAGAGCTAGAAATAGCAAGTTAAAAT
>atpI|232
CAGTGATAGAGATACTGGGAGCTACATTTCGCGTAGCCGCGAGTTTTAGAGCTAGAAATAGCAAGTTAAAAT
>atpI|41
CAGTGATAGAGATACTGGGAGCTAGTAAAGAGGAAAGCTGTGTTTTAGAGCTAGAAATAGCAAGTTAAAAT
>atpI|52
CAGTGATAGAGATACTGGGAGCTAGGTGAGATTGACGGGGTAAAGGTTTTAGAGCTAGAAATAGCAAGTTAAAAT
>atpH|68
CAGTGATAGAGATACTGGGAGCTACGTTACCTTGACCAATACCAGTTTTAGAGCTAGAAATAGCAAGTTAAAAT
>atpH|34
CAGTGATAGAGATACTGGGAGCTACCTAAACCAACAGCAAGGGCAGGTTTTAGAGCTAGAAATAGCAAGTTAAAAT
>atpH|91
CAGTGATAGAGATACTGGGAGCTACCAGAAACGGCTTGACCAGGTTTTAGAGCTAGAAATAGCAAGTTAAAAT
>atpH|103
CAGTGATAGAGATACTGGGAGCTAGGCTGGCGAGCAATACCAGAAAGTTTTAGAGCTAGAAATAGCAAGTTAAAAT
>atpH|10
CAGTGATAGAGATACTGGGAGCTAATGACAGAAGCAGCAGCAAGTTTTAGAGCTAGAAATAGCAAGTTAAAAT
>atpC|124
CAGTGATAGAGATACTGGGAGCTAGCTAAAGCATCGGCAAACGGACGTTTTAGAGCTAGAAATAGCAAGTTAAAAT
>atpC|3
CAGTGATAGAGATACTGGGAGCTACGAATCGCTTTAAGGTTGTTTTAGAGCTAGAAATAGCAAGTTAAAAT
>atpC|85
CAGTGATAGAGATACTGGGAGCTACCTGGGCACGGCGCACCTTAGGTTTTAGAGCTAGAAATAGCAAGTTAAAAT
>atpC|26
CAGTGATAGAGATACTGGGAGCTATTTTGACCGACTGAATCGTTTTAGAGCTAGAAATAGCAAGTTAAAAT
>atpC|103
CAGTGATAGAGATACTGGGAGCTACGGGTAGAAAGCACCTGTTCCTGTTTTAGAGCTAGAAATAGCAAGTTAAAAT
>hypD|73
CAGTGATAGAGATACTGGGAGCTATCCATCAGCGTCCAAGGTTGTTTTAGAGCTAGAAATAGCAAGTTAAAAT
>hypD|61
CAGTGATAGAGATACTGGGAGCTATCCAAGGTTTGGTTATCTCCCGTTTTAGAGCTAGAAATAGCAAGTTAAAAT
>hypD|40
CAGTGATAGAGATACTGGGAGCTACGATCGCCTGACGGTAATGTTTTAGAGCTAGAAATAGCAAGTTAAAAT
>hypD|112
CAGTGATAGAGATACTGGGAGCTAGCCATATTTGACAATGCTGTGTTTTAGAGCTAGAAATAGCAAGTTAAAAT
>hypD|28
CAGTGATAGAGATACTGGGAGCTACGGTAATGGGCCACCGCCTGTTTTAGAGCTAGAAATAGCAAGTTAAAAT
>atpA|98
CAGTGATAGAGATACTGGGAGCTAGCCGTACCGTCCCCCACCGTTTTAGAGCTAGAAATAGCAAGTTAAAAT
>atpA|178
CAGTGATAGAGATACTGGGAGCTATAGGTTTAGGGCAATGCCGAGTTTTAGAGCTAGAAATAGCAAGTTAAAAT
>atpA|55
CAGTGATAGAGATACTGGGAGCTAAACCTGGACGCTTTGGTCGTGTTTTAGAGCTAGAAATAGCAAGTTAAAAT
>atpA|71
CAGTGATAGAGATACTGGGAGCTACGTTCCCACATTGGAAACCGTTTTAGAGCTAGAAATAGCAAGTTAAAAT
>atpA|41
CAGTGATAGAGATACTGGGAGCTATCGTAGGACTCAATCTGTGTTTTAGAGCTAGAAATAGCAAGTTAAAAT
>atpG|175
CAGTGATAGAGATACTGGGAGCTAAATCTGTTGCTCATACTCCTGTTTTAGAGCTAGAAATAGCAAGTTAAAAT
>atpG|127
CAGTGATAGAGATACTGGGAGCTACCGGGCATCCTCTTCATGTTTTAGAGCTAGAAATAGCAAGTTAAAAT
>atpG|16
CAGTGATAGAGATACTGGGAGCTAAATGCCATCAGGGGCAGGGGTTTTAGAGCTAGAAATAGCAAGTTAAAAT
>atpG|142
CAGTGATAGAGATACTGGGAGCTATTGGCCTTGGCTAACCGCTCCCGTTTTAGAGCTAGAAATAGCAAGTTAAAAT
>atpG|157
CAGTGATAGAGATACTGGGAGCTAGGTAATCGCCTTGGCCTGTTTTAGAGCTAGAAATAGCAAGTTAAAAT
>atpF|85
CAGTGATAGAGATACTGGGAGCTAATGGCCAGGTTAAAGAGGTGTTTTAGAGCTAGAAATAGCAAGTTAAAAT
>atpF|10
CAGTGATAGAGATACTGGGAGCTAGGCCGCTAGGATGAACAGTTTTAGAGCTAGAAATAGCAAGTTAAAAT
>atpF|142
CAGTGATAGAGATACTGGGAGCTATCGCCAAGGATTTTACCCAGTTTTAGAGCTAGAAATAGCAAGTTAAAAT
>atpF|28
CAGTGATAGAGATACTGGGAGCTACCTTCCCCCGCCTCATGGGCTTGTTTTAGAGCTAGAAATAGCAAGTTAAAAT
>atpF|167
CAGTGATAGAGATACTGGGAGCTATGGCATCAGCAATTTTTTGGGTTTTAGAGCTAGAAATAGCAAGTTAAAAT
>atpD|135
CAGTGATAGAGATACTGGGAGCTAAAGCACCGCCGACAGATCGTTTTAGAGCTAGAAATAGCAAGTTAAAAT
>atpD|118
CAGTGATAGAGATACTGGGAGCTAATCGGGAGAATCTTGGAGCAGTTTTAGAGCTAGAAATAGCAAGTTAAAAT
>atpD|190
CAGTGATAGAGATACTGGGAGCTACCAGCACGGAGCGGAGCAGTTTTAGAGCTAGAAATAGCAAGTTAAAAT
>atpD|36
CAGTGATAGAGATACTGGGAGCTAATCCTATCAACGCCTGGGCGTAGTTTTAGAGCTAGAAATAGCAAGTTAAAAT
>atpD|161
CAGTGATAGAGATACTGGGAGCTATATCTTCGTCCTTGACTACGGTTTTAGAGCTAGAAATAGCAAGTTAAAAT
>glmS|28
CAGTGATAGAGATACTGGGAGCTAGAGGATATTTACTGCCGTTTGTTTTAGAGCTAGAAATAGCAAGTTAAAAT
>glmS|47
CAGTGATAGAGATACTGGGAGCTAAAGCGTTCTAGCCCTTCAATGGTTTTAGAGCTAGAAATAGCAAGTTAAAAT
>glmS|91
CAGTGATAGAGATACTGGGAGCTAGACCGTAGCAATGCCGGGTTTTAGAGCTAGAAATAGCAAGTTAAAAT
>glmS|112
CAGTGATAGAGATACTGGGAGCTAGCACCGACTCAATTTTTCCTTGTTTTAGAGCTAGAAATAGCAAGTTAAAAT
>glmS|226
CAGTGATAGAGATACTGGGAGCTAGCTCCTCCGGTTTACCGTGTTTTAGAGCTAGAAATAGCAAGTTAAAAT
>ssr2972|58
CAGTGATAGAGATACTGGGAGCTAGTCCCTTTTTCGTTCACCGGTTTTAGAGCTAGAAATAGCAAGTTAAAAT
>ssr2972|127
CAGTGATAGAGATACTGGGAGCTAAGCAATTAAGAGTACGGACCAGTTTTAGAGCTAGAAATAGCAAGTTAAAAT
>ssr2972|90
CAGTGATAGAGATACTGGGAGCTACGATGGGCTGGTTGATTGTTTTAGAGCTAGAAATAGCAAGTTAAAAT
>ssr2972|103
CAGTGATAGAGATACTGGGAGCTACCGCTGTGTAATCCCGATGTTTTAGAGCTAGAAATAGCAAGTTAAAAT
>ssr2972|47
CAGTGATAGAGATACTGGGAGCTAGTTCACCGGGGAAGCAACTGTTTTAGAGCTAGAAATAGCAAGTTAAAAT
>slr1501|79
CAGTGATAGAGATACTGGGAGCTAGCAGTGATTTAAAGGTGGTAGTTTTAGAGCTAGAAATAGCAAGTTAAAAT
>slr1501|34
CAGTGATAGAGATACTGGGAGCTACCAGAAATGGAATGTCAGCAGGTTTTAGAGCTAGAAATAGCAAGTTAAAAT
>slr1501|10
CAGTGATAGAGATACTGGGAGCTACTTGACGGGTATTTAGCGGTTTTAGAGCTAGAAATAGCAAGTTAAAAT
>slr1501|48
CAGTGATAGAGATACTGGGAGCTAGTACTCAATCCTAGCCAGAAAGTTTTAGAGCTAGAAATAGCAAGTTAAAAT
>slr1501|22
CAGTGATAGAGATACTGGGAGCTAATGTCAGCAGTGGTTGCTTGACGTTTTAGAGCTAGAAATAGCAAGTTAAAAT
>slr1774|226
CAGTGATAGAGATACTGGGAGCTACCTGCCCTGAACTCCGACTTTGTTTTAGAGCTAGAAATAGCAAGTTAAAAT
>slr1774|91
CAGTGATAGAGATACTGGGAGCTATCGGCCTCCCCTAGCCAGTTTTAGAGCTAGAAATAGCAAGTTAAAAT
>slr1774|147
CAGTGATAGAGATACTGGGAGCTATGGCACCACCGGAACTCATCCGGTTTTAGAGCTAGAAATAGCAAGTTAAAAT
>slr1774|107
CAGTGATAGAGATACTGGGAGCTACTCGACTACCTCCCCCTGTTTTAGAGCTAGAAATAGCAAGTTAAAAT
>slr1774|160
CAGTGATAGAGATACTGGGAGCTACGCTCCGATTGGCACCACGTTTTAGAGCTAGAAATAGCAAGTTAAAAT
>slr1773|227
CAGTGATAGAGATACTGGGAGCTATTGCCACTAATAGTGCTGTTTTAGAGCTAGAAATAGCAAGTTAAAAT
>slr1773|93
CAGTGATAGAGATACTGGGAGCTACTGATCTGTGGTTCTCGCGTTTTAGAGCTAGAAATAGCAAGTTAAAAT
>slr1773|78
CAGTGATAGAGATACTGGGAGCTACGCCGGAGCTTCGGTTTGGTTTTAGAGCTAGAAATAGCAAGTTAAAAT
>slr1773|65
CAGTGATAGAGATACTGGGAGCTATTCGGTTTGGGGAATTGGCGTTGTTTTAGAGCTAGAAATAGCAAGTTAAAAT
>slr1773|54
CAGTGATAGAGATACTGGGAGCTAGAATTGGCGTTTGGGAAAGGACGTTTTAGAGCTAGAAATAGCAAGTTAAAAT
>slr1772|133
CAGTGATAGAGATACTGGGAGCTAGGCCGCTGAGGGCCAAAGTTTTAGAGCTAGAAATAGCAAGTTAAAAT
>slr1772|151
CAGTGATAGAGATACTGGGAGCTAAATTCTGGTGCAGGCCTGTTTTAGAGCTAGAAATAGCAAGTTAAAAT
>slr1772|16
CAGTGATAGAGATACTGGGAGCTACTTAAGGGATGCCCATCGTTTTAGAGCTAGAAATAGCAAGTTAAAAT
>slr1772|222
CAGTGATAGAGATACTGGGAGCTAAACTCGGGCTCGGTGGATTCGTTTTAGAGCTAGAAATAGCAAGTTAAAAT
>slr1772|48
CAGTGATAGAGATACTGGGAGCTAGTCTTTGTCAACTGTCTGTTTTAGAGCTAGAAATAGCAAGTTAAAAT
>trx|126
CAGTGATAGAGATACTGGGAGCTAAGTGACATAGTCCGCACCAGTTTTAGAGCTAGAAATAGCAAGTTAAAAT
>trx|80
CAGTGATAGAGATACTGGGAGCTAGTTTTGGACATTGAAGAACGGTTTTAGAGCTAGAAATAGCAAGTTAAAAT
>trx|45
CAGTGATAGAGATACTGGGAGCTATGTCTTCGTTAACGGCTAGCATGTTTTAGAGCTAGAAATAGCAAGTTAAAAT
>trx|102
CAGTGATAGAGATACTGGGAGCTACGCCAAAGTAAACCAAGATGTTTTAGAGCTAGAAATAGCAAGTTAAAAT
>trx|31
CAGTGATAGAGATACTGGGAGCTAGCTAGCATGGGCATGTTTCTAGGTTTTAGAGCTAGAAATAGCAAGTTAAAAT
>ssl2009|103
CAGTGATAGAGATACTGGGAGCTATTTTCCCGGTCGGGGCTTTGTTTTAGAGCTAGAAATAGCAAGTTAAAAT
>ssl2009|233
CAGTGATAGAGATACTGGGAGCTATTGACGTGGCCCAACTGGTCAGTTTTAGAGCTAGAAATAGCAAGTTAAAAT
>ssl2009|83
CAGTGATAGAGATACTGGGAGCTAGGGTAGCAGCTCGATTGGCCGTTTTAGAGCTAGAAATAGCAAGTTAAAAT
>fhuA|187
CAGTGATAGAGATACTGGGAGCTAGACCGGGATGGGGGAATTGTGTTTTAGAGCTAGAAATAGCAAGTTAAAAT
>fhuA|127
CAGTGATAGAGATACTGGGAGCTAAACTCCGGTAACCAAGAGTTTTAGAGCTAGAAATAGCAAGTTAAAAT
>fhuA|103
CAGTGATAGAGATACTGGGAGCTAGCCAACTTGAGCTTGTATTTGTTTTAGAGCTAGAAATAGCAAGTTAAAAT
>fhuA|28
CAGTGATAGAGATACTGGGAGCTAGCCCCGAACATAGGCAACATAGTTTTAGAGCTAGAAATAGCAAGTTAAAAT
>fhuA|157
CAGTGATAGAGATACTGGGAGCTACCAGCTCTAGACCCTTTTCTGGTTTTAGAGCTAGAAATAGCAAGTTAAAAT
>slr1776|112
CAGTGATAGAGATACTGGGAGCTACCCGCTAAAGATCCATAGGCTAGTTTTAGAGCTAGAAATAGCAAGTTAAAAT
>slr1776|48
CAGTGATAGAGATACTGGGAGCTACATCAGCTTTCAGCCAACTGTTTTAGAGCTAGAAATAGCAAGTTAAAAT
>slr1776|100
CAGTGATAGAGATACTGGGAGCTAAGGCTAGGGCCACGGGAAGTTTTAGAGCTAGAAATAGCAAGTTAAAAT
>slr1776|141
CAGTGATAGAGATACTGGGAGCTAAACAATACAATCCCACCTCAGAGTTTTAGAGCTAGAAATAGCAAGTTAAAAT
>slr1776|85
CAGTGATAGAGATACTGGGAGCTAGAATGGCATAGGCCGCAAGTTTTAGAGCTAGAAATAGCAAGTTAAAAT
>upp|215
CAGTGATAGAGATACTGGGAGCTAACAATGACAAAGGGCGTTTGGGTTTTAGAGCTAGAAATAGCAAGTTAAAAT
>upp|196
CAGTGATAGAGATACTGGGAGCTAGTCAATAAGACTGGCCTGTTTTAGAGCTAGAAATAGCAAGTTAAAAT
>upp|27
CAGTGATAGAGATACTGGGAGCTATGCTTAATTAGAGGATGCTCGTTTTAGAGCTAGAAATAGCAAGTTAAAAT
>upp|130
CAGTGATAGAGATACTGGGAGCTAACCAATAACGAGCGGCCTCATGTTTTAGAGCTAGAAATAGCAAGTTAAAAT
>upp|156
CAGTGATAGAGATACTGGGAGCTAACTTCCGTATCCACCGTGTTTTAGAGCTAGAAATAGCAAGTTAAAAT
>slr1415|37
CAGTGATAGAGATACTGGGAGCTAAGAAGAATAACCAGATTACGGCGTTTTAGAGCTAGAAATAGCAAGTTAAAAT
>slr1415|70
CAGTGATAGAGATACTGGGAGCTACAGCGCCGCCACCGCCACCAGTTTTAGAGCTAGAAATAGCAAGTTAAAAT
>slr1415|105
CAGTGATAGAGATACTGGGAGCTAGCAGATGGTCGGCCTGGCCGTTTTAGAGCTAGAAATAGCAAGTTAAAAT
>slr1415|12
CAGTGATAGAGATACTGGGAGCTAAAACAACATTGGCAACGGGTTTTAGAGCTAGAAATAGCAAGTTAAAAT
>slr1415|119
CAGTGATAGAGATACTGGGAGCTACTATAGGTGGACCCTTGCAGAGTTTTAGAGCTAGAAATAGCAAGTTAAAAT
>dapB|79
CAGTGATAGAGATACTGGGAGCTACCAATTGGAGATCGGGGGCTTGTTTTAGAGCTAGAAATAGCAAGTTAAAAT
>dapB|56
CAGTGATAGAGATACTGGGAGCTACTACGGCTTTAATTACTTCCGTTTTAGAGCTAGAAATAGCAAGTTAAAAT
>dapB|123
CAGTGATAGAGATACTGGGAGCTATCTTGACCTTGGAGACTGTTTTAGAGCTAGAAATAGCAAGTTAAAAT
>dapB|180
CAGTGATAGAGATACTGGGAGCTAACTCTGGAGATCAGCTAAGACGTTTTAGAGCTAGAAATAGCAAGTTAAAAT
>dapB|21
CAGTGATAGAGATACTGGGAGCTACGCACCGTTCACTACCACGTTTTAGAGCTAGAAATAGCAAGTTAAAAT
>pchR|16
CAGTGATAGAGATACTGGGAGCTAAGCTCATGGTAGTCGGACTGTTTTAGAGCTAGAAATAGCAAGTTAAAAT
>pchR|49
CAGTGATAGAGATACTGGGAGCTAGTGGTGTAATACTCAGGTTCAAGTTTTAGAGCTAGAAATAGCAAGTTAAAAT
>pchR|4
CAGTGATAGAGATACTGGGAGCTAGTCGGACTCGGAAAGAAGTAGTTTTAGAGCTAGAAATAGCAAGTTAAAAT
>pchR|70
CAGTGATAGAGATACTGGGAGCTAAAACTGTCAACTGGAGTGGGTTTTAGAGCTAGAAATAGCAAGTTAAAAT
>pchR|29
CAGTGATAGAGATACTGGGAGCTAGGGAATTTGACAAAGCTCAGTTTTAGAGCTAGAAATAGCAAGTTAAAAT
>psb13|148
CAGTGATAGAGATACTGGGAGCTAGTCGTCGATTAAATACATGCGTTTTAGAGCTAGAAATAGCAAGTTAAAAT
>psb13|136
CAGTGATAGAGATACTGGGAGCTACATGCCGGTAATATCATGTTTTAGAGCTAGAAATAGCAAGTTAAAAT
>psb13|19
CAGTGATAGAGATACTGGGAGCTAGGTTTCTGCAACTCCCTGTTTTAGAGCTAGAAATAGCAAGTTAAAAT
>psb13|37
CAGTGATAGAGATACTGGGAGCTAGCGCACTTCTGGGACAAGTTTTAGAGCTAGAAATAGCAAGTTAAAAT
>psb13|56
CAGTGATAGAGATACTGGGAGCTACCCATTCTTCGACTTGCTGGTTTTAGAGCTAGAAATAGCAAGTTAAAAT
>fus|114
CAGTGATAGAGATACTGGGAGCTACGTTGGAGTCCATCACACACACGTTTTAGAGCTAGAAATAGCAAGTTAAAAT
>fus|25
CAGTGATAGAGATACTGGGAGCTAGTGATCAACGTGGGCAATGAGTTTTAGAGCTAGAAATAGCAAGTTAAAAT
>fus|9
CAGTGATAGAGATACTGGGAGCTATGATGGCGACATTGCGGATGTTTTAGAGCTAGAAATAGCAAGTTAAAAT
>fus|55
CAGTGATAGAGATACTGGGAGCTAACAAAGCATCAACAAGGGGTTTTAGAGCTAGAAATAGCAAGTTAAAAT
>fus|167
CAGTGATAGAGATACTGGGAGCTACGGACCGCCGTATTTTTCGAGGTTTTAGAGCTAGAAATAGCAAGTTAAAAT
>llaI_2|982
CAGTGATAGAGATACTGGGAGCTACACTCCCAACGTCTTTTAAGTTTTAGAGCTAGAAATAGCAAGTTAAAAT
>llaI_2|444
CAGTGATAGAGATACTGGGAGCTATCGCCATAGGTGTATTCGTTTTAGAGCTAGAAATAGCAAGTTAAAAT
>llaI_2|1259
CAGTGATAGAGATACTGGGAGCTACTCGAAGTGGATTTTTGTCTGTTTTAGAGCTAGAAATAGCAAGTTAAAAT
>llaI_2|327
CAGTGATAGAGATACTGGGAGCTATCTTATGGCTTTTGCCAGTACCGTTTTAGAGCTAGAAATAGCAAGTTAAAAT
>ssl0410|214
CAGTGATAGAGATACTGGGAGCTAGTAATTATGGCTCCGATGAGTTTTAGAGCTAGAAATAGCAAGTTAAAAT
>ssl0410|19
CAGTGATAGAGATACTGGGAGCTACCCCAAGATCTCCTTTAAATGTTTTAGAGCTAGAAATAGCAAGTTAAAAT
>ssl0410|115
CAGTGATAGAGATACTGGGAGCTATCCATCCTGACCGCAGATAACTGTTTTAGAGCTAGAAATAGCAAGTTAAAAT
>ssl0410|52
CAGTGATAGAGATACTGGGAGCTATTTTTGGAGGTCATCGAGTTGTTTTAGAGCTAGAAATAGCAAGTTAAAAT
>sll0230|38
CAGTGATAGAGATACTGGGAGCTACATAGCTTTTACTCGTCGGTAAGTTTTAGAGCTAGAAATAGCAAGTTAAAAT
>sll0230|127
CAGTGATAGAGATACTGGGAGCTATCGGCCAGTACTTTCTGGCAAGGTTTTAGAGCTAGAAATAGCAAGTTAAAAT
>sll0230|148
CAGTGATAGAGATACTGGGAGCTATATGTTTCAGCCCCGCTTGTTTTAGAGCTAGAAATAGCAAGTTAAAAT
>sll0230|90
CAGTGATAGAGATACTGGGAGCTAGAAACCCCCACACCCAGGTTTTAGAGCTAGAAATAGCAAGTTAAAAT
>sll0230|109
CAGTGATAGAGATACTGGGAGCTAAAGCGGCCACATACTGACCCAGTTTTAGAGCTAGAAATAGCAAGTTAAAAT
>msrA2|80
CAGTGATAGAGATACTGGGAGCTAGCCCCTTGCCGTTGTAGAGACCGTTTTAGAGCTAGAAATAGCAAGTTAAAAT
>msrA2|62
CAGTGATAGAGATACTGGGAGCTAGGTTAATGTCCACCACTGTTTTAGAGCTAGAAATAGCAAGTTAAAAT
>msrA2|190
CAGTGATAGAGATACTGGGAGCTATTCAGTGCCGCCGCTGTAGCGTTTTAGAGCTAGAAATAGCAAGTTAAAAT
>msrA2|16
CAGTGATAGAGATACTGGGAGCTATGATGAGAAAGCTACCCAGTTTTAGAGCTAGAAATAGCAAGTTAAAAT
>msrA2|151
CAGTGATAGAGATACTGGGAGCTACCCCGCACTTCCTCAAACAGTTTTAGAGCTAGAAATAGCAAGTTAAAAT
>psaK|112
CAGTGATAGAGATACTGGGAGCTAGTGCCCACATTTTGTTGTTTGAGTTTTAGAGCTAGAAATAGCAAGTTAAAAT
>psaK|34
CAGTGATAGAGATACTGGGAGCTAACTTTAGGGCTCCAGGACAGGGGTTTTAGAGCTAGAAATAGCAAGTTAAAAT
>psaK|136
CAGTGATAGAGATACTGGGAGCTAAGTTAGAGGAAGGCATGGGTTTTAGAGCTAGAAATAGCAAGTTAAAAT
>psaK|50
CAGTGATAGAGATACTGGGAGCTATCATCACCCCAGCAACTTTAGTTTTAGAGCTAGAAATAGCAAGTTAAAAT
>psaK|22
CAGTGATAGAGATACTGGGAGCTAAGGACAGGGTGGCGGGAACGGGTTTTAGAGCTAGAAATAGCAAGTTAAAAT
>psaD|64
CAGTGATAGAGATACTGGGAGCTAGGCATACTTTTCTTCCCGGTGTTTTAGAGCTAGAAATAGCAAGTTAAAAT
>psaD|126
CAGTGATAGAGATACTGGGAGCTAATGGCCGCGCCGCCAGTGTTTTAGAGCTAGAAATAGCAAGTTAAAAT
>psaD|97
CAGTGATAGAGATACTGGGAGCTAAAACTTGTTCAGAGGCGCGTTTTAGAGCTAGAAATAGCAAGTTAAAAT
>psaD|21
CAGTGATAGAGATACTGGGAGCTAAGTGCTGCCACCGAATTTAGGGTTTTAGAGCTAGAAATAGCAAGTTAAAAT
>psaD|85
CAGTGATAGAGATACTGGGAGCTAGAGGCGCTGGTCCAGGTGAGTTTTAGAGCTAGAAATAGCAAGTTAAAAT
>aroK|41
CAGTGATAGAGATACTGGGAGCTACCCATCATGCCGATCAGAAACGTTTTAGAGCTAGAAATAGCAAGTTAAAAT
>aroK|259
CAGTGATAGAGATACTGGGAGCTAGAGCACCACTCCGCCCCCGGGTTTTAGAGCTAGAAATAGCAAGTTAAAAT
>aroK|238
CAGTGATAGAGATACTGGGAGCTACAATGACGCTTCTGGTTTGTTTTAGAGCTAGAAATAGCAAGTTAAAAT
>aroK|87
CAGTGATAGAGATACTGGGAGCTACCAACTGTTCTGCCAACAAGTTTTAGAGCTAGAAATAGCAAGTTAAAAT
>aroK|76
CAGTGATAGAGATACTGGGAGCTACAACAACGGCCCGACGGGTTTTAGAGCTAGAAATAGCAAGTTAAAAT
>rffM|11
CAGTGATAGAGATACTGGGAGCTATTCTCGTGCTGATAATGGTGGTTTTAGAGCTAGAAATAGCAAGTTAAAAT
>rffM|58
CAGTGATAGAGATACTGGGAGCTAATTAATGATGGTGGCTGGTTTTAGAGCTAGAAATAGCAAGTTAAAAT
>rffM|190
CAGTGATAGAGATACTGGGAGCTACACCAATGGCATACCATCGGGTTTTAGAGCTAGAAATAGCAAGTTAAAAT
>rffM|122
CAGTGATAGAGATACTGGGAGCTATAGGCACTCATTACCACAGTTTTAGAGCTAGAAATAGCAAGTTAAAAT
>rffM|97
CAGTGATAGAGATACTGGGAGCTATTGGCCGCTACCACATAACGTTTTAGAGCTAGAAATAGCAAGTTAAAAT
>sll1036|42
CAGTGATAGAGATACTGGGAGCTACACTGTGGTTGGCCCTGGACAGTTTTAGAGCTAGAAATAGCAAGTTAAAAT
>sll1036|54
CAGTGATAGAGATACTGGGAGCTACCCCCATAGCGCACTGTGGTGTTTTAGAGCTAGAAATAGCAAGTTAAAAT
>sll1036|202
CAGTGATAGAGATACTGGGAGCTAATATGGTCCCAGTGACTATGTTTTAGAGCTAGAAATAGCAAGTTAAAAT
>sll1036|136
CAGTGATAGAGATACTGGGAGCTACCCCAACATCTTGATGCGTTTTAGAGCTAGAAATAGCAAGTTAAAAT
>sll1036|170
CAGTGATAGAGATACTGGGAGCTAATCGGCCGACACGCTCTCCGTTTTAGAGCTAGAAATAGCAAGTTAAAAT
>ssl0426|241
CAGTGATAGAGATACTGGGAGCTAATCAAGGGATGTTCCGACAGGTTTTAGAGCTAGAAATAGCAAGTTAAAAT
>ssl0426|256
CAGTGATAGAGATACTGGGAGCTACCGAATCACTTCATCAAGTTTTAGAGCTAGAAATAGCAAGTTAAAAT
>ssl0426|148
CAGTGATAGAGATACTGGGAGCTAAAATACAACCTCACGACGTTTTAGAGCTAGAAATAGCAAGTTAAAAT
>fecD|29
CAGTGATAGAGATACTGGGAGCTAGGGGTAAAGACCGGAGAGTTTTAGAGCTAGAAATAGCAAGTTAAAAT
>fecD|76
CAGTGATAGAGATACTGGGAGCTAGCAGTAAGTAATCCCATTACCAGTTTTAGAGCTAGAAATAGCAAGTTAAAAT
>fecD|45
CAGTGATAGAGATACTGGGAGCTAGGCGATCGAGGCGAAACGATAGGTTTTAGAGCTAGAAATAGCAAGTTAAAAT
>fecD|59
CAGTGATAGAGATACTGGGAGCTACAAGGGGACATGGCGATCGGTTTTAGAGCTAGAAATAGCAAGTTAAAAT
>fecD|7
CAGTGATAGAGATACTGGGAGCTAACCACAATCCAAGGTCGAGGTTTTAGAGCTAGAAATAGCAAGTTAAAAT
>fecE|65
CAGTGATAGAGATACTGGGAGCTACGAGCCCTTGAATAATTGTTTTAGAGCTAGAAATAGCAAGTTAAAAT
>fecE|47
CAGTGATAGAGATACTGGGAGCTATAGGTGACTATCGTAGGCTGTTTTAGAGCTAGAAATAGCAAGTTAAAAT
>fecE|25
CAGTGATAGAGATACTGGGAGCTAAGGCTGAGCTTCCTGGTAGTGAGTTTTAGAGCTAGAAATAGCAAGTTAAAAT
>fecE|98
CAGTGATAGAGATACTGGGAGCTAGTGTGGTGATTTCCCCTGTTTTAGAGCTAGAAATAGCAAGTTAAAAT
>fecE|13
CAGTGATAGAGATACTGGGAGCTATAGTGAGGGCAATGGGAGGTTTTAGAGCTAGAAATAGCAAGTTAAAAT
>fecB|91
CAGTGATAGAGATACTGGGAGCTAGATCAATGGTTTTTGGGACACGTTTTAGAGCTAGAAATAGCAAGTTAAAAT
>fecB|74
CAGTGATAGAGATACTGGGAGCTACAGGCTTGATCCTCAGGCGTTTTAGAGCTAGAAATAGCAAGTTAAAAT
>fecB|106
CAGTGATAGAGATACTGGGAGCTATCTAAGGTAACGAGACGATCAAGTTTTAGAGCTAGAAATAGCAAGTTAAAAT
>fecB|13
CAGTGATAGAGATACTGGGAGCTACCCGTTGAGAGGGATTTTGACGTTTTAGAGCTAGAAATAGCAAGTTAAAAT
>fecB|24
CAGTGATAGAGATACTGGGAGCTATTTACTGCTTCCCGTTGAGAGTTTTAGAGCTAGAAATAGCAAGTTAAAAT
>fecC|147
CAGTGATAGAGATACTGGGAGCTAGGCTTGCCACACTGTTTGGTTTTAGAGCTAGAAATAGCAAGTTAAAAT
>fecC|3
CAGTGATAGAGATACTGGGAGCTACGCATAATGCATTGGAGAAAGTTTTAGAGCTAGAAATAGCAAGTTAAAAT
>fecC|54
CAGTGATAGAGATACTGGGAGCTAGCCCAAGGCAAGATAACCGTTTTAGAGCTAGAAATAGCAAGTTAAAAT
>fecC|67
CAGTGATAGAGATACTGGGAGCTAGCCCCCAGGACAAGGCCCAGTTTTAGAGCTAGAAATAGCAAGTTAAAAT
>fecC|115
CAGTGATAGAGATACTGGGAGCTAGCCGCTCCCAGGAGAATACGTTTTAGAGCTAGAAATAGCAAGTTAAAAT
>phb|12
CAGTGATAGAGATACTGGGAGCTAGACTGCCAGCCGTCAAAGGAGTTTTAGAGCTAGAAATAGCAAGTTAAAAT
>phb|112
CAGTGATAGAGATACTGGGAGCTATACCCAACACACTCAACACACGTTTTAGAGCTAGAAATAGCAAGTTAAAAT
>phb|101
CAGTGATAGAGATACTGGGAGCTAAACACACCGGCTTGACCAGTTTTAGAGCTAGAAATAGCAAGTTAAAAT
>phb|55
CAGTGATAGAGATACTGGGAGCTAACTCAGCAGGACTAGCAAGGGTTTTAGAGCTAGAAATAGCAAGTTAAAAT
>phb|139
CAGTGATAGAGATACTGGGAGCTACTAGTAGGGCTCCGTCCTGTTTTAGAGCTAGAAATAGCAAGTTAAAAT
>ssl2733|51
CAGTGATAGAGATACTGGGAGCTATACGTAAACCGCGCACACAGTTTTAGAGCTAGAAATAGCAAGTTAAAAT
>ssl2733|30
CAGTGATAGAGATACTGGGAGCTAGGTTTACCTCCTCGTTTATTGTTTTAGAGCTAGAAATAGCAAGTTAAAAT
>ssl2733|187
CAGTGATAGAGATACTGGGAGCTATCAATCGACGTTCACGGTGTTTTAGAGCTAGAAATAGCAAGTTAAAAT
>folK|27
CAGTGATAGAGATACTGGGAGCTAGCCCCATGGCATTGTTGGTTTTAGAGCTAGAAATAGCAAGTTAAAAT
>folK|38
CAGTGATAGAGATACTGGGAGCTAAAGCCTACCACTGCCCCAGTTTTAGAGCTAGAAATAGCAAGTTAAAAT
>folK|106
CAGTGATAGAGATACTGGGAGCTAATGCCCGCTACCAAGGCCAACTGTTTTAGAGCTAGAAATAGCAAGTTAAAAT
>folK|75
CAGTGATAGAGATACTGGGAGCTATTGGAGATTGTCCAGCACGTTTTAGAGCTAGAAATAGCAAGTTAAAAT
>folK|6
CAGTGATAGAGATACTGGGAGCTAAAATCTGTGGGGGAGACGTTTTAGAGCTAGAAATAGCAAGTTAAAAT
>sll1039|173
CAGTGATAGAGATACTGGGAGCTATTTCCGCCCGTTCGATGTAGGTTTTAGAGCTAGAAATAGCAAGTTAAAAT
>sll1039|78
CAGTGATAGAGATACTGGGAGCTACTATTGTACAAAGCCGTTGGGTTTTAGAGCTAGAAATAGCAAGTTAAAAT
>sll1039|157
CAGTGATAGAGATACTGGGAGCTAGCGGTTCAGCCAGTAAAGTTTTAGAGCTAGAAATAGCAAGTTAAAAT
>sll1039|43
CAGTGATAGAGATACTGGGAGCTACATTCTGACGAAATTGTCGGTTTTAGAGCTAGAAATAGCAAGTTAAAAT
>sll1039|143
CAGTGATAGAGATACTGGGAGCTAAAACGGAGTCAGCAACAGTTTTAGAGCTAGAAATAGCAAGTTAAAAT
>cysM|53
CAGTGATAGAGATACTGGGAGCTACGTCACTGAAACTGTTAGTTTTAGAGCTAGAAATAGCAAGTTAAAAT
>cysM|28
CAGTGATAGAGATACTGGGAGCTATCAAGGGGGTGTGGCCAAGTTTTAGAGCTAGAAATAGCAAGTTAAAAT
>cysM|40
CAGTGATAGAGATACTGGGAGCTAAAACTGTTAAGGCGAATCAAGGGTTTTAGAGCTAGAAATAGCAAGTTAAAAT
>cysM|134
CAGTGATAGAGATACTGGGAGCTATTCGATGATGCCCAGGGCGGCCGTTTTAGAGCTAGAAATAGCAAGTTAAAAT
>cysM|113
CAGTGATAGAGATACTGGGAGCTATCTTTGACAGAACCACCAGTTTTAGAGCTAGAAATAGCAAGTTAAAAT
>ccmK2|28
CAGTGATAGAGATACTGGGAGCTACTACAACAGCGGGGAAGCCACGTTTTAGAGCTAGAAATAGCAAGTTAAAAT
>ccmK2|39
CAGTGATAGAGATACTGGGAGCTAGGCTGCTTCTACAACAGCGTTTTAGAGCTAGAAATAGCAAGTTAAAAT
>ccmK2|151
CAGTGATAGAGATACTGGGAGCTAGCGGAAACAGAAGCTTGTACTTGTTTTAGAGCTAGAAATAGCAAGTTAAAAT
>ccmK2|76
CAGTGATAGAGATACTGGGAGCTAGCCCACCAGGGTGACCCGAGGTTTTAGAGCTAGAAATAGCAAGTTAAAAT
>ccmK2|172
CAGTGATAGAGATACTGGGAGCTATTAGCGGCTTCGATACCAGGTTTTAGAGCTAGAAATAGCAAGTTAAAAT
>sll0228|55
CAGTGATAGAGATACTGGGAGCTACGGCATCAGCATAGGAGGTAAGTTTTAGAGCTAGAAATAGCAAGTTAAAAT
>sll0228|93
CAGTGATAGAGATACTGGGAGCTAGTAGTTGCCTCATAGGGAATGTTTTAGAGCTAGAAATAGCAAGTTAAAAT
>sll0228|118
CAGTGATAGAGATACTGGGAGCTAGCTCACAACCCTTACGGTGTTTTAGAGCTAGAAATAGCAAGTTAAAAT
>sll0228|22
CAGTGATAGAGATACTGGGAGCTAAAACTGTTTGGGCCCAGGTTTTAGAGCTAGAAATAGCAAGTTAAAAT
>sll0228|9
CAGTGATAGAGATACTGGGAGCTAGGGCCCAGAGGTAAATTTATTGTTTTAGAGCTAGAAATAGCAAGTTAAAAT
>cysH|152
CAGTGATAGAGATACTGGGAGCTAGCACAATGCTAGTCACTAAAGTTTTAGAGCTAGAAATAGCAAGTTAAAAT
>cysH|61
CAGTGATAGAGATACTGGGAGCTACAGGTAATGATCTGTTGGGGTTTTAGAGCTAGAAATAGCAAGTTAAAAT
>cysH|79
CAGTGATAGAGATACTGGGAGCTAGGGCCAAAGGTTTGGGCCGCCCGTTTTAGAGCTAGAAATAGCAAGTTAAAAT
>cysH|94
CAGTGATAGAGATACTGGGAGCTATCATCACCAAGCCAGGGCCAAGTTTTAGAGCTAGAAATAGCAAGTTAAAAT
>cysH|30
CAGTGATAGAGATACTGGGAGCTATCCAGCTCCGTTTGTAAGGTGTTTTAGAGCTAGAAATAGCAAGTTAAAAT
>sll0224|112
CAGTGATAGAGATACTGGGAGCTAGCACCGCATCCTTTCTAGTGCGTTTTAGAGCTAGAAATAGCAAGTTAAAAT
>sll0224|83
CAGTGATAGAGATACTGGGAGCTACACCCCCGTTTGTTCAATGGTTTTAGAGCTAGAAATAGCAAGTTAAAAT
>sll0224|13
CAGTGATAGAGATACTGGGAGCTATACAGACAAGGCTAAACGTTTTAGAGCTAGAAATAGCAAGTTAAAAT
>sll0224|135
CAGTGATAGAGATACTGGGAGCTACTTGGTCGTCAACGTAGGCGAAGTTTTAGAGCTAGAAATAGCAAGTTAAAAT
>sll0224|57
CAGTGATAGAGATACTGGGAGCTACCAATACCTCCCCTGCCCAACTGTTTTAGAGCTAGAAATAGCAAGTTAAAAT
>sll0225|138
CAGTGATAGAGATACTGGGAGCTAACCGCTCTTGTTCAACGTCGTTTTAGAGCTAGAAATAGCAAGTTAAAAT
>sll0225|182
CAGTGATAGAGATACTGGGAGCTACCATAACGGGTGTGAGTTGTTTTAGAGCTAGAAATAGCAAGTTAAAAT
>sll0225|274
CAGTGATAGAGATACTGGGAGCTAAGGTTTGCTGTTGTTCTAACCGTTTTAGAGCTAGAAATAGCAAGTTAAAAT
>sll0225|231
CAGTGATAGAGATACTGGGAGCTAACGGGAATAGCCGACCAGTTTTAGAGCTAGAAATAGCAAGTTAAAAT
>sll0225|193
CAGTGATAGAGATACTGGGAGCTACCCAAAGATTGGCCATAACGTTTTAGAGCTAGAAATAGCAAGTTAAAAT
>slr1780|232
CAGTGATAGAGATACTGGGAGCTATTTAGCTTCGGCTAATTCTGGTTTTAGAGCTAGAAATAGCAAGTTAAAAT
>slr1780|28
CAGTGATAGAGATACTGGGAGCTACTGATTGACTATGTCGAGTTTTAGAGCTAGAAATAGCAAGTTAAAAT
>slr1780|135
CAGTGATAGAGATACTGGGAGCTAGTTCTTTCAGCACCTCTTCAAAGTTTTAGAGCTAGAAATAGCAAGTTAAAAT
>slr1780|212
CAGTGATAGAGATACTGGGAGCTAGGGCATTAAGAAAGGCCGGTGTTTTAGAGCTAGAAATAGCAAGTTAAAAT
>slr1780|244
CAGTGATAGAGATACTGGGAGCTAGGGAGCTTTAGCTTTAGCTTGTTTTAGAGCTAGAAATAGCAAGTTAAAAT
>ccmM|79
CAGTGATAGAGATACTGGGAGCTACTAAATGTTTGGACCAAGGCCGTTTTAGAGCTAGAAATAGCAAGTTAAAAT
>ccmM|108
CAGTGATAGAGATACTGGGAGCTACGTAGGCCGTCGGGTCAATCTGGTTTTAGAGCTAGAAATAGCAAGTTAAAAT
>ccmM|67
CAGTGATAGAGATACTGGGAGCTAGACCAAGGCCTGGAAGCCAAGGGTTTTAGAGCTAGAAATAGCAAGTTAAAAT
>ccmM|119
CAGTGATAGAGATACTGGGAGCTAAAACGAATGCACGTAGGCCGTCGTTTTAGAGCTAGAAATAGCAAGTTAAAAT
>ccmM|13
CAGTGATAGAGATACTGGGAGCTAGATACAGCCAACAACCAGCCCAGTTTTAGAGCTAGAAATAGCAAGTTAAAAT
>slr1488|151
CAGTGATAGAGATACTGGGAGCTATTTGGGGCCCTCCGGCCAGTTTTAGAGCTAGAAATAGCAAGTTAAAAT
>slr1488|5
CAGTGATAGAGATACTGGGAGCTATCGATTAGACTGGGGCGAAGTTTTAGAGCTAGAAATAGCAAGTTAAAAT
>slr1488|51
CAGTGATAGAGATACTGGGAGCTAAAGCCAGCACTTGCCCCCACTGGTTTTAGAGCTAGAAATAGCAAGTTAAAAT
>slr1488|211
CAGTGATAGAGATACTGGGAGCTACAATCCTTGACGTACAAGTTTTAGAGCTAGAAATAGCAAGTTAAAAT
>slr1488|104
CAGTGATAGAGATACTGGGAGCTATCTGGGGATTAAGCACTTGTGTTTTAGAGCTAGAAATAGCAAGTTAAAAT
>ccmN|214
CAGTGATAGAGATACTGGGAGCTACCGATTACTAGACAGCCAGGTTTTAGAGCTAGAAATAGCAAGTTAAAAT
>ccmN|9
CAGTGATAGAGATACTGGGAGCTAAAAGACTAACACTGTGAACGGGGTTTTAGAGCTAGAAATAGCAAGTTAAAAT
>ccmN|237
CAGTGATAGAGATACTGGGAGCTAGCTGTTGCCCCAATGGTCACGTTTTAGAGCTAGAAATAGCAAGTTAAAAT
>ccmN|172
CAGTGATAGAGATACTGGGAGCTATTTCACGTCACCGGCATGTTTTAGAGCTAGAAATAGCAAGTTAAAAT
>ccmN|127
CAGTGATAGAGATACTGGGAGCTACAATGCAGACTCCGGCTTCAAGTTTTAGAGCTAGAAATAGCAAGTTAAAAT
>cad|27
CAGTGATAGAGATACTGGGAGCTAGGGCTTTTAACGCATTGACCAGGTTTTAGAGCTAGAAATAGCAAGTTAAAAT
>cad|50
CAGTGATAGAGATACTGGGAGCTAGCGTATCCGGTTGTTGAGCTGTTTTAGAGCTAGAAATAGCAAGTTAAAAT
>cad|138
CAGTGATAGAGATACTGGGAGCTATCAGCTTGGAAGAGGTTGTTTTAGAGCTAGAAATAGCAAGTTAAAAT
>cad|89
CAGTGATAGAGATACTGGGAGCTAATACCCTGACCCCTTTTAGTTTTAGAGCTAGAAATAGCAAGTTAAAAT
>cad|8
CAGTGATAGAGATACTGGGAGCTAGGGCAAATCTTGTTGATTGGTTTTAGAGCTAGAAATAGCAAGTTAAAAT
>ccmK|119
CAGTGATAGAGATACTGGGAGCTACCCGCACAATCACGGTGACTGTTTTAGAGCTAGAAATAGCAAGTTAAAAT
>ccmK|28
CAGTGATAGAGATACTGGGAGCTACACAACGGCGGGAAACCCAAGTTTTAGAGCTAGAAATAGCAAGTTAAAAT
>ccmK|39
CAGTGATAGAGATACTGGGAGCTATCGGCGGCCTCCACAACGGCGTTTTAGAGCTAGAAATAGCAAGTTAAAAT
>ccmK|55
CAGTGATAGAGATACTGGGAGCTACGGCTTTAACCATGGAGTCGGGTTTTAGAGCTAGAAATAGCAAGTTAAAAT
>ccmK|76
CAGTGATAGAGATACTGGGAGCTACACCAGGGTAACCCGGGGTTTTAGAGCTAGAAATAGCAAGTTAAAAT
>slr0722|138
CAGTGATAGAGATACTGGGAGCTAACGGGTAGAGAAAGGATTGAGTTTTAGAGCTAGAAATAGCAAGTTAAAAT
>slr0722|7
CAGTGATAGAGATACTGGGAGCTATCGACCCCGCAAACGCTTGTTTTAGAGCTAGAAATAGCAAGTTAAAAT
>slr0722|65
CAGTGATAGAGATACTGGGAGCTATCTGGCATTGCCCCGGCGTTTTAGAGCTAGAAATAGCAAGTTAAAAT
>slr0722|104
CAGTGATAGAGATACTGGGAGCTATGAAACAAGGATGGGGGATGTTTTAGAGCTAGAAATAGCAAGTTAAAAT
>slr0722|88
CAGTGATAGAGATACTGGGAGCTAGGGGATAGGACAAATTGTACAAGTTTTAGAGCTAGAAATAGCAAGTTAAAAT
>hhoA|23
CAGTGATAGAGATACTGGGAGCTAAGCCAATAAGTAACCGCCGATGGTTTTAGAGCTAGAAATAGCAAGTTAAAAT
>hhoA|9
CAGTGATAGAGATACTGGGAGCTACCGATGCGGCGTAACCAAGTGTTTTAGAGCTAGAAATAGCAAGTTAAAAT
>hhoA|133
CAGTGATAGAGATACTGGGAGCTAGGGTACCGATGCCTGGGGTTTTAGAGCTAGAAATAGCAAGTTAAAAT
>hhoA|114
CAGTGATAGAGATACTGGGAGCTAGTAATCACAGGAGCCGGGTTTTAGAGCTAGAAATAGCAAGTTAAAAT
>hhoA|76
CAGTGATAGAGATACTGGGAGCTAGCCACTGCATGGGGTAAATGTTTTAGAGCTAGAAATAGCAAGTTAAAAT
>cbiF|116
CAGTGATAGAGATACTGGGAGCTAGGCACCAAGGAATCGGCATAGGTTTTAGAGCTAGAAATAGCAAGTTAAAAT
>cbiF|165
CAGTGATAGAGATACTGGGAGCTATGGCAACACATTCCGCCTGGTTTTAGAGCTAGAAATAGCAAGTTAAAAT
>cbiF|53
CAGTGATAGAGATACTGGGAGCTATCAATAAATCCGGATCACCGGTTTTAGAGCTAGAAATAGCAAGTTAAAAT
>cbiF|76
CAGTGATAGAGATACTGGGAGCTAAAGCTTTTGCCCCTTAAGTTTTAGAGCTAGAAATAGCAAGTTAAAAT
>cbiF|130
CAGTGATAGAGATACTGGGAGCTAAATTTGTTTGGGCACCAGTTTTAGAGCTAGAAATAGCAAGTTAAAAT
>slr1485|88
CAGTGATAGAGATACTGGGAGCTAACATTTAGAACCATCCGGCAGTTTTAGAGCTAGAAATAGCAAGTTAAAAT
>slr1485|71
CAGTGATAGAGATACTGGGAGCTAAGGGTTAAATTGCCCGCCGTTTTAGAGCTAGAAATAGCAAGTTAAAAT
>slr1485|143
CAGTGATAGAGATACTGGGAGCTATTGGTAAATTGACAGGTACCCGTTTTAGAGCTAGAAATAGCAAGTTAAAAT
>slr1485|26
CAGTGATAGAGATACTGGGAGCTAGCAGACCATACTGCCAGCTGTTTTAGAGCTAGAAATAGCAAGTTAAAAT
>slr1485|55
CAGTGATAGAGATACTGGGAGCTAGCCAGGGATTGATGACCCAGTTTTAGAGCTAGAAATAGCAAGTTAAAAT
>slr1484|79
CAGTGATAGAGATACTGGGAGCTACCCGTGGATTAACAAGGAACGTTTTAGAGCTAGAAATAGCAAGTTAAAAT
>slr1484|65
CAGTGATAGAGATACTGGGAGCTAGAACAGGTCGCCCCCGCCGTTTTAGAGCTAGAAATAGCAAGTTAAAAT
>slr1484|44
CAGTGATAGAGATACTGGGAGCTACAGGATGATCTTTTGGCTGTTTGTTTTAGAGCTAGAAATAGCAAGTTAAAAT
>slr1484|25
CAGTGATAGAGATACTGGGAGCTATTGGTATTGCTGGGATCTTTGTTTTAGAGCTAGAAATAGCAAGTTAAAAT
>slr1484|144
CAGTGATAGAGATACTGGGAGCTATAAATTCAATCGGCTCTACGGCGTTTTAGAGCTAGAAATAGCAAGTTAAAAT
>iutA|114
CAGTGATAGAGATACTGGGAGCTATCCACTGTCACAGATGGGGAGTTTTAGAGCTAGAAATAGCAAGTTAAAAT
>iutA|186
CAGTGATAGAGATACTGGGAGCTAAATTTCTAACCCTGGCCCCGAGTTTTAGAGCTAGAAATAGCAAGTTAAAAT
>iutA|301
CAGTGATAGAGATACTGGGAGCTAAAACCCCTGGCCCCCAGGTAGTTTTAGAGCTAGAAATAGCAAGTTAAAAT
>iutA|84
CAGTGATAGAGATACTGGGAGCTAATAATTTCTTGAGCCCCCAGGTTTTAGAGCTAGAAATAGCAAGTTAAAAT
>iutA|238
CAGTGATAGAGATACTGGGAGCTACCGTTTGTAGGTTCGGAGGTTTTAGAGCTAGAAATAGCAAGTTAAAAT
>pheA|52
CAGTGATAGAGATACTGGGAGCTATTCCCCATAAACCAGGGCGAGTTTTAGAGCTAGAAATAGCAAGTTAAAAT
>pheA|3
CAGTGATAGAGATACTGGGAGCTAATGTGCAACGACCAATGGGTTTTAGAGCTAGAAATAGCAAGTTAAAAT
>pheA|114
CAGTGATAGAGATACTGGGAGCTAGGTTTTGCCAATGCTGGGACAGTTTTAGAGCTAGAAATAGCAAGTTAAAAT
>pheA|30
CAGTGATAGAGATACTGGGAGCTAGTTTCCGTGTTGGTTCCCCTGTTTTAGAGCTAGAAATAGCAAGTTAAAAT
>pheA|136
CAGTGATAGAGATACTGGGAGCTAAAGCGTTGGGCCGCCGCCTCCAGTTTTAGAGCTAGAAATAGCAAGTTAAAAT
>slr1119|50
CAGTGATAGAGATACTGGGAGCTAGCCAACACTTTCAGGGGGGTTTTAGAGCTAGAAATAGCAAGTTAAAAT
>slr1119|70
CAGTGATAGAGATACTGGGAGCTATAGACAAGGCTGTCCCCCAGTTTTAGAGCTAGAAATAGCAAGTTAAAAT
>slr1119|13
CAGTGATAGAGATACTGGGAGCTAGGTAAGGGTCGACGCAGGTTTTAGAGCTAGAAATAGCAAGTTAAAAT
>slr1119|83
CAGTGATAGAGATACTGGGAGCTAGATCTCCGTAACCGTAGACAGTTTTAGAGCTAGAAATAGCAAGTTAAAAT
>slr1119|105
CAGTGATAGAGATACTGGGAGCTAGTTCTGCCCAACCGCCACCAATGTTTTAGAGCTAGAAATAGCAAGTTAAAAT
>ccmL|25
CAGTGATAGAGATACTGGGAGCTAGTGTCTTCGATGTACTGACCAGTTTTAGAGCTAGAAATAGCAAGTTAAAAT
>ccmL|184
CAGTGATAGAGATACTGGGAGCTACCATTGCCCCGTTCCTTACGGGGTTTTAGAGCTAGAAATAGCAAGTTAAAAT
>ccmL|173
CAGTGATAGAGATACTGGGAGCTATACGGGCGGCACTACCCGTTTTAGAGCTAGAAATAGCAAGTTAAAAT
>ccmL|215
CAGTGATAGAGATACTGGGAGCTACACCACCATGGCATCCAAAGTTTTAGAGCTAGAAATAGCAAGTTAAAAT
>ccmL|48
CAGTGATAGAGATACTGGGAGCTAGCTTGACGCCGGTTAAGTTGTTTTAGAGCTAGAAATAGCAAGTTAAAAT
>slr1117|56
CAGTGATAGAGATACTGGGAGCTAGTTTCGCTTCCTGGCCCTGTTTTAGAGCTAGAAATAGCAAGTTAAAAT
>slr1117|76
CAGTGATAGAGATACTGGGAGCTATTCGAGGGCTCGTAGAGTTTGTTTTAGAGCTAGAAATAGCAAGTTAAAAT
>slr1117|91
CAGTGATAGAGATACTGGGAGCTAGGATCAATTCGAGTTAGTTCGAGTTTTAGAGCTAGAAATAGCAAGTTAAAAT
>slr1117|41
CAGTGATAGAGATACTGGGAGCTACCCTTGGCGTGCTCCATCCGTTTTAGAGCTAGAAATAGCAAGTTAAAAT
>slr1117|22
CAGTGATAGAGATACTGGGAGCTATGGTGCAAATCCATCATCAGTTTTAGAGCTAGAAATAGCAAGTTAAAAT
>slr1116|253
CAGTGATAGAGATACTGGGAGCTAGGTCCATTGCCCTTCTCTGTTTTAGAGCTAGAAATAGCAAGTTAAAAT
>slr1116|31
CAGTGATAGAGATACTGGGAGCTACCATTGACCCATTGGTTGTATTGTTTTAGAGCTAGAAATAGCAAGTTAAAAT
>slr1116|230
CAGTGATAGAGATACTGGGAGCTAGGCCCATAGCGCTTCAAAGTCTGTTTTAGAGCTAGAAATAGCAAGTTAAAAT
>slr1116|218
CAGTGATAGAGATACTGGGAGCTAAGTCTTGGTAAAGTTCCGTTTTAGAGCTAGAAATAGCAAGTTAAAAT
>slr1116|76
CAGTGATAGAGATACTGGGAGCTAGCATACCATCGGGAATTTGTTTTAGAGCTAGAAATAGCAAGTTAAAAT
>slr1115|34
CAGTGATAGAGATACTGGGAGCTAAGGGGTGTGGTCATGGTGATGGGTTTTAGAGCTAGAAATAGCAAGTTAAAAT
>slr1115|137
CAGTGATAGAGATACTGGGAGCTAGAGCATCAATGGTTGTCGCCGTTTTAGAGCTAGAAATAGCAAGTTAAAAT
>slr1115|73
CAGTGATAGAGATACTGGGAGCTAACGGGAACGGATGTCTTCAAGTTTTAGAGCTAGAAATAGCAAGTTAAAAT
>slr1115|49
CAGTGATAGAGATACTGGGAGCTAGACTTTTTTTCAAGGGGTGGTTTTAGAGCTAGAAATAGCAAGTTAAAAT
>slr1115|124
CAGTGATAGAGATACTGGGAGCTATCGCCTGGCCAGTTTCGAGTTTTAGAGCTAGAAATAGCAAGTTAAAAT
>slr1114|32
CAGTGATAGAGATACTGGGAGCTAAGTTGGGGATACCAATCCCCCGTTTTAGAGCTAGAAATAGCAAGTTAAAAT
>slr1114|48
CAGTGATAGAGATACTGGGAGCTAAGTTCCCGGTACAGTTGGTTTTAGAGCTAGAAATAGCAAGTTAAAAT
>slr1114|74
CAGTGATAGAGATACTGGGAGCTACCTTAGTAGCAGTGAAAGTTTTAGAGCTAGAAATAGCAAGTTAAAAT
>slr1114|59
CAGTGATAGAGATACTGGGAGCTAAAACGGCTTTTGAGTTCCGTTTTAGAGCTAGAAATAGCAAGTTAAAAT
>slr1114|19
CAGTGATAGAGATACTGGGAGCTACCCCCAGGCGATCGATATGTTTTAGAGCTAGAAATAGCAAGTTAAAAT
>slr1113|88
CAGTGATAGAGATACTGGGAGCTACGCAATGCTTAAATCCACATGTTTTAGAGCTAGAAATAGCAAGTTAAAAT
>slr1113|19
CAGTGATAGAGATACTGGGAGCTACACAGCGGCCTTGGTTTCAGGTTTTAGAGCTAGAAATAGCAAGTTAAAAT
>slr1113|46
CAGTGATAGAGATACTGGGAGCTACGAAACGTTTGGTCAAACCTTGTTTTAGAGCTAGAAATAGCAAGTTAAAAT
>slr1113|58
CAGTGATAGAGATACTGGGAGCTACCCCTGGCGATCGAAACGTTGTTTTAGAGCTAGAAATAGCAAGTTAAAAT
>slr1113|74
CAGTGATAGAGATACTGGGAGCTAACATTGGTCACCGCCCCCGTTTTAGAGCTAGAAATAGCAAGTTAAAAT
>slr1110|117
CAGTGATAGAGATACTGGGAGCTAGGCGATCGGGCAAAGGTTGGGGGTTTTAGAGCTAGAAATAGCAAGTTAAAAT
>slr1110|132
CAGTGATAGAGATACTGGGAGCTATCCCCCAGCAGGCGATCGTTTTAGAGCTAGAAATAGCAAGTTAAAAT
>slr1110|106
CAGTGATAGAGATACTGGGAGCTATTGGGGAGGAGACGGTAGTTTTAGAGCTAGAAATAGCAAGTTAAAAT
>slr1110|91
CAGTGATAGAGATACTGGGAGCTAGGTAGGGAATTAACCATGGGTTTTAGAGCTAGAAATAGCAAGTTAAAAT
>slr1110|27
CAGTGATAGAGATACTGGGAGCTACAAGCGCTGCGGGAAATATGTTTTAGAGCTAGAAATAGCAAGTTAAAAT
>ssl1326|241
CAGTGATAGAGATACTGGGAGCTACGTTTTAGCCCGTTTATGGTGTTTTAGAGCTAGAAATAGCAAGTTAAAAT
>ssl1326|103
CAGTGATAGAGATACTGGGAGCTAACCTTCCTTCGCACAGAGCTGTTTTAGAGCTAGAAATAGCAAGTTAAAAT
>ssl1326|52
CAGTGATAGAGATACTGGGAGCTAGCGAATGGTGGTCTGCTTGGGTTTTAGAGCTAGAAATAGCAAGTTAAAAT
>ssl1326|64
CAGTGATAGAGATACTGGGAGCTACTTGCTCTCCAGGCGAATGGGTTTTAGAGCTAGAAATAGCAAGTTAAAAT
>sll1041|56
CAGTGATAGAGATACTGGGAGCTACATCGAGGATCACTTTTGTTTTAGAGCTAGAAATAGCAAGTTAAAAT
>sll1041|44
CAGTGATAGAGATACTGGGAGCTACACTTTTCGGCCAAAGCTTGTTTTAGAGCTAGAAATAGCAAGTTAAAAT
>sll1041|68
CAGTGATAGAGATACTGGGAGCTATTTCAGGTCCACATCATCGGTTTTAGAGCTAGAAATAGCAAGTTAAAAT
>sll1041|9
CAGTGATAGAGATACTGGGAGCTATTCAATAATGGGCTGGACGTTTTAGAGCTAGAAATAGCAAGTTAAAAT
>sll1041|32
CAGTGATAGAGATACTGGGAGCTACAAAGCTTTGGCTCACGCCGGTTTTAGAGCTAGAAATAGCAAGTTAAAAT
>slr0236|104
CAGTGATAGAGATACTGGGAGCTAGGGTTTAAGTTGCAGGGCAGTTTTAGAGCTAGAAATAGCAAGTTAAAAT
>slr0236|11
CAGTGATAGAGATACTGGGAGCTAAATAGTGGGAAGTGCTGAATGTTTTAGAGCTAGAAATAGCAAGTTAAAAT
>slr0236|123
CAGTGATAGAGATACTGGGAGCTAACAGTAGTGGCACCGGTCTTGTTTTAGAGCTAGAAATAGCAAGTTAAAAT
>slr0236|25
CAGTGATAGAGATACTGGGAGCTACTAGCTTTGCGGCAATAGTGTTTTAGAGCTAGAAATAGCAAGTTAAAAT
>slr0236|52
CAGTGATAGAGATACTGGGAGCTAAATGCCCTTATAACCCAGTTTTAGAGCTAGAAATAGCAAGTTAAAAT
>slr0725|118
CAGTGATAGAGATACTGGGAGCTATCCCTGTCGATATTCATGGCGTTTTAGAGCTAGAAATAGCAAGTTAAAAT
>slr0725|239
CAGTGATAGAGATACTGGGAGCTATCGTCATTAACCCAAGCGGTTTTAGAGCTAGAAATAGCAAGTTAAAAT
>slr0725|61
CAGTGATAGAGATACTGGGAGCTACGATCGCCGCTAGACGCTGTTTTAGAGCTAGAAATAGCAAGTTAAAAT
>slr0725|4
CAGTGATAGAGATACTGGGAGCTAACGCAGATATTCAACCTGTTTTAGAGCTAGAAATAGCAAGTTAAAAT
>slr0725|105
CAGTGATAGAGATACTGGGAGCTAATTCATGGCGGGTGGGATCTTGGTTTTAGAGCTAGAAATAGCAAGTTAAAAT
>sll1204|7
CAGTGATAGAGATACTGGGAGCTAGTCCCAAGCAAAGAGTGACAAGTTTTAGAGCTAGAAATAGCAAGTTAAAAT
>sll1204|383
CAGTGATAGAGATACTGGGAGCTAATACTACTAGCACGAGCAGTTTTAGAGCTAGAAATAGCAAGTTAAAAT
>sll1204|372
CAGTGATAGAGATACTGGGAGCTAACGAGCATGGTGTTGATAGTTTTAGAGCTAGAAATAGCAAGTTAAAAT
>sll1204|337
CAGTGATAGAGATACTGGGAGCTAGGGACCAGGGTAATATAACTAAGTTTTAGAGCTAGAAATAGCAAGTTAAAAT
>sll1204|352
CAGTGATAGAGATACTGGGAGCTAGGAACAATTAAAGGGACCAGTTTTAGAGCTAGAAATAGCAAGTTAAAAT
>sll1049|52
CAGTGATAGAGATACTGGGAGCTACAGCGGCCACGGGACGAAGTTTTAGAGCTAGAAATAGCAAGTTAAAAT
>sll1049|185
CAGTGATAGAGATACTGGGAGCTACCCGATGAATTCCTGCCAGTACGTTTTAGAGCTAGAAATAGCAAGTTAAAAT
>sll1049|80
CAGTGATAGAGATACTGGGAGCTATCCATCGAAGACAATGCCAGTTTTAGAGCTAGAAATAGCAAGTTAAAAT
>sll1049|153
CAGTGATAGAGATACTGGGAGCTAGCAACTTAGTGTTGTTGGTGTAGTTTTAGAGCTAGAAATAGCAAGTTAAAAT
>sll1049|67
CAGTGATAGAGATACTGGGAGCTAATGCCATGGATGGAAACAGGTTTTAGAGCTAGAAATAGCAAGTTAAAAT
>sll1062|64
CAGTGATAGAGATACTGGGAGCTAAGCCCCCAGAAGCTTGGGTTTTAGAGCTAGAAATAGCAAGTTAAAAT
>sll1062|305
CAGTGATAGAGATACTGGGAGCTAGTGTTTCTAGTTCTTTCACCGTTTTAGAGCTAGAAATAGCAAGTTAAAAT
>sll1062|85
CAGTGATAGAGATACTGGGAGCTAACGCTCATAAAGAACAGGTTTTAGAGCTAGAAATAGCAAGTTAAAAT
>sll1062|282
CAGTGATAGAGATACTGGGAGCTATCCAGGGATTGCGGTACGTTTTAGAGCTAGAAATAGCAAGTTAAAAT
>ssr3000|70
CAGTGATAGAGATACTGGGAGCTACACAATCACCGCATCCCGTTGTTTTAGAGCTAGAAATAGCAAGTTAAAAT
>ssr3000|136
CAGTGATAGAGATACTGGGAGCTAGACTTGGTTAACTTCATCCTGTTTTAGAGCTAGAAATAGCAAGTTAAAAT
>ssr3000|38
CAGTGATAGAGATACTGGGAGCTAAATAATGGTGCCCCAATCCATGGTTTTAGAGCTAGAAATAGCAAGTTAAAAT
>ssr3000|55
CAGTGATAGAGATACTGGGAGCTACCGTTTGGCGTGGGGAATAAGTTTTAGAGCTAGAAATAGCAAGTTAAAAT
>ssr3000|118
CAGTGATAGAGATACTGGGAGCTATGGCGATCGCCAGACCAAGTTTTAGAGCTAGAAATAGCAAGTTAAAAT
>atp1|338
CAGTGATAGAGATACTGGGAGCTAAAACCTCGAGGTTTTCCCTTGTTTTAGAGCTAGAAATAGCAAGTTAAAAT
>atp1|6
CAGTGATAGAGATACTGGGAGCTATCGGACGATGGAGTTGGGTTTTAGAGCTAGAAATAGCAAGTTAAAAT
>atp1|274
CAGTGATAGAGATACTGGGAGCTACCCAGCCCGCCCAGACTGTTTTAGAGCTAGAAATAGCAAGTTAAAAT
>atp1|130
CAGTGATAGAGATACTGGGAGCTACCGTAGCTACCAGGGTCCGTTTTAGAGCTAGAAATAGCAAGTTAAAAT
>atp1|39
CAGTGATAGAGATACTGGGAGCTAAGCTTCGGGGCAGGAGCACTGTTTTAGAGCTAGAAATAGCAAGTTAAAAT
>sll1203|312
CAGTGATAGAGATACTGGGAGCTAGATCCCACCTTTGATCATCGTTTTAGAGCTAGAAATAGCAAGTTAAAAT
>sll1203|211
CAGTGATAGAGATACTGGGAGCTAGAGAATACTCGTGATCTGGTTTTAGAGCTAGAAATAGCAAGTTAAAAT
>sll1203|99
CAGTGATAGAGATACTGGGAGCTAAGCGTTCCTCTGTCCAAGGTTGGTTTTAGAGCTAGAAATAGCAAGTTAAAAT
>sll1203|51
CAGTGATAGAGATACTGGGAGCTATTGAATTTGCTGTGCCGATGTTTTAGAGCTAGAAATAGCAAGTTAAAAT
>sll1203|31
CAGTGATAGAGATACTGGGAGCTAATCTTCCCCGTTAGATTGTTTTAGAGCTAGAAATAGCAAGTTAAAAT
>sll1202|282
CAGTGATAGAGATACTGGGAGCTACCAAATAAGGAATTTGCTCGGTGTTTTAGAGCTAGAAATAGCAAGTTAAAAT
>sll1202|168
CAGTGATAGAGATACTGGGAGCTACCAAGTACAACAACTCTTTGGTTTTAGAGCTAGAAATAGCAAGTTAAAAT
>sll1202|499
CAGTGATAGAGATACTGGGAGCTATTCTTGCTTAACAGCCTGTTTTAGAGCTAGAAATAGCAAGTTAAAAT
>sll1202|231
CAGTGATAGAGATACTGGGAGCTACAATGTGATCTGCATAGGCAATGTTTTAGAGCTAGAAATAGCAAGTTAAAAT
>sll1202|324
CAGTGATAGAGATACTGGGAGCTAGCAATTCCTACATTGGCAATGTTTTAGAGCTAGAAATAGCAAGTTAAAAT
>sll0219|67
CAGTGATAGAGATACTGGGAGCTACTGAATATCCCGAGGCAGTTTTAGAGCTAGAAATAGCAAGTTAAAAT
>sll0219|9
CAGTGATAGAGATACTGGGAGCTAAAGCTTGGGAAAGACCACCAATGTTTTAGAGCTAGAAATAGCAAGTTAAAAT
>sll0219|128
CAGTGATAGAGATACTGGGAGCTAATTTAAGTCGATCCCAGGTTTTAGAGCTAGAAATAGCAAGTTAAAAT
>sll0219|25
CAGTGATAGAGATACTGGGAGCTACGGACTATGCAAAGCTTGTTTTAGAGCTAGAAATAGCAAGTTAAAAT
>sll0219|100
CAGTGATAGAGATACTGGGAGCTAGACCGTAACACTTTGGTTTGAGGTTTTAGAGCTAGAAATAGCAAGTTAAAAT
>rfbD2|179
CAGTGATAGAGATACTGGGAGCTAGGTCAGATCACCATAATGAAGTGTTTTAGAGCTAGAAATAGCAAGTTAAAAT
>rfbD2|118
CAGTGATAGAGATACTGGGAGCTAAATGCGGTCAGTGTTAAGTTTTAGAGCTAGAAATAGCAAGTTAAAAT
>rfbD2|202
CAGTGATAGAGATACTGGGAGCTATGCGGCGCAGGGTGGTGCCGTGTTTTAGAGCTAGAAATAGCAAGTTAAAAT
>rfbD2|86
CAGTGATAGAGATACTGGGAGCTAGCGAATGATGCCATGGACTGTTTTAGAGCTAGAAATAGCAAGTTAAAAT
>rfbD2|156
CAGTGATAGAGATACTGGGAGCTATTCGCCTCAAGATCATGGTTTTAGAGCTAGAAATAGCAAGTTAAAAT
>slr1494|151
CAGTGATAGAGATACTGGGAGCTACCAGGGAGATTCCTTAATTTGTTTTAGAGCTAGAAATAGCAAGTTAAAAT
>slr1494|3
CAGTGATAGAGATACTGGGAGCTACCAAAGCAGTTGATAGATAGGGTTTTAGAGCTAGAAATAGCAAGTTAAAAT
>slr1494|96
CAGTGATAGAGATACTGGGAGCTATAGCAGTCCCGGTACTATGTTTTAGAGCTAGAAATAGCAAGTTAAAAT
>slr1494|281
CAGTGATAGAGATACTGGGAGCTAATCCCTGGAACAGGTTGGTTTTAGAGCTAGAAATAGCAAGTTAAAAT
>slr1494|168
CAGTGATAGAGATACTGGGAGCTATAGGCCAATCCAGACCCAGTTTTAGAGCTAGAAATAGCAAGTTAAAAT
>slr1495|39
CAGTGATAGAGATACTGGGAGCTAGGGTGTTTTTTCGGCCACTACCGTTTTAGAGCTAGAAATAGCAAGTTAAAAT
>slr1495|82
CAGTGATAGAGATACTGGGAGCTATGAGCAGGTGGTGAACTTGTTTTAGAGCTAGAAATAGCAAGTTAAAAT
>slr1495|21
CAGTGATAGAGATACTGGGAGCTACGGGATCTATGCCATGATGGTTTTAGAGCTAGAAATAGCAAGTTAAAAT
>slr1495|50
CAGTGATAGAGATACTGGGAGCTAGTCCCATGGGGGTGTTTTTTGTTTTAGAGCTAGAAATAGCAAGTTAAAAT
>slr1495|61
CAGTGATAGAGATACTGGGAGCTATTCGAGTAGTCCCATGGGTTTTAGAGCTAGAAATAGCAAGTTAAAAT
>slr1493|136
CAGTGATAGAGATACTGGGAGCTAAGCAAACAAATACCGTCTGTTGGTTTTAGAGCTAGAAATAGCAAGTTAAAAT
>slr1493|249
CAGTGATAGAGATACTGGGAGCTACCACATAGGCGATCGCACAGTTTTAGAGCTAGAAATAGCAAGTTAAAAT
>slr1493|5
CAGTGATAGAGATACTGGGAGCTAGAGGATGGCATTAGCGGCGATGTTTTAGAGCTAGAAATAGCAAGTTAAAAT
>slr1493|46
CAGTGATAGAGATACTGGGAGCTAGGGGTTAATTTTCTCCAAGAGTTTTAGAGCTAGAAATAGCAAGTTAAAAT
>slr1493|21
CAGTGATAGAGATACTGGGAGCTAATATAGGTCGTCGAGGAGTTTTAGAGCTAGAAATAGCAAGTTAAAAT
>slr0742|79
CAGTGATAGAGATACTGGGAGCTAGAATGTCGGGAATTACGGGATGTTTTAGAGCTAGAAATAGCAAGTTAAAAT
>slr0742|161
CAGTGATAGAGATACTGGGAGCTAGGTGGACGTTTATTGGTTGTTTTAGAGCTAGAAATAGCAAGTTAAAAT
>slr0742|117
CAGTGATAGAGATACTGGGAGCTACAGCCCCAAATCCTCGGCAATGTTTTAGAGCTAGAAATAGCAAGTTAAAAT
>slr0742|93
CAGTGATAGAGATACTGGGAGCTAGTGCTAATGCAAGAATGTCGTTTTAGAGCTAGAAATAGCAAGTTAAAAT
>slr0742|30
CAGTGATAGAGATACTGGGAGCTACGGGGGACACCCACTTCGTTTTAGAGCTAGAAATAGCAAGTTAAAAT
>morR|4
CAGTGATAGAGATACTGGGAGCTAGGAGTTCGTTAAACAGGGGACGTTTTAGAGCTAGAAATAGCAAGTTAAAAT
>morR|88
CAGTGATAGAGATACTGGGAGCTACACATGGCCCCCTGCCAACAGTTTTAGAGCTAGAAATAGCAAGTTAAAAT
>morR|126
CAGTGATAGAGATACTGGGAGCTACAGGGTTTTGCCTGTCCCGTTTTAGAGCTAGAAATAGCAAGTTAAAAT
>morR|104
CAGTGATAGAGATACTGGGAGCTAACCCCCTCAATGATCACAGTTTTAGAGCTAGAAATAGCAAGTTAAAAT
>morR|71
CAGTGATAGAGATACTGGGAGCTAACAGGGCCACCAATAATTCTGTTTTAGAGCTAGAAATAGCAAGTTAAAAT
>slr1100|124
CAGTGATAGAGATACTGGGAGCTAAATGGGATCTTCAGCAAGTTTTAGAGCTAGAAATAGCAAGTTAAAAT
>slr1100|83
CAGTGATAGAGATACTGGGAGCTAGGAATGTTTCCTTTCCTCTGTTTTAGAGCTAGAAATAGCAAGTTAAAAT
>slr1100|24
CAGTGATAGAGATACTGGGAGCTAGACCATAACCCTTATGGCCACAGTTTTAGAGCTAGAAATAGCAAGTTAAAAT
>slr1100|181
CAGTGATAGAGATACTGGGAGCTACAAACCTGCGAGAATTTGTCGTTTTAGAGCTAGAAATAGCAAGTTAAAAT
>slr1100|159
CAGTGATAGAGATACTGGGAGCTATTGAGCACCACATTTCTGTTTTAGAGCTAGAAATAGCAAGTTAAAAT
>chlD|26
CAGTGATAGAGATACTGGGAGCTACCGTGATGGGGAAATTGGTTTTAGAGCTAGAAATAGCAAGTTAAAAT
>chlD|124
CAGTGATAGAGATACTGGGAGCTATGGCTGTGCCCCGCCGTCGTTTTAGAGCTAGAAATAGCAAGTTAAAAT
>chlD|15
CAGTGATAGAGATACTGGGAGCTAGGGGAAATTGAGGGGAATAAAGTTTTAGAGCTAGAAATAGCAAGTTAAAAT
>chlD|56
CAGTGATAGAGATACTGGGAGCTACCAGCTTGATTGCCTCTGTTTTAGAGCTAGAAATAGCAAGTTAAAAT
>chlD|4
CAGTGATAGAGATACTGGGAGCTAAGGGGAATAAAGGGGGTCAGGGGTTTTAGAGCTAGAAATAGCAAGTTAAAAT
>sll0217|56
CAGTGATAGAGATACTGGGAGCTAGCTGCAATGTCCGCGGTTGTTTTAGAGCTAGAAATAGCAAGTTAAAAT
>sll0217|38
CAGTGATAGAGATACTGGGAGCTAGGAGTGTTAAGCGGGGCGTTTTAGAGCTAGAAATAGCAAGTTAAAAT
>sll0217|7
CAGTGATAGAGATACTGGGAGCTAGCAGAGGTTGGAGAATCAATTAGTTTTAGAGCTAGAAATAGCAAGTTAAAAT
>sll0217|21
CAGTGATAGAGATACTGGGAGCTAGGGGCTGGACAGCAGCAGAGGTGTTTTAGAGCTAGAAATAGCAAGTTAAAAT
>sll0217|76
CAGTGATAGAGATACTGGGAGCTAGGCAACGAATCGCTGTGGTGTGTTTTAGAGCTAGAAATAGCAAGTTAAAAT
>sll0216|95
CAGTGATAGAGATACTGGGAGCTAGATGGCATAGACCGTGTCGGTGGTTTTAGAGCTAGAAATAGCAAGTTAAAAT
>sll0216|115
CAGTGATAGAGATACTGGGAGCTACGTTGAGGTCACAACCGAGTTTTAGAGCTAGAAATAGCAAGTTAAAAT
>sll0216|23
CAGTGATAGAGATACTGGGAGCTACGTTGTTGGGGGGTTTCGGTTTTAGAGCTAGAAATAGCAAGTTAAAAT
>sll0216|128
CAGTGATAGAGATACTGGGAGCTACGGCATTTTTATCGTTGGTTTTAGAGCTAGAAATAGCAAGTTAAAAT
>sll0216|71
CAGTGATAGAGATACTGGGAGCTAGTAAAGCATAATTGCCCCCTGGGTTTTAGAGCTAGAAATAGCAAGTTAAAAT
>sll1658|70
CAGTGATAGAGATACTGGGAGCTACCCATTGCTAACTTTAGGAGTAGTTTTAGAGCTAGAAATAGCAAGTTAAAAT
>sll1658|195
CAGTGATAGAGATACTGGGAGCTACGTCCGGGGGAGTAGGGCTGGTTTTAGAGCTAGAAATAGCAAGTTAAAAT
>sll1658|55
CAGTGATAGAGATACTGGGAGCTAGAGTACGGTTAACTTTGACCGTTTTAGAGCTAGAAATAGCAAGTTAAAAT
>sll1658|237
CAGTGATAGAGATACTGGGAGCTAAATTGCCAATACCATCCCGTTTTAGAGCTAGAAATAGCAAGTTAAAAT
>sll1658|208
CAGTGATAGAGATACTGGGAGCTAGAAATTCACCATAACGTCCGGGTTTTAGAGCTAGAAATAGCAAGTTAAAAT
>pcrR|132
CAGTGATAGAGATACTGGGAGCTACCCTTTACCCAGTCTTTGGTTTTAGAGCTAGAAATAGCAAGTTAAAAT
>pcrR|167
CAGTGATAGAGATACTGGGAGCTATTAAGCCGTCCCTCAACGTTTTAGAGCTAGAAATAGCAAGTTAAAAT
>pcrR|768
CAGTGATAGAGATACTGGGAGCTAGATAACTGTGCCAAGGAAGGGTTTTAGAGCTAGAAATAGCAAGTTAAAAT
>pcrR|928
CAGTGATAGAGATACTGGGAGCTACCTACCCTTTGTGCTACCTGTTTTAGAGCTAGAAATAGCAAGTTAAAAT
>pcrR|494
CAGTGATAGAGATACTGGGAGCTACGATCGCCTGTGATTAATGTTTTAGAGCTAGAAATAGCAAGTTAAAAT
>slr1411|27
CAGTGATAGAGATACTGGGAGCTATATCACCAGAAATCCCTGTGTTTTAGAGCTAGAAATAGCAAGTTAAAAT
>slr1411|172
CAGTGATAGAGATACTGGGAGCTATACTTCTACCTTGGTGGGTTTTAGAGCTAGAAATAGCAAGTTAAAAT
>slr1411|53
CAGTGATAGAGATACTGGGAGCTACCGACACCAAAGCCCCCGTTTTAGAGCTAGAAATAGCAAGTTAAAAT
>slr1411|92
CAGTGATAGAGATACTGGGAGCTAACGGAGCCAGTTTCTCCATCGTTTTAGAGCTAGAAATAGCAAGTTAAAAT
>slr1411|81
CAGTGATAGAGATACTGGGAGCTATTCTCCATCAGGTATTCTAGGTTTTAGAGCTAGAAATAGCAAGTTAAAAT
>ppiB|76
CAGTGATAGAGATACTGGGAGCTATTGGCAGAGGGCTGATTGCGTTTTAGAGCTAGAAATAGCAAGTTAAAAT
>ppiB|87
CAGTGATAGAGATACTGGGAGCTATCGGCTGAAGAATTGGCAGAGTTTTAGAGCTAGAAATAGCAAGTTAAAAT
>ppiB|23
CAGTGATAGAGATACTGGGAGCTAGATGCCCACAAACCAAGTGGCTGTTTTAGAGCTAGAAATAGCAAGTTAAAAT
>ppiB|106
CAGTGATAGAGATACTGGGAGCTATTGGTTTCCGTGGGGGAAGGCTGTTTTAGAGCTAGAAATAGCAAGTTAAAAT
>ppiB|12
CAGTGATAGAGATACTGGGAGCTAACCAAGTGGCTCGGCTGATATTGTTTTAGAGCTAGAAATAGCAAGTTAAAAT
>sll1663|108
CAGTGATAGAGATACTGGGAGCTAGTTAACCAAAGGTTTCAGCAGGTTTTAGAGCTAGAAATAGCAAGTTAAAAT
>sll1663|85
CAGTGATAGAGATACTGGGAGCTAAAGCTTCGGCCGGCTCCAGTTTTAGAGCTAGAAATAGCAAGTTAAAAT
>sll1663|62
CAGTGATAGAGATACTGGGAGCTACGCAATTGATTCAAGCCCGTTTTAGAGCTAGAAATAGCAAGTTAAAAT
>sll1663|10
CAGTGATAGAGATACTGGGAGCTATGCTTTGATGGCGGTGAGTTTTAGAGCTAGAAATAGCAAGTTAAAAT
>sll1663|120
CAGTGATAGAGATACTGGGAGCTAGGGGATTGGCATCGTTAACCAAGTTTTAGAGCTAGAAATAGCAAGTTAAAAT
>sll1660|58
CAGTGATAGAGATACTGGGAGCTAATTGTTCGGCGTGTAGTTGGTGTTTTAGAGCTAGAAATAGCAAGTTAAAAT
>sll1660|31
CAGTGATAGAGATACTGGGAGCTATACCAGAGCATCACCAAAGCGTTTTAGAGCTAGAAATAGCAAGTTAAAAT
>sll1660|15
CAGTGATAGAGATACTGGGAGCTAAGCGGGCAGTGAGAGGAGTGTTTTAGAGCTAGAAATAGCAAGTTAAAAT
>sll1660|95
CAGTGATAGAGATACTGGGAGCTAAATGACTGATGTAGGGCACCGTTTTAGAGCTAGAAATAGCAAGTTAAAAT
>sll1660|73
CAGTGATAGAGATACTGGGAGCTAGAACCTTTGCGGCATTGTTGTTTTAGAGCTAGAAATAGCAAGTTAAAAT
>sll1665|190
CAGTGATAGAGATACTGGGAGCTACAATCTAGCTTGGAGGGCTTGTTTTAGAGCTAGAAATAGCAAGTTAAAAT
>sll1665|122
CAGTGATAGAGATACTGGGAGCTATCTTCACTGGCACTTTTGGCAGTTTTAGAGCTAGAAATAGCAAGTTAAAAT
>sll1665|136
CAGTGATAGAGATACTGGGAGCTATGGAGAGTTTCGGTATCTTCACGTTTTAGAGCTAGAAATAGCAAGTTAAAAT
>sll1665|70
CAGTGATAGAGATACTGGGAGCTACTGAAGTTTGGTAACCAGTTTTAGAGCTAGAAATAGCAAGTTAAAAT
>sll1665|55
CAGTGATAGAGATACTGGGAGCTAAACCAGGGTGAAATAGGTGCGTTTTAGAGCTAGAAATAGCAAGTTAAAAT
>sll1664|136
CAGTGATAGAGATACTGGGAGCTACCAGGCTAGGGTGCCATGTTTTAGAGCTAGAAATAGCAAGTTAAAAT
>sll1664|21
CAGTGATAGAGATACTGGGAGCTAATCGGCAGACGATTATAGGTGTTTTAGAGCTAGAAATAGCAAGTTAAAAT
>sll1664|170
CAGTGATAGAGATACTGGGAGCTAGGTTCGGACATGGGGAAATCCCGTTTTAGAGCTAGAAATAGCAAGTTAAAAT
>sll1664|181
CAGTGATAGAGATACTGGGAGCTATCCTGTTCCCAGGTTCGGACATGTTTTAGAGCTAGAAATAGCAAGTTAAAAT
>sll1664|151
CAGTGATAGAGATACTGGGAGCTACCTGGCAATGTCCATCTAGCCGTTTTAGAGCTAGAAATAGCAAGTTAAAAT
>slr1104|112
CAGTGATAGAGATACTGGGAGCTAGCATGGTGCCGGGAAGCCTGCCGTTTTAGAGCTAGAAATAGCAAGTTAAAAT
>slr1104|124
CAGTGATAGAGATACTGGGAGCTACGCATCAGGGTGGCATGGTGCCGTTTTAGAGCTAGAAATAGCAAGTTAAAAT
>slr1104|73
CAGTGATAGAGATACTGGGAGCTATACCAGAATGGCGACCAAGTTTTAGAGCTAGAAATAGCAAGTTAAAAT
>slr1104|101
CAGTGATAGAGATACTGGGAGCTAAGCCTGCCGGGAGTGAATCGTTTTAGAGCTAGAAATAGCAAGTTAAAAT
>slr1104|136
CAGTGATAGAGATACTGGGAGCTATTAGTCTTCCGCATCAGGGGTTTTAGAGCTAGAAATAGCAAGTTAAAAT
>slr1417|142
CAGTGATAGAGATACTGGGAGCTAGGTTCTTCAAAGTCCATCATGTGTTTTAGAGCTAGAAATAGCAAGTTAAAAT
>slr1417|19
CAGTGATAGAGATACTGGGAGCTAGTTGGATGCCTTTGGCTTGTTTTAGAGCTAGAAATAGCAAGTTAAAAT
>slr1417|52
CAGTGATAGAGATACTGGGAGCTACAGGGCCAGGAGGTGTTTGAGTTTTAGAGCTAGAAATAGCAAGTTAAAAT
>slr1417|35
CAGTGATAGAGATACTGGGAGCTATGAGGGCCGCATCGGAAAGTGTTTTAGAGCTAGAAATAGCAAGTTAAAAT
>slr1417|65
CAGTGATAGAGATACTGGGAGCTAGCCCTGTTGTTCTTTCAGGGCCGTTTTAGAGCTAGAAATAGCAAGTTAAAAT
>slr1414|104
CAGTGATAGAGATACTGGGAGCTAAGCCCAAACACGGCACTGAATCGTTTTAGAGCTAGAAATAGCAAGTTAAAAT
>slr1414|25
CAGTGATAGAGATACTGGGAGCTAAACGTGTGCAGGGCATGGGGTTTTAGAGCTAGAAATAGCAAGTTAAAAT
>slr1414|116
CAGTGATAGAGATACTGGGAGCTACCCATTAAACTTAGCCCAAACAGTTTTAGAGCTAGAAATAGCAAGTTAAAAT
>slr1414|145
CAGTGATAGAGATACTGGGAGCTAGCGATCGCCTTTTGCCAGGGTTTTAGAGCTAGAAATAGCAAGTTAAAAT
>slr1414|166
CAGTGATAGAGATACTGGGAGCTAAACCCCGTTTGACTATAGTGTTTTAGAGCTAGAAATAGCAAGTTAAAAT
>sll0696|94
CAGTGATAGAGATACTGGGAGCTAACCAAGAAAGGCAACCAAGCAGGTTTTAGAGCTAGAAATAGCAAGTTAAAAT
>sll0696|55
CAGTGATAGAGATACTGGGAGCTAACACCAATTCTCCATGGAGGTTTTAGAGCTAGAAATAGCAAGTTAAAAT
>sll0696|108
CAGTGATAGAGATACTGGGAGCTAGGAAAGGGGCACCAAGAAGTTTTAGAGCTAGAAATAGCAAGTTAAAAT
>sll0696|40
CAGTGATAGAGATACTGGGAGCTACATGGAGCGGTCAGTTGAGCAAGTTTTAGAGCTAGAAATAGCAAGTTAAAAT
>sll0696|120
CAGTGATAGAGATACTGGGAGCTAGCGATCGCCAGGGAAAGGTTTTAGAGCTAGAAATAGCAAGTTAAAAT
>slr0613|25
CAGTGATAGAGATACTGGGAGCTACTTCTTCGGCGGCAATGCGGTGTTTTAGAGCTAGAAATAGCAAGTTAAAAT
>slr0613|4
CAGTGATAGAGATACTGGGAGCTATACCACAGCGATTAGATGTTTTAGAGCTAGAAATAGCAAGTTAAAAT
>slr0613|181
CAGTGATAGAGATACTGGGAGCTAAAAGGGTACTAACCAGAGTTTTAGAGCTAGAAATAGCAAGTTAAAAT
>slr0613|118
CAGTGATAGAGATACTGGGAGCTACCACCAAGCCAAATTCGTCAGGTTTTAGAGCTAGAAATAGCAAGTTAAAAT
>slr0613|37
CAGTGATAGAGATACTGGGAGCTAGTTGTATAAGCTTCTTCGGGTTTTAGAGCTAGAAATAGCAAGTTAAAAT
>slr0612|109
CAGTGATAGAGATACTGGGAGCTACGTTGGAGAGCCTTCTACTTGTTTTAGAGCTAGAAATAGCAAGTTAAAAT
>slr0612|140
CAGTGATAGAGATACTGGGAGCTACCCGCCGCAGGGGTTCTGTTTTAGAGCTAGAAATAGCAAGTTAAAAT
>slr0612|73
CAGTGATAGAGATACTGGGAGCTAGTGGGCAAACTCCCGGTGTTTTAGAGCTAGAAATAGCAAGTTAAAAT
>slr0612|126
CAGTGATAGAGATACTGGGAGCTAGGGGTTCTAGGTCTTCGTCCGTGTTTTAGAGCTAGAAATAGCAAGTTAAAAT
>slr0612|43
CAGTGATAGAGATACTGGGAGCTAGATGCTGAAGTTTACCGTTGCGTTTTAGAGCTAGAAATAGCAAGTTAAAAT
>slr1102|38
CAGTGATAGAGATACTGGGAGCTATTTCTGATCCTCAATGACCGTTTTAGAGCTAGAAATAGCAAGTTAAAAT
>slr1102|76
CAGTGATAGAGATACTGGGAGCTAGTCGTAGGTGTTTTCTTCTAGTTTTAGAGCTAGAAATAGCAAGTTAAAAT
>slr1102|91
CAGTGATAGAGATACTGGGAGCTAGGGTCCCGACCGATGTCGTGTTTTAGAGCTAGAAATAGCAAGTTAAAAT
>slr1102|3
CAGTGATAGAGATACTGGGAGCTAGGAATCGTTACTCATGGAGTTTTAGAGCTAGAAATAGCAAGTTAAAAT
>slr1102|22
CAGTGATAGAGATACTGGGAGCTAATGACCAGGACGTGGCGGACAAGTTTTAGAGCTAGAAATAGCAAGTTAAAAT
>dfr|121
CAGTGATAGAGATACTGGGAGCTATAGCCCACTCATTAACAGTTTTAGAGCTAGAAATAGCAAGTTAAAAT
>dfr|80
CAGTGATAGAGATACTGGGAGCTACGCGGCCATCAACCGGGTTTGTGTTTTAGAGCTAGAAATAGCAAGTTAAAAT
>dfr|175
CAGTGATAGAGATACTGGGAGCTAAACGGGTATCCACCAATTGTTTTAGAGCTAGAAATAGCAAGTTAAAAT
>dfr|164
CAGTGATAGAGATACTGGGAGCTACCACCAATTGGGCATCCTCTGTTTTAGAGCTAGAAATAGCAAGTTAAAAT
>dfr|100
CAGTGATAGAGATACTGGGAGCTAGGGACACCACCAAGGTGGCCGGTTTTAGAGCTAGAAATAGCAAGTTAAAAT
>ycf6|46
CAGTGATAGAGATACTGGGAGCTACCACCATGCTGATGGACCGTTTTAGAGCTAGAAATAGCAAGTTAAAAT
>sll1052|102
CAGTGATAGAGATACTGGGAGCTAAAACCGAATACTAGCACGTTTTAGAGCTAGAAATAGCAAGTTAAAAT
>sll1052|154
CAGTGATAGAGATACTGGGAGCTAGAGGCACCATGAGGGCGAGTTTTAGAGCTAGAAATAGCAAGTTAAAAT
>sll1052|142
CAGTGATAGAGATACTGGGAGCTAGAGGGCGAGGGTGGTGCCCTGTTTTAGAGCTAGAAATAGCAAGTTAAAAT
>sll1052|131
CAGTGATAGAGATACTGGGAGCTAGTGGTGCCCTGGGCTAAATGTGTTTTAGAGCTAGAAATAGCAAGTTAAAAT
>sll1052|61
CAGTGATAGAGATACTGGGAGCTACCGCCGATACCAATCAGGCCGCGTTTTAGAGCTAGAAATAGCAAGTTAAAAT
>exbB|40
CAGTGATAGAGATACTGGGAGCTAAATCAGGGCCACAGCTAACAGTTTTAGAGCTAGAAATAGCAAGTTAAAAT
>exbB|55
CAGTGATAGAGATACTGGGAGCTAGGCACGCTCGATAATCAGTTTTAGAGCTAGAAATAGCAAGTTAAAAT
>exbB|163
CAGTGATAGAGATACTGGGAGCTATCCGCATTTTGTTTCAGCTGTTTTAGAGCTAGAAATAGCAAGTTAAAAT
>exbB|214
CAGTGATAGAGATACTGGGAGCTAGGTGTGGCCCCCTCCAAACACAGTTTTAGAGCTAGAAATAGCAAGTTAAAAT
>exbB|4
CAGTGATAGAGATACTGGGAGCTAGGCACCGCCACTATGCCCCGTTTTAGAGCTAGAAATAGCAAGTTAAAAT
>sll1054|149
CAGTGATAGAGATACTGGGAGCTACCACTAGGGCTCCCCCTGTTTTAGAGCTAGAAATAGCAAGTTAAAAT
>sll1054|160
CAGTGATAGAGATACTGGGAGCTACTGGTAATGGGCACCACTAGTTTTAGAGCTAGAAATAGCAAGTTAAAAT
>sll1054|7
CAGTGATAGAGATACTGGGAGCTAAGGATGAGGGGATGAATCTGGTTTTAGAGCTAGAAATAGCAAGTTAAAAT
>sll1054|111
CAGTGATAGAGATACTGGGAGCTACAGTCCCCCACCACCCCATTGTTTTAGAGCTAGAAATAGCAAGTTAAAAT
>sll1054|42
CAGTGATAGAGATACTGGGAGCTAAAGTTTTTGCTGGAGCACGTTTTAGAGCTAGAAATAGCAAGTTAAAAT
>slr1094|139
CAGTGATAGAGATACTGGGAGCTACACCTAAACCTTTGTCCAGCCGTTTTAGAGCTAGAAATAGCAAGTTAAAAT
>slr1094|89
CAGTGATAGAGATACTGGGAGCTAACAGGTAAGGTCTTCAATCCCTGTTTTAGAGCTAGAAATAGCAAGTTAAAAT
>slr1094|104
CAGTGATAGAGATACTGGGAGCTAAACTCAAGCGACAGGTAGTTTTAGAGCTAGAAATAGCAAGTTAAAAT
>slr1094|195
CAGTGATAGAGATACTGGGAGCTACAGTCTGATTGGGAATAATGGTGTTTTAGAGCTAGAAATAGCAAGTTAAAAT
>slr1094|207
CAGTGATAGAGATACTGGGAGCTACAAACGAGTCCCAGTCTGATTGTTTTAGAGCTAGAAATAGCAAGTTAAAAT
>xerC|144
CAGTGATAGAGATACTGGGAGCTAAGGCAATGACATCTGGGGAGTTTTAGAGCTAGAAATAGCAAGTTAAAAT
>xerC|127
CAGTGATAGAGATACTGGGAGCTAACGGTTCTTCGCCGGCCAGTTTTAGAGCTAGAAATAGCAAGTTAAAAT
>xerC|94
CAGTGATAGAGATACTGGGAGCTAATCCTTTAACGCTTTGGCATGTTTTAGAGCTAGAAATAGCAAGTTAAAAT
>xerC|78
CAGTGATAGAGATACTGGGAGCTAGGCATAGGTCCTCCTGGTATTGTTTTAGAGCTAGAAATAGCAAGTTAAAAT
>xerC|5
CAGTGATAGAGATACTGGGAGCTAAGATAAATTGTTAGGGGAAGGGGTTTTAGAGCTAGAAATAGCAAGTTAAAAT
>sgl0002|46
CAGTGATAGAGATACTGGGAGCTACAAGCACTAGCATCACCAGTTTTAGAGCTAGAAATAGCAAGTTAAAAT
>sgl0002|12
CAGTGATAGAGATACTGGGAGCTAAGGGTGTTGAGGACAGGAGTGTTTTAGAGCTAGAAATAGCAAGTTAAAAT
>sgl0002|113
CAGTGATAGAGATACTGGGAGCTATATCCCGATCCTGCCGAGTTTTAGAGCTAGAAATAGCAAGTTAAAAT
>sll1214|94
CAGTGATAGAGATACTGGGAGCTATGGCCATCTCATCGAAGTCGGGTTTTAGAGCTAGAAATAGCAAGTTAAAAT
>sll1214|10
CAGTGATAGAGATACTGGGAGCTACAAATCCGGGCTTTTCGAGTTTTAGAGCTAGAAATAGCAAGTTAAAAT
>sll1214|61
CAGTGATAGAGATACTGGGAGCTACGGGGAGTGAGGATGGTTTCCTGTTTTAGAGCTAGAAATAGCAAGTTAAAAT
>sll1214|38
CAGTGATAGAGATACTGGGAGCTAGGAGTCTTGACACCGGGAGTTTTAGAGCTAGAAATAGCAAGTTAAAAT
>sll1214|22
CAGTGATAGAGATACTGGGAGCTACGGGACGGATTTCATCAAATCGTTTTAGAGCTAGAAATAGCAAGTTAAAAT
>bcp2|142
CAGTGATAGAGATACTGGGAGCTATCCGGTGGTGCTGGGCAGTTTTAGAGCTAGAAATAGCAAGTTAAAAT
>bcp2|126
CAGTGATAGAGATACTGGGAGCTACAGGGTGAACAGGGGCGCGTTTTAGAGCTAGAAATAGCAAGTTAAAAT
>bcp2|19
CAGTGATAGAGATACTGGGAGCTAGGGCAATGATAGTTTTTGGCCGTTTTAGAGCTAGAAATAGCAAGTTAAAAT
>bcp2|52
CAGTGATAGAGATACTGGGAGCTATCCTAGCCATAAACCTAGTTTTAGAGCTAGAAATAGCAAGTTAAAAT
>bcp2|107
CAGTGATAGAGATACTGGGAGCTAGGTTGATCCAACTCTGGTGTTTTAGAGCTAGAAATAGCAAGTTAAAAT
>phoU|33
CAGTGATAGAGATACTGGGAGCTAGCTCAAAGTAACTACGTTCGTTTTAGAGCTAGAAATAGCAAGTTAAAAT
>phoU|112
CAGTGATAGAGATACTGGGAGCTAGGGCCTGGTGGCTCATGCGGAGTTTTAGAGCTAGAAATAGCAAGTTAAAAT
>phoU|86
CAGTGATAGAGATACTGGGAGCTACCACTAAGGCACCCATGGTTTTAGAGCTAGAAATAGCAAGTTAAAAT
>phoU|4
CAGTGATAGAGATACTGGGAGCTAAATCTGTTGGGATAAACTGGGTTTTAGAGCTAGAAATAGCAAGTTAAAAT
>phoU|16
CAGTGATAGAGATACTGGGAGCTACGTTCGGGATTGTTAATCTGTTGTTTTAGAGCTAGAAATAGCAAGTTAAAAT
>ubiX|91
CAGTGATAGAGATACTGGGAGCTATCGGGAAGCCACCAGTTCGAGTTTTAGAGCTAGAAATAGCAAGTTAAAAT
>ubiX|52
CAGTGATAGAGATACTGGGAGCTATAAATGCTTGATGGCTCTGAGTTTTAGAGCTAGAAATAGCAAGTTAAAAT
>ubiX|34
CAGTGATAGAGATACTGGGAGCTAGGCATAAATTAGCCCAGGTTTTAGAGCTAGAAATAGCAAGTTAAAAT
>ubiX|109
CAGTGATAGAGATACTGGGAGCTAAACTTGGTAGCTGGCTCGTTTTAGAGCTAGAAATAGCAAGTTAAAAT
>ubiX|122
CAGTGATAGAGATACTGGGAGCTATTGTTCCGCTTGCCAAACTGTTTTAGAGCTAGAAATAGCAAGTTAAAAT
>sds|147
CAGTGATAGAGATACTGGGAGCTAGAAACTAACAACACAATGGCGTTTTAGAGCTAGAAATAGCAAGTTAAAAT
>sds|169
CAGTGATAGAGATACTGGGAGCTATGGTCTAATAGGGTTGCGCGTTTTAGAGCTAGAAATAGCAAGTTAAAAT
>sds|90
CAGTGATAGAGATACTGGGAGCTATCCGCCGCCGCCCCCAGGATGTTTTAGAGCTAGAAATAGCAAGTTAAAAT
>sds|25
CAGTGATAGAGATACTGGGAGCTAACGGAGGTCTTGGTCAACGGGTTTTAGAGCTAGAAATAGCAAGTTAAAAT
>sds|7
CAGTGATAGAGATACTGGGAGCTAACGGGGGCAAACAGGGAGGTAGGTTTTAGAGCTAGAAATAGCAAGTTAAAAT
>sll1053|97
CAGTGATAGAGATACTGGGAGCTAGAGTCGTTTGCCTGGTTTGGGTTTTAGAGCTAGAAATAGCAAGTTAAAAT
>sll1053|136
CAGTGATAGAGATACTGGGAGCTAACCTCCTAGCAACAGTAGTTTTAGAGCTAGAAATAGCAAGTTAAAAT
>sll1053|178
CAGTGATAGAGATACTGGGAGCTATCCGGGAGGGCCGCCGGAACGTTTTAGAGCTAGAAATAGCAAGTTAAAAT
>sll1053|84
CAGTGATAGAGATACTGGGAGCTAGTTTGGAGGCTTGGGGAATGTTTTAGAGCTAGAAATAGCAAGTTAAAAT
>sll1053|9
CAGTGATAGAGATACTGGGAGCTAAGAAGTTTCGTGCAGTACGGGGTTTTAGAGCTAGAAATAGCAAGTTAAAAT
>sll1401|56
CAGTGATAGAGATACTGGGAGCTAATCCATGCAGATTCTCCTTGGGGTTTTAGAGCTAGAAATAGCAAGTTAAAAT
>sll1401|399
CAGTGATAGAGATACTGGGAGCTAGCTGATTCTTTTGCTGGCACGTTTTAGAGCTAGAAATAGCAAGTTAAAAT
>sll1401|346
CAGTGATAGAGATACTGGGAGCTATAAAGATGCGGGAAACAGTTTTAGAGCTAGAAATAGCAAGTTAAAAT
>sll1401|572
CAGTGATAGAGATACTGGGAGCTATAGCGAATAGAGTGGAGTACAAGTTTTAGAGCTAGAAATAGCAAGTTAAAAT
>sll1400|39
CAGTGATAGAGATACTGGGAGCTAAGATCGCCCAATTGAATGTTTTAGAGCTAGAAATAGCAAGTTAAAAT
>sll1400|63
CAGTGATAGAGATACTGGGAGCTACGCACATGAAGGGAATTGTTTTAGAGCTAGAAATAGCAAGTTAAAAT
>sll1400|200
CAGTGATAGAGATACTGGGAGCTACGAAGCCAAATAACTTTGGGAGTTTTAGAGCTAGAAATAGCAAGTTAAAAT
>sll1400|111
CAGTGATAGAGATACTGGGAGCTAGCATAATCCCAAACGATGTTTTAGAGCTAGAAATAGCAAGTTAAAAT
>sll1407|275
CAGTGATAGAGATACTGGGAGCTAAGATAGTTGCGATGCATCTTCAGTTTTAGAGCTAGAAATAGCAAGTTAAAAT
>sll1407|138
CAGTGATAGAGATACTGGGAGCTATGAGCCCAGTCCCTACACCGTTTTAGAGCTAGAAATAGCAAGTTAAAAT
>sll1407|246
CAGTGATAGAGATACTGGGAGCTATAAGATTCGGAGGAATACGGTTTTAGAGCTAGAAATAGCAAGTTAAAAT
>sll1407|168
CAGTGATAGAGATACTGGGAGCTACAGAATAACCACGTCTGACTAAGTTTTAGAGCTAGAAATAGCAAGTTAAAAT
>sll1407|66
CAGTGATAGAGATACTGGGAGCTAGCAACTTCTTCAGCAATGTTTTAGAGCTAGAAATAGCAAGTTAAAAT
>infB|166
CAGTGATAGAGATACTGGGAGCTAGCTTTTTCGGTTGTTGGGGTTTTAGAGCTAGAAATAGCAAGTTAAAAT
>infB|177
CAGTGATAGAGATACTGGGAGCTAGGATGCCACTCTAGGCTTTTTGTTTTAGAGCTAGAAATAGCAAGTTAAAAT
>infB|115
CAGTGATAGAGATACTGGGAGCTACCGCATCGGATTCACTGAGTTTTAGAGCTAGAAATAGCAAGTTAAAAT
>infB|199
CAGTGATAGAGATACTGGGAGCTACTCTTTCGACTCCGGACGTTTTAGAGCTAGAAATAGCAAGTTAAAAT
>infB|127
CAGTGATAGAGATACTGGGAGCTACCGCTTTGATGCGCTCCGCATGTTTTAGAGCTAGAAATAGCAAGTTAAAAT
>sll1405|4
CAGTGATAGAGATACTGGGAGCTAGCATACTCTTTTTCCTCCGGTGTTTTAGAGCTAGAAATAGCAAGTTAAAAT
>sll1405|118
CAGTGATAGAGATACTGGGAGCTAGAGCGGCTGAGATACAAACGTTTTAGAGCTAGAAATAGCAAGTTAAAAT
>sll1405|134
CAGTGATAGAGATACTGGGAGCTACCGATAAACCGTCGGAGGTTTTAGAGCTAGAAATAGCAAGTTAAAAT
>sll1405|33
CAGTGATAGAGATACTGGGAGCTACTGGGCTTCAAACTCATCGTTTTAGAGCTAGAAATAGCAAGTTAAAAT
>sll1405|49
CAGTGATAGAGATACTGGGAGCTAGGAATGATATTGATTTCGCCCTGTTTTAGAGCTAGAAATAGCAAGTTAAAAT
>msrA|126
CAGTGATAGAGATACTGGGAGCTATCCATTCCCTGGGGAAAGTTTTAGAGCTAGAAATAGCAAGTTAAAAT
>msrA|45
CAGTGATAGAGATACTGGGAGCTAGCCCGGGTAATGCTTCATTGTTTTAGAGCTAGAAATAGCAAGTTAAAAT
>msrA|73
CAGTGATAGAGATACTGGGAGCTAATCTGGCACGGGCATAGGTTTTAGAGCTAGAAATAGCAAGTTAAAAT
>msrA|114
CAGTGATAGAGATACTGGGAGCTACTGGGGAAAGGGAGCTTTGAGGTTTTAGAGCTAGAAATAGCAAGTTAAAAT
>msrA|34
CAGTGATAGAGATACTGGGAGCTAGCTTCATTGGGGGCAACCAGTTTTAGAGCTAGAAATAGCAAGTTAAAAT
>phoA|121
CAGTGATAGAGATACTGGGAGCTAACCAACCCAGGAGAGGAGCTTTGTTTTAGAGCTAGAAATAGCAAGTTAAAAT
>phoA|10
CAGTGATAGAGATACTGGGAGCTATAACCCAATCACCGGTAAACGTTTTAGAGCTAGAAATAGCAAGTTAAAAT
>phoA|135
CAGTGATAGAGATACTGGGAGCTACGCCGCCACAATAACCAACCCGTTTTAGAGCTAGAAATAGCAAGTTAAAAT
>phoA|87
CAGTGATAGAGATACTGGGAGCTACCTTGGCCAGATTAACCGGGACGTTTTAGAGCTAGAAATAGCAAGTTAAAAT
>phoA|70
CAGTGATAGAGATACTGGGAGCTAGGACTGGATTTTGGTCAAAGTGTTTTAGAGCTAGAAATAGCAAGTTAAAAT
>nifS|93
CAGTGATAGAGATACTGGGAGCTAACCCCAATGGTGCAGACTAGCGTTTTAGAGCTAGAAATAGCAAGTTAAAAT
>nifS|25
CAGTGATAGAGATACTGGGAGCTATCTTGCCGGGGCGGAGTGGGTTTTAGAGCTAGAAATAGCAAGTTAAAAT
>nifS|77
CAGTGATAGAGATACTGGGAGCTAAGCGGGATTGCCCCAACTTGTTTTAGAGCTAGAAATAGCAAGTTAAAAT
>nifS|11
CAGTGATAGAGATACTGGGAGCTATGGTGGCACTGTAATCGGTTTTAGAGCTAGAAATAGCAAGTTAAAAT
>nifS|36
CAGTGATAGAGATACTGGGAGCTACGGCGGCCTTTACCTCTTGCCGGTTTTAGAGCTAGAAATAGCAAGTTAAAAT
>sll1659|25
CAGTGATAGAGATACTGGGAGCTAGGCCAGTTCTTCAATCAGTTTTAGAGCTAGAAATAGCAAGTTAAAAT
>sll1659|75
CAGTGATAGAGATACTGGGAGCTAAAGAGTAGCAAACCCTGCTCGTTTTAGAGCTAGAAATAGCAAGTTAAAAT
>sll1659|13
CAGTGATAGAGATACTGGGAGCTAAATCAGGGTAAGGTTGAGTTTTAGAGCTAGAAATAGCAAGTTAAAAT
>sll1659|111
CAGTGATAGAGATACTGGGAGCTAGATCACCTCCCAACCTCCGTTTTAGAGCTAGAAATAGCAAGTTAAAAT
>sll1659|43
CAGTGATAGAGATACTGGGAGCTATCCAGGGCCAGGGCTTGGGGTTTTAGAGCTAGAAATAGCAAGTTAAAAT
>ycf10|6
CAGTGATAGAGATACTGGGAGCTAGGAACCGAGTTTTTTGTCGTTTTAGAGCTAGAAATAGCAAGTTAAAAT
>ycf10|26
CAGTGATAGAGATACTGGGAGCTAAGTGGTGGAATCGATGGTTGGTTTTAGAGCTAGAAATAGCAAGTTAAAAT
>ycf10|70
CAGTGATAGAGATACTGGGAGCTACTAACTTGGGCGTTATCCAAAGGTTTTAGAGCTAGAAATAGCAAGTTAAAAT
>ycf10|41
CAGTGATAGAGATACTGGGAGCTACCTGGCGGACTAACCAGTGGGTTTTAGAGCTAGAAATAGCAAGTTAAAAT
>ycf10|85
CAGTGATAGAGATACTGGGAGCTAATCGCCTGGGCACTAACTTGTTTTAGAGCTAGAAATAGCAAGTTAAAAT
>sll1213|121
CAGTGATAGAGATACTGGGAGCTAGCTTGCCGTAAATCACAGTCTTGTTTTAGAGCTAGAAATAGCAAGTTAAAAT
>sll1213|43
CAGTGATAGAGATACTGGGAGCTAACTTGTTTACCGAGGAAACGTTTTAGAGCTAGAAATAGCAAGTTAAAAT
>sll1213|109
CAGTGATAGAGATACTGGGAGCTAACAGTCTTTGGAGCGGGGAAGTTTTAGAGCTAGAAATAGCAAGTTAAAAT
>sll1213|70
CAGTGATAGAGATACTGGGAGCTACCACCGGCTGCAATTAATTGTTTTAGAGCTAGAAATAGCAAGTTAAAAT
>sll1213|98
CAGTGATAGAGATACTGGGAGCTAAGCGGGGAATGGTAATTTTTGTTTTAGAGCTAGAAATAGCAAGTTAAAAT
>ank|182
CAGTGATAGAGATACTGGGAGCTAGGGGCGGCCGGGAGCGATTGGTTTTAGAGCTAGAAATAGCAAGTTAAAAT
>ank|9
CAGTGATAGAGATACTGGGAGCTACTGTTTAGCCGCCACCACAATGTTTTAGAGCTAGAAATAGCAAGTTAAAAT
>ank|148
CAGTGATAGAGATACTGGGAGCTAGTAGCAATTGTTTGACGGGTTTTAGAGCTAGAAATAGCAAGTTAAAAT
>ank|89
CAGTGATAGAGATACTGGGAGCTAGCCCCCTTTCGTCCCTTGTTTTAGAGCTAGAAATAGCAAGTTAAAAT
>ank|70
CAGTGATAGAGATACTGGGAGCTACTTTGGTTAACCTGGTCTGAAGGTTTTAGAGCTAGAAATAGCAAGTTAAAAT
>me|53
CAGTGATAGAGATACTGGGAGCTAAAAGTTCCGGCGTGGTTGGTTTTAGAGCTAGAAATAGCAAGTTAAAAT
>me|21
CAGTGATAGAGATACTGGGAGCTAAGTAGGCTGACGCTATAACTGTTTTAGAGCTAGAAATAGCAAGTTAAAAT
>me|154
CAGTGATAGAGATACTGGGAGCTACCACCGCAATTTCCCGCCGTTTTAGAGCTAGAAATAGCAAGTTAAAAT
>me|8
CAGTGATAGAGATACTGGGAGCTAAACTCGGATTGGGGGTGGTTTTAGAGCTAGAAATAGCAAGTTAAAAT
>me|64
CAGTGATAGAGATACTGGGAGCTAGTAACGCTGGCCAAAGTTCGTTTTAGAGCTAGAAATAGCAAGTTAAAAT
>sll1671|101
CAGTGATAGAGATACTGGGAGCTAAAGCACTTAGTTGGGCTGTTTTAGAGCTAGAAATAGCAAGTTAAAAT
>sll1671|20
CAGTGATAGAGATACTGGGAGCTATTAAATCCGAGGGACGATATGTTTTAGAGCTAGAAATAGCAAGTTAAAAT
>sll1671|124
CAGTGATAGAGATACTGGGAGCTAGTAAGTCTGGTTCGGATGGTTTTAGAGCTAGAAATAGCAAGTTAAAAT
>sll1671|7
CAGTGATAGAGATACTGGGAGCTAGGACGATATGGGCGTAGATGGAGTTTTAGAGCTAGAAATAGCAAGTTAAAAT
>sll1671|135
CAGTGATAGAGATACTGGGAGCTACCCCACCGCTGTAAGTCGTTTTAGAGCTAGAAATAGCAAGTTAAAAT
>sll1672|133
CAGTGATAGAGATACTGGGAGCTAAATCCAAATGGGCGATGAAGGTTTTAGAGCTAGAAATAGCAAGTTAAAAT
>sll1672|156
CAGTGATAGAGATACTGGGAGCTAAAGCCTACAGCCATACCCGTGTTTTAGAGCTAGAAATAGCAAGTTAAAAT
>sll1672|121
CAGTGATAGAGATACTGGGAGCTAATGAAGCGGTGCCCGCATGTTTTAGAGCTAGAAATAGCAAGTTAAAAT
>sll1672|197
CAGTGATAGAGATACTGGGAGCTACCCAACCATACCCGGCCAGACTGTTTTAGAGCTAGAAATAGCAAGTTAAAAT
>sll1672|144
CAGTGATAGAGATACTGGGAGCTATACCCGTAGGAATCCAAATGTTTTAGAGCTAGAAATAGCAAGTTAAAAT
>sll1673|139
CAGTGATAGAGATACTGGGAGCTAAAGTCTGGACGTTTGACTTGTAGTTTTAGAGCTAGAAATAGCAAGTTAAAAT
>sll1673|32
CAGTGATAGAGATACTGGGAGCTAGGTAGGTCATCTACCAACGTTTTAGAGCTAGAAATAGCAAGTTAAAAT
>sll1673|379
CAGTGATAGAGATACTGGGAGCTAGGGCAATCCGTTGCCTTTGAAGTTTTAGAGCTAGAAATAGCAAGTTAAAAT
>sll1673|115
CAGTGATAGAGATACTGGGAGCTACTAAGGGCCATTTTGCCACGTTTTAGAGCTAGAAATAGCAAGTTAAAAT
>sll1673|186
CAGTGATAGAGATACTGGGAGCTAGACTTGATACCCGTCCATATCGTTTTAGAGCTAGAAATAGCAAGTTAAAAT
>sll1675|191
CAGTGATAGAGATACTGGGAGCTAAGATCAATTACGGTGCCATCGGTTTTAGAGCTAGAAATAGCAAGTTAAAAT
>sll1675|117
CAGTGATAGAGATACTGGGAGCTAGAATTTCTTCTCCCGCCAAGTTTTAGAGCTAGAAATAGCAAGTTAAAAT
>sll1675|21
CAGTGATAGAGATACTGGGAGCTAACGCCGTAAACTACCCATGTTTTAGAGCTAGAAATAGCAAGTTAAAAT
>sll1675|138
CAGTGATAGAGATACTGGGAGCTACCACCATGGTTTTGAGGGTAAGGTTTTAGAGCTAGAAATAGCAAGTTAAAAT
>sll1675|4
CAGTGATAGAGATACTGGGAGCTACCCATAGGTAAACCAGAAGAAAGTTTTAGAGCTAGAAATAGCAAGTTAAAAT
>slr0251|53
CAGTGATAGAGATACTGGGAGCTAACAACGCTTGCCGTAGAGTTTAGTTTTAGAGCTAGAAATAGCAAGTTAAAAT
>slr0251|172
CAGTGATAGAGATACTGGGAGCTACGGCTTTACTAATCCCGGTTTTAGAGCTAGAAATAGCAAGTTAAAAT
>slr0251|97
CAGTGATAGAGATACTGGGAGCTATTTCCCCGGGAGCGACCTGTTTTAGAGCTAGAAATAGCAAGTTAAAAT
>slr0251|108
CAGTGATAGAGATACTGGGAGCTAGTAAGCCGACAATTTCCCCGTTTTAGAGCTAGAAATAGCAAGTTAAAAT
>slr0251|189
CAGTGATAGAGATACTGGGAGCTAGCCACACCCGCCCTGTATTGTTTTAGAGCTAGAAATAGCAAGTTAAAAT
>fhuA2|88
CAGTGATAGAGATACTGGGAGCTACTTTCCCCTACTGATCCTAGTTTTAGAGCTAGAAATAGCAAGTTAAAAT
>fhuA2|418
CAGTGATAGAGATACTGGGAGCTATGAACTTGTCTGTACGGGTTTTAGAGCTAGAAATAGCAAGTTAAAAT
>fhuA2|477
CAGTGATAGAGATACTGGGAGCTAGGTATCACCTGAGCGGCGTTTTAGAGCTAGAAATAGCAAGTTAAAAT
>fhuA2|454
CAGTGATAGAGATACTGGGAGCTACAGTACCATTGCCAGTTAGTTTTAGAGCTAGAAATAGCAAGTTAAAAT
>fhuA2|70
CAGTGATAGAGATACTGGGAGCTAAGGGCAACACCAGAATGTAGTTTTAGAGCTAGAAATAGCAAGTTAAAAT
>sll1678|165
CAGTGATAGAGATACTGGGAGCTACACTAGCATAGCCACTAGGAAGTTTTAGAGCTAGAAATAGCAAGTTAAAAT
>sll1678|245
CAGTGATAGAGATACTGGGAGCTATGACCAAACTCAACACTGTTTTAGAGCTAGAAATAGCAAGTTAAAAT
>sll1678|145
CAGTGATAGAGATACTGGGAGCTAAATAATCCTCACGGCAAGTTTTAGAGCTAGAAATAGCAAGTTAAAAT
>sll1678|196
CAGTGATAGAGATACTGGGAGCTAATGCCAGAAGCCCGAAACAGTTTTAGAGCTAGAAATAGCAAGTTAAAAT
>sll1678|130
CAGTGATAGAGATACTGGGAGCTACAATGGTGAAACCTTCCTGTTTTAGAGCTAGAAATAGCAAGTTAAAAT
>bvdR|27
CAGTGATAGAGATACTGGGAGCTACCGACAATTCCGACCCGCACGTTTTAGAGCTAGAAATAGCAAGTTAAAAT
>bvdR|174
CAGTGATAGAGATACTGGGAGCTATGCCTGCCAAGATTGCTGGTTTTAGAGCTAGAAATAGCAAGTTAAAAT
>bvdR|262
CAGTGATAGAGATACTGGGAGCTACGGCTTGCAATGCCGCCTGTTTTAGAGCTAGAAATAGCAAGTTAAAAT
>bvdR|64
CAGTGATAGAGATACTGGGAGCTAAACTTCCGCCCGACGTTGTTTTAGAGCTAGAAATAGCAAGTTAAAAT
>bvdR|232
CAGTGATAGAGATACTGGGAGCTAGCCCCATGGAGTTGGTTAATGGGTTTTAGAGCTAGAAATAGCAAGTTAAAAT
>ssr2998|112
CAGTGATAGAGATACTGGGAGCTATCCAATGCCACTGCCATGTTTTAGAGCTAGAAATAGCAAGTTAAAAT
>ssr2998|35
CAGTGATAGAGATACTGGGAGCTAAAACCCGGTCCCGCAGAGTTTTAGAGCTAGAAATAGCAAGTTAAAAT
>ssr2998|142
CAGTGATAGAGATACTGGGAGCTAGTGGCGGTGCGGTCATCAAGTTTTAGAGCTAGAAATAGCAAGTTAAAAT
>ssr2998|47
CAGTGATAGAGATACTGGGAGCTACACCACATCGGGGGAAACCGTTTTAGAGCTAGAAATAGCAAGTTAAAAT
>nusA|223
CAGTGATAGAGATACTGGGAGCTATTCCTCCACAATCCGTTTGGGTTTTAGAGCTAGAAATAGCAAGTTAAAAT
>nusA|295
CAGTGATAGAGATACTGGGAGCTACCCCAGTTGAGCTTCTTGTTTTAGAGCTAGAAATAGCAAGTTAAAAT
>nusA|260
CAGTGATAGAGATACTGGGAGCTACACTTCCTTGAGGGAAATTTGTGTTTTAGAGCTAGAAATAGCAAGTTAAAAT
>nusA|337
CAGTGATAGAGATACTGGGAGCTAGCCCAAAGTCCTTTTGTTCTGGTTTTAGAGCTAGAAATAGCAAGTTAAAAT
>nusA|18
CAGTGATAGAGATACTGGGAGCTAACTAATCATTGCCGGGAGCCCGTTTTAGAGCTAGAAATAGCAAGTTAAAAT
>slr0729|4
CAGTGATAGAGATACTGGGAGCTACTTCAATCTCTGGGGTAGTTGGTTTTAGAGCTAGAAATAGCAAGTTAAAAT
>slr0729|91
CAGTGATAGAGATACTGGGAGCTAGGGGAATATGCAAATGGGCTTGTTTTAGAGCTAGAAATAGCAAGTTAAAAT
>slr0729|28
CAGTGATAGAGATACTGGGAGCTAACCAATGTCGGCGGCGAGTTTTAGAGCTAGAAATAGCAAGTTAAAAT
>slr0729|58
CAGTGATAGAGATACTGGGAGCTACCACTTGGCCACGTCAAGTTTTAGAGCTAGAAATAGCAAGTTAAAAT
>slr0729|15
CAGTGATAGAGATACTGGGAGCTAGCGAGGGCTTCAATCTCGTTTTAGAGCTAGAAATAGCAAGTTAAAAT
>slr0728|46
CAGTGATAGAGATACTGGGAGCTAAACAGGGCTTCTCCCCGGTCATGTTTTAGAGCTAGAAATAGCAAGTTAAAAT
>slr0728|34
CAGTGATAGAGATACTGGGAGCTACCCCGGTCATGGGCGGTGATGGGTTTTAGAGCTAGAAATAGCAAGTTAAAAT
>slr0728|7
CAGTGATAGAGATACTGGGAGCTAAAACCATAGGGTCAGGGGTTTTAGAGCTAGAAATAGCAAGTTAAAAT
>slr0728|79
CAGTGATAGAGATACTGGGAGCTAGAAATAGGGCACAAAGTGTTTTAGAGCTAGAAATAGCAAGTTAAAAT
>slr0728|64
CAGTGATAGAGATACTGGGAGCTAGTTGGCCAATCCCAACAGTTTTAGAGCTAGAAATAGCAAGTTAAAAT
>slr0723|43
CAGTGATAGAGATACTGGGAGCTATGCCAACAGTTGCTCCGCTGGTTTTAGAGCTAGAAATAGCAAGTTAAAAT
>slr0723|93
CAGTGATAGAGATACTGGGAGCTAGAGCTTGGTAATAGGCCGTCATGTTTTAGAGCTAGAAATAGCAAGTTAAAAT
>slr0723|22
CAGTGATAGAGATACTGGGAGCTAGGCCAGGTCTTGGCTGTCAAGTTTTAGAGCTAGAAATAGCAAGTTAAAAT
>slr0723|110
CAGTGATAGAGATACTGGGAGCTAGCTTCCGCCAGCCGAGCTGTTTTAGAGCTAGAAATAGCAAGTTAAAAT
>slr0723|10
CAGTGATAGAGATACTGGGAGCTATGTCAATGGCATCGGCAAGTTTTAGAGCTAGAAATAGCAAGTTAAAAT
>sll1064|143
CAGTGATAGAGATACTGGGAGCTACCCCGGTGCGATGCTCCGTTTTAGAGCTAGAAATAGCAAGTTAAAAT
>sll1064|32
CAGTGATAGAGATACTGGGAGCTAGGATCACTCAACATAACCGTTTTAGAGCTAGAAATAGCAAGTTAAAAT
>sll1064|100
CAGTGATAGAGATACTGGGAGCTAGCTTGTCCCCGGCAAATTGTTTTAGAGCTAGAAATAGCAAGTTAAAAT
>sll1064|157
CAGTGATAGAGATACTGGGAGCTAAACTGTTGAGTGTCGGCCCGTTTTAGAGCTAGAAATAGCAAGTTAAAAT
>sll1064|66
CAGTGATAGAGATACTGGGAGCTAACTTCAACGCTGTCAGGGGTGTTTTAGAGCTAGAAATAGCAAGTTAAAAT
>slr1101|179
CAGTGATAGAGATACTGGGAGCTATATCCTGTTTGGCCCGCGTTTTAGAGCTAGAAATAGCAAGTTAAAAT
>slr1101|37
CAGTGATAGAGATACTGGGAGCTAGCTGTTGCCACACCTCCAGTTTTAGAGCTAGAAATAGCAAGTTAAAAT
>slr1101|162
CAGTGATAGAGATACTGGGAGCTACGCTGGCAGATAATTTTACCGTTTTAGAGCTAGAAATAGCAAGTTAAAAT
>slr1101|14
CAGTGATAGAGATACTGGGAGCTAGGTCAACTCATTACCCACGGCGGTTTTAGAGCTAGAAATAGCAAGTTAAAAT
>slr1101|104
CAGTGATAGAGATACTGGGAGCTAAAAGCCAGTGCTTGCTGAGTTTTAGAGCTAGAAATAGCAAGTTAAAAT
>dnaJ|95
CAGTGATAGAGATACTGGGAGCTAATGGCCACCGGGGAAGCGGCGGTTTTAGAGCTAGAAATAGCAAGTTAAAAT
>dnaJ|127
CAGTGATAGAGATACTGGGAGCTATAGCGCTTGCTTAATTCCCGGTGTTTTAGAGCTAGAAATAGCAAGTTAAAAT
>dnaJ|33
CAGTGATAGAGATACTGGGAGCTAAGGGGCCACTCCCGGTCGGTTTTAGAGCTAGAAATAGCAAGTTAAAAT
>dnaJ|106
CAGTGATAGAGATACTGGGAGCTAGGCTCGACGGATGGCCACCGGTTTTAGAGCTAGAAATAGCAAGTTAAAAT
>dnaJ|152
CAGTGATAGAGATACTGGGAGCTAAATAGGGTAGTGTCTGGAGTTTTAGAGCTAGAAATAGCAAGTTAAAAT
>sll1061|486
CAGTGATAGAGATACTGGGAGCTAGAATCTCTACCAATGGAAGAGTTTTAGAGCTAGAAATAGCAAGTTAAAAT
>sll1061|445
CAGTGATAGAGATACTGGGAGCTAGGTTTATCAGGATCAGATTTGGGTTTTAGAGCTAGAAATAGCAAGTTAAAAT
>sll1061|417
CAGTGATAGAGATACTGGGAGCTAATTAATCCCATATCGGGGTTTTAGAGCTAGAAATAGCAAGTTAAAAT
>sll1061|459
CAGTGATAGAGATACTGGGAGCTAGTGTCCATTTGAGGTTTATCGTTTTAGAGCTAGAAATAGCAAGTTAAAAT
>sll1060|3
CAGTGATAGAGATACTGGGAGCTATGATTCCCCAACTGCTGAGTTTTAGAGCTAGAAATAGCAAGTTAAAAT
>sll1060|33
CAGTGATAGAGATACTGGGAGCTACCTTGTTTAGTGGTGAACCATTGTTTTAGAGCTAGAAATAGCAAGTTAAAAT
>sll1060|67
CAGTGATAGAGATACTGGGAGCTAGCCCCCTTGACCCACCCTTTCAGTTTTAGAGCTAGAAATAGCAAGTTAAAAT
>sll1060|161
CAGTGATAGAGATACTGGGAGCTAGACGGACTGGAAGCTTAACTCCGTTTTAGAGCTAGAAATAGCAAGTTAAAAT
>sll1060|45
CAGTGATAGAGATACTGGGAGCTAGCCCTAACCCCCTTGTTTAGGTTTTAGAGCTAGAAATAGCAAGTTAAAAT
>sll1063|17
CAGTGATAGAGATACTGGGAGCTACTATGATCGGCCAGGGAAGTTTTAGAGCTAGAAATAGCAAGTTAAAAT
>sll1063|4
CAGTGATAGAGATACTGGGAGCTAGGAAAGGGGAGGAGGTAGTTTTAGAGCTAGAAATAGCAAGTTAAAAT
>sll1063|64
CAGTGATAGAGATACTGGGAGCTATAGAGCTAAACCTAGCTGGCGTTTTAGAGCTAGAAATAGCAAGTTAAAAT
>sll1063|28
CAGTGATAGAGATACTGGGAGCTAGCCAAGCCCAAACTATGATGTTTTAGAGCTAGAAATAGCAAGTTAAAAT
>sll1063|49
CAGTGATAGAGATACTGGGAGCTATGGCCGGTGGCGGTGTGGAGTTTTAGAGCTAGAAATAGCAAGTTAAAAT
>lepB|108
CAGTGATAGAGATACTGGGAGCTAGGAATCGGAGGGAATGTAGCGGTTTTAGAGCTAGAAATAGCAAGTTAAAAT
>lepB|10
CAGTGATAGAGATACTGGGAGCTATTGCCAAGGGGAAGGGATGGGTTTTAGAGCTAGAAATAGCAAGTTAAAAT
>lepB|79
CAGTGATAGAGATACTGGGAGCTACACAAAGAAACGCAGCAGCAGTTTTAGAGCTAGAAATAGCAAGTTAAAAT
>lepB|22
CAGTGATAGAGATACTGGGAGCTACCTTGATGAATTGCCAAGGTTTTAGAGCTAGAAATAGCAAGTTAAAAT
>lepB|50
CAGTGATAGAGATACTGGGAGCTAAGGGCCACCATGAGCAGGGTTTTAGAGCTAGAAATAGCAAGTTAAAAT
>glgA|101
CAGTGATAGAGATACTGGGAGCTATAGGATTAGCTCGACGCAAGTTTTAGAGCTAGAAATAGCAAGTTAAAAT
>glgA|123
CAGTGATAGAGATACTGGGAGCTACGCATGCAATCGTACATGTTTTAGAGCTAGAAATAGCAAGTTAAAAT
>glgA|31
CAGTGATAGAGATACTGGGAGCTACCCCCAGCCTTAATGACGGGTTTTAGAGCTAGAAATAGCAAGTTAAAAT
>glgA|149
CAGTGATAGAGATACTGGGAGCTAATCGTGTAAACCCCAGATGGTTTTAGAGCTAGAAATAGCAAGTTAAAAT
>glgA|19
CAGTGATAGAGATACTGGGAGCTATTAATGACGGGGGCGCATTCTGGTTTTAGAGCTAGAAATAGCAAGTTAAAAT
>ksgA|44
CAGTGATAGAGATACTGGGAGCTAGCCTGTAAAGTTGGTTCAGTTTTAGAGCTAGAAATAGCAAGTTAAAAT
>ksgA|91
CAGTGATAGAGATACTGGGAGCTAGAGATCCGCTTTGCGGTGCGCGTTTTAGAGCTAGAAATAGCAAGTTAAAAT
>ksgA|76
CAGTGATAGAGATACTGGGAGCTAGTGCGCCGGACTGAATATCTGGTTTTAGAGCTAGAAATAGCAAGTTAAAAT
>ksgA|64
CAGTGATAGAGATACTGGGAGCTAGAATATCTGCGGCCGCCACAAGTTTTAGAGCTAGAAATAGCAAGTTAAAAT
>ksgA|12
CAGTGATAGAGATACTGGGAGCTATGTTGGCCAAAGCGTTTGCGGTTTTAGAGCTAGAAATAGCAAGTTAAAAT
>sll1680|103
CAGTGATAGAGATACTGGGAGCTAGGCATGATTTGAGGTTCTAGTTGTTTTAGAGCTAGAAATAGCAAGTTAAAAT
>sll1680|154
CAGTGATAGAGATACTGGGAGCTATTGCCATTCTGCATCGGTTTGTTTTAGAGCTAGAAATAGCAAGTTAAAAT
>sll1680|31
CAGTGATAGAGATACTGGGAGCTAAGCCAGAAAGCTCCCAAGGAGGGTTTTAGAGCTAGAAATAGCAAGTTAAAAT
>sll1680|189
CAGTGATAGAGATACTGGGAGCTAAGTACTTTATAGGCCTCGTTTTAGAGCTAGAAATAGCAAGTTAAAAT
>sll1680|76
CAGTGATAGAGATACTGGGAGCTAAGTTGGGGTTGGGATTGGTGTTTTAGAGCTAGAAATAGCAAGTTAAAAT
>sll0703|131
CAGTGATAGAGATACTGGGAGCTAGTTTTCCTCCCCTAAGTCCCCAGTTTTAGAGCTAGAAATAGCAAGTTAAAAT
>sll0703|72
CAGTGATAGAGATACTGGGAGCTAACTAGGGCAATGCGGGCTGTGTTTTAGAGCTAGAAATAGCAAGTTAAAAT
>sll0703|25
CAGTGATAGAGATACTGGGAGCTAGCCGTTAGCCCCTCCAGACGTTTTAGAGCTAGAAATAGCAAGTTAAAAT
>sll0703|5
CAGTGATAGAGATACTGGGAGCTAACTGGCCCCGATAATCACTAGCGTTTTAGAGCTAGAAATAGCAAGTTAAAAT
>sll0703|49
CAGTGATAGAGATACTGGGAGCTAGGATATCGTTCGATGCAACTATGTTTTAGAGCTAGAAATAGCAAGTTAAAAT
>sll0702|70
CAGTGATAGAGATACTGGGAGCTAATGGGAATAGCTTGGACAGGTTTTAGAGCTAGAAATAGCAAGTTAAAAT
>sll0702|20
CAGTGATAGAGATACTGGGAGCTAAAGGACGGCGATCGGAGAAGTTTTAGAGCTAGAAATAGCAAGTTAAAAT
>sll0702|4
CAGTGATAGAGATACTGGGAGCTAGGAGAACGGTAATTGATAACGAGTTTTAGAGCTAGAAATAGCAAGTTAAAAT
>sll0702|46
CAGTGATAGAGATACTGGGAGCTACGATCGCCGAGATACATAAGCGTTTTAGAGCTAGAAATAGCAAGTTAAAAT
>sll0702|34
CAGTGATAGAGATACTGGGAGCTATACATAAGCAGGCACCAAGGAGTTTTAGAGCTAGAAATAGCAAGTTAAAAT
>ycf4|128
CAGTGATAGAGATACTGGGAGCTATGCCAAAGTAGCTAGAAGTTTTAGAGCTAGAAATAGCAAGTTAAAAT
>ycf4|172
CAGTGATAGAGATACTGGGAGCTAGGGAATAAACTGCAGTCCGGGTTTTAGAGCTAGAAATAGCAAGTTAAAAT
>ycf4|97
CAGTGATAGAGATACTGGGAGCTACAGGAAACCGACACCACCAAGTTTTAGAGCTAGAAATAGCAAGTTAAAAT
>ycf4|116
CAGTGATAGAGATACTGGGAGCTATAGCTAGAAAGGCCGGCCAACGTTTTAGAGCTAGAAATAGCAAGTTAAAAT
>ycf4|41
CAGTGATAGAGATACTGGGAGCTAGCGGGCTCCCAATACTTCTGTTTTAGAGCTAGAAATAGCAAGTTAAAAT
>sll1319|201
CAGTGATAGAGATACTGGGAGCTAGGAAATTAAGGCCATGAGGTTTTAGAGCTAGAAATAGCAAGTTAAAAT
>sll1319|44
CAGTGATAGAGATACTGGGAGCTAAAAGAAGATAGCGGCCAGGGTTTTAGAGCTAGAAATAGCAAGTTAAAAT
>sll1319|145
CAGTGATAGAGATACTGGGAGCTAAGGAGTGGCTCAGGGTAGGTTTTAGAGCTAGAAATAGCAAGTTAAAAT
>sll1319|220
CAGTGATAGAGATACTGGGAGCTAATTGCCATAAAGGCGTTGTTTTAGAGCTAGAAATAGCAAGTTAAAAT
>sll1319|158
CAGTGATAGAGATACTGGGAGCTAGTAGAAGAAGAAAGGAGGTTTTAGAGCTAGAAATAGCAAGTTAAAAT
>sll1318|3
CAGTGATAGAGATACTGGGAGCTACTAAATTGAACTGGTGACGAGTTTTAGAGCTAGAAATAGCAAGTTAAAAT
>sll1318|136
CAGTGATAGAGATACTGGGAGCTAGGCCTTCACCCAACTACCAAGTTTTAGAGCTAGAAATAGCAAGTTAAAAT
>sll1318|26
CAGTGATAGAGATACTGGGAGCTATGGTGGGGATGGCGTTCATCAGTTTTAGAGCTAGAAATAGCAAGTTAAAAT
>sll1318|123
CAGTGATAGAGATACTGGGAGCTACTACCAAAGGCAGGCATGGTGTTTTAGAGCTAGAAATAGCAAGTTAAAAT
>sll1318|38
CAGTGATAGAGATACTGGGAGCTACTGCAATATGGTGGGGAGTTTTAGAGCTAGAAATAGCAAGTTAAAAT
>slr1127|178
CAGTGATAGAGATACTGGGAGCTAGGCCGTCGCCACGGATACCAGTTTTAGAGCTAGAAATAGCAAGTTAAAAT
>slr1127|48
CAGTGATAGAGATACTGGGAGCTAGCACTTTCCTAGGACAGAGTTTTAGAGCTAGAAATAGCAAGTTAAAAT
>slr1127|199
CAGTGATAGAGATACTGGGAGCTACAGGGGGGGGGCCGAAGGGAGTTTTAGAGCTAGAAATAGCAAGTTAAAAT
>slr1127|33
CAGTGATAGAGATACTGGGAGCTACAGAAGGACAGTTTAACAGGTTTTAGAGCTAGAAATAGCAAGTTAAAAT
>slr1127|100
CAGTGATAGAGATACTGGGAGCTAAGCCATTGTCTCAATCCTTTGTTTTAGAGCTAGAAATAGCAAGTTAAAAT
>slr1122|55
CAGTGATAGAGATACTGGGAGCTACCCCGATCGCCCGGAACTGTTGTTTTAGAGCTAGAAATAGCAAGTTAAAAT
>slr1122|21
CAGTGATAGAGATACTGGGAGCTAAGAAATGGGATGCTGACGGTTTTAGAGCTAGAAATAGCAAGTTAAAAT
>slr1122|33
CAGTGATAGAGATACTGGGAGCTATGACTGGGGGGAGAAATGTTTTAGAGCTAGAAATAGCAAGTTAAAAT
>slr1122|44
CAGTGATAGAGATACTGGGAGCTACGGAACTGTTTGGGGTGACTGGTTTTAGAGCTAGAAATAGCAAGTTAAAAT
>slr1122|4
CAGTGATAGAGATACTGGGAGCTAAGGTTGTAGCGCAGAATGTTTTAGAGCTAGAAATAGCAAGTTAAAAT
>rfbD|163
CAGTGATAGAGATACTGGGAGCTAGCTAATTCCGGTTCTGTTTGTTTTAGAGCTAGAAATAGCAAGTTAAAAT
>rfbD|76
CAGTGATAGAGATACTGGGAGCTACCCCTAAGACATCCGGCTGTTTTAGAGCTAGAAATAGCAAGTTAAAAT
>rfbD|199
CAGTGATAGAGATACTGGGAGCTACGATCGCCTGGGGAGCAAGTTTTAGAGCTAGAAATAGCAAGTTAAAAT
>rfbD|115
CAGTGATAGAGATACTGGGAGCTAGCGGAGTTGACAATAATGTCCGGTTTTAGAGCTAGAAATAGCAAGTTAAAAT
>rfbD|174
CAGTGATAGAGATACTGGGAGCTAGTTAACTGCGTAGGCTAATTCGTTTTAGAGCTAGAAATAGCAAGTTAAAAT
>psbA2|926
CAGTGATAGAGATACTGGGAGCTAAGGTGCCGATTACCCGGCCTGTTTTAGAGCTAGAAATAGCAAGTTAAAAT
>psbA2|460
CAGTGATAGAGATACTGGGAGCTAGGTAGATCAAGAATACGGCGGGTTTTAGAGCTAGAAATAGCAAGTTAAAAT
>glgX|109
CAGTGATAGAGATACTGGGAGCTATGACCCTTTCCGCATGTTGTTTTAGAGCTAGAAATAGCAAGTTAAAAT
>glgX|50
CAGTGATAGAGATACTGGGAGCTAGTTGCCCCTAAGGGAAACGTTGTTTTAGAGCTAGAAATAGCAAGTTAAAAT
>glgX|21
CAGTGATAGAGATACTGGGAGCTAGTGGACATCGGTGGACAGGTTGTTTTAGAGCTAGAAATAGCAAGTTAAAAT
>glgX|34
CAGTGATAGAGATACTGGGAGCTAACGTTTGGCCAAGGTGGACATGTTTTAGAGCTAGAAATAGCAAGTTAAAAT
>glgX|3
CAGTGATAGAGATACTGGGAGCTATTGGGAACAGATATCAACTGGTTTTAGAGCTAGAAATAGCAAGTTAAAAT
>pleD|108
CAGTGATAGAGATACTGGGAGCTAGAACCAGTTCATGACGATGAATGTTTTAGAGCTAGAAATAGCAAGTTAAAAT
>pleD|15
CAGTGATAGAGATACTGGGAGCTATGTCAATTCGTCGAGGGCCTTGGTTTTAGAGCTAGAAATAGCAAGTTAAAAT
>pleD|88
CAGTGATAGAGATACTGGGAGCTAGGAGCCCAGTAATCCTGTCGTTTTAGAGCTAGAAATAGCAAGTTAAAAT
>pleD|245
CAGTGATAGAGATACTGGGAGCTAGGCAATAGAGTGCTAACTAACGTTTTAGAGCTAGAAATAGCAAGTTAAAAT
>pleD|267
CAGTGATAGAGATACTGGGAGCTAACCAAACAGGGGAAATTCTTCCGTTTTAGAGCTAGAAATAGCAAGTTAAAAT
>slr1128|204
CAGTGATAGAGATACTGGGAGCTACTTTGGTAATACAGGATTGGGGGTTTTAGAGCTAGAAATAGCAAGTTAAAAT
>slr1128|181
CAGTGATAGAGATACTGGGAGCTAATGTCGATGACTTTTTCCCGTTTTAGAGCTAGAAATAGCAAGTTAAAAT
>slr1128|223
CAGTGATAGAGATACTGGGAGCTAGTGATGGCCACGTTGTCTTGTTTTAGAGCTAGAAATAGCAAGTTAAAAT
>slr1128|247
CAGTGATAGAGATACTGGGAGCTATGCGCCAATAGACCACAGCATGTTTTAGAGCTAGAAATAGCAAGTTAAAAT
>slr1128|316
CAGTGATAGAGATACTGGGAGCTATCAACACCAAGTTCACCATGGGTTTTAGAGCTAGAAATAGCAAGTTAAAAT
>purL|31
CAGTGATAGAGATACTGGGAGCTATTTCGGCGGGAGTAAAGGGGGGTTTTAGAGCTAGAAATAGCAAGTTAAAAT
>purL|45
CAGTGATAGAGATACTGGGAGCTACCTTCGGCAGCGATTTCGGCGTTTTAGAGCTAGAAATAGCAAGTTAAAAT
>purL|17
CAGTGATAGAGATACTGGGAGCTAGGGCGGTCATGGCAAGGGTTTTAGAGCTAGAAATAGCAAGTTAAAAT
>purL|61
CAGTGATAGAGATACTGGGAGCTACTTCGGGTTTGATACCTTGTTTTAGAGCTAGAAATAGCAAGTTAAAAT
>purL|110
CAGTGATAGAGATACTGGGAGCTATCAGCTTTGTTGGGATGGGTTTTAGAGCTAGAAATAGCAAGTTAAAAT
>gpmB|19
CAGTGATAGAGATACTGGGAGCTACGATATTGTTCGGGATATTGGTGTTTTAGAGCTAGAAATAGCAAGTTAAAAT
>gpmB|4
CAGTGATAGAGATACTGGGAGCTATATTGGTGGGCCACATCGTCTTGTTTTAGAGCTAGAAATAGCAAGTTAAAAT
>gpmB|60
CAGTGATAGAGATACTGGGAGCTATACGGTCATGGCCAATTGATCGTTTTAGAGCTAGAAATAGCAAGTTAAAAT
>gpmB|73
CAGTGATAGAGATACTGGGAGCTATTCCGCTCCATCTACGGTCAGTTTTAGAGCTAGAAATAGCAAGTTAAAAT
>gpmB|30
CAGTGATAGAGATACTGGGAGCTAGTGCCAGAGACGATATTGTTCGTTTTAGAGCTAGAAATAGCAAGTTAAAAT
>slr1103|8
CAGTGATAGAGATACTGGGAGCTATATGTCGAAATTCAGGCGTTTTAGAGCTAGAAATAGCAAGTTAAAAT
>slr1103|78
CAGTGATAGAGATACTGGGAGCTATTCCCGTCCAATGGAATAGGTGTTTTAGAGCTAGAAATAGCAAGTTAAAAT
>slr1103|139
CAGTGATAGAGATACTGGGAGCTATTAGGGTGGCGTGGTGGCGTTTTAGAGCTAGAAATAGCAAGTTAAAAT
>slr1103|52
CAGTGATAGAGATACTGGGAGCTAGTCCAAGGAAATAATACGACGTTTTAGAGCTAGAAATAGCAAGTTAAAAT
>slr1103|151
CAGTGATAGAGATACTGGGAGCTAGTTTGATGCGAATTAGGGGTTTTAGAGCTAGAAATAGCAAGTTAAAAT
>lig|4
CAGTGATAGAGATACTGGGAGCTATGCAATAGGCGATCGGGGGGTTTTAGAGCTAGAAATAGCAAGTTAAAAT
>lig|32
CAGTGATAGAGATACTGGGAGCTACTGGCTTTTTGGAGTTGTGTTTTAGAGCTAGAAATAGCAAGTTAAAAT
>lig|17
CAGTGATAGAGATACTGGGAGCTAGTTGTTGGCGCAGTTGCAATGTTTTAGAGCTAGAAATAGCAAGTTAAAAT
>lig|49
CAGTGATAGAGATACTGGGAGCTATCCAGTACATAGTAGGCGTAGCGTTTTAGAGCTAGAAATAGCAAGTTAAAAT
>lig|78
CAGTGATAGAGATACTGGGAGCTAACGCTGTCCTCCATGACGTTTTAGAGCTAGAAATAGCAAGTTAAAAT
>slr0240|13
CAGTGATAGAGATACTGGGAGCTACAATTGTTGGGGACGGTAGGGTTTTAGAGCTAGAAATAGCAAGTTAAAAT
>slr0240|37
CAGTGATAGAGATACTGGGAGCTACCTGCTCCAGGGGGCCCAGTTTTAGAGCTAGAAATAGCAAGTTAAAAT
>slr0240|24
CAGTGATAGAGATACTGGGAGCTAGGGGCCCAGGGACAATTGTTGGTTTTAGAGCTAGAAATAGCAAGTTAAAAT
>slr0240|129
CAGTGATAGAGATACTGGGAGCTAAGAGTAGGCCAATTCCCGGTCGTTTTAGAGCTAGAAATAGCAAGTTAAAAT
>slr0240|86
CAGTGATAGAGATACTGGGAGCTAGATATCTTTCACCGTGGCCGTTTTAGAGCTAGAAATAGCAAGTTAAAAT
>slr0241|37
CAGTGATAGAGATACTGGGAGCTAAATGGCCCAACGCAGGCCAAGTTTTAGAGCTAGAAATAGCAAGTTAAAAT
>slr0241|69
CAGTGATAGAGATACTGGGAGCTATATGGACCAAGATAATCCGCCGTTTTAGAGCTAGAAATAGCAAGTTAAAAT
>slr0241|133
CAGTGATAGAGATACTGGGAGCTATCCAGGCGATCGCCATGCTAGGTTTTAGAGCTAGAAATAGCAAGTTAAAAT
>slr0241|109
CAGTGATAGAGATACTGGGAGCTATCAACAGTAGGGGGGGAAGTTTTAGAGCTAGAAATAGCAAGTTAAAAT
>slr0241|55
CAGTGATAGAGATACTGGGAGCTACCGCCCGGCCAGCAACGAAGTTTTAGAGCTAGAAATAGCAAGTTAAAAT
>slr0740|23
CAGTGATAGAGATACTGGGAGCTATCCACTTCAATGCGGAGTGTTTTAGAGCTAGAAATAGCAAGTTAAAAT
>slr0740|54
CAGTGATAGAGATACTGGGAGCTAGGTTAAGCTGTCCCGAATTACGTTTTAGAGCTAGAAATAGCAAGTTAAAAT
>slr0740|85
CAGTGATAGAGATACTGGGAGCTAGGCTAACCATTGCCGCAGTTGTTTTAGAGCTAGAAATAGCAAGTTAAAAT
>slr0740|106
CAGTGATAGAGATACTGGGAGCTAACCTTCTCCCAGGGGGAGGGGTTTTAGAGCTAGAAATAGCAAGTTAAAAT
>slr0740|132
CAGTGATAGAGATACTGGGAGCTACCGGGGATCAATCGCTCGTTTTAGAGCTAGAAATAGCAAGTTAAAAT
>slr0249|154
CAGTGATAGAGATACTGGGAGCTAGGCGATCGCCGTGACGGTCTGTTTTAGAGCTAGAAATAGCAAGTTAAAAT
>slr0249|124
CAGTGATAGAGATACTGGGAGCTAACTCAAGCGATGGAAATGTTTTAGAGCTAGAAATAGCAAGTTAAAAT
[truncated: 40,942 more rows]

## Sheet: Fitness score for each sgRNA
Supplemental Data. Miao et al. (2023). CRISPR interference screens in Synechocystis PCC 6803. Plant Cell.
Supplemental Data Set 1. Lists of sequences of all the sgRNA used in this study, and fitness score of all the sgRNAs and overall fitness scores of all the targeted genes/ncRNAs in all tested growth conditions.
sgRNA	condition	wmean_fitness	p_fitness_adj
aat|111	HC, HL	-0.156863432151228	0.695593899050617
aat|111	HC, IL	0.064781800747847	0.858892940894861
aat|111	HC, LL	0.196624500236851	0.520298744882305
aat|111	HC, LL, -N	0.150148735501242	0.673402267874891
aat|111	HC, LL, +FL	0.211657448584576	0.690444664365205
aat|111	HC, LL, +G	-0.0502993166333355	0.662969250008348
aat|111	LC, IL	-0.0189183552943515	0.800423388593922
aat|111	LC, LL	-0.0276691518462567	0.885237131613918
aat|111	LC, LL, +D, +G	-0.0180955709937572	0.699245100167137
aat|111	LC, LL, +FL	0.2912733089384	0.645252884552525
aat|111	LC, LL, +G	-0.0752615653492849	0.827082153611037
aat|135	HC, HL	-0.156863432151228	0.695593899050617
aat|135	HC, IL	0.064781800747847	0.858892940894861
aat|135	HC, LL	0.196624500236851	0.520298744882305
aat|135	HC, LL, -N	0.150148735501242	0.673402267874891
aat|135	HC, LL, +FL	0.211657448584576	0.690444664365205
aat|135	HC, LL, +G	-0.0502993166333355	0.662969250008348
aat|135	LC, IL	-0.0189183552943515	0.800423388593922
aat|135	LC, LL	-0.0276691518462567	0.885237131613918
aat|135	LC, LL, +D, +G	-0.0180955709937572	0.699245100167137
aat|135	LC, LL, +FL	0.2912733089384	0.645252884552525
aat|135	LC, LL, +G	-0.0752615653492849	0.827082153611037
aat|22	HC, HL	-0.156863432151228	0.695593899050617
aat|22	HC, IL	0.064781800747847	0.858892940894861
aat|22	HC, LL	0.196624500236851	0.520298744882305
aat|22	HC, LL, -N	0.150148735501242	0.673402267874891
aat|22	HC, LL, +FL	0.211657448584576	0.690444664365205
aat|22	HC, LL, +G	-0.0502993166333355	0.662969250008348
aat|22	LC, IL	-0.0189183552943515	0.800423388593922
aat|22	LC, LL	-0.0276691518462567	0.885237131613918
aat|22	LC, LL, +D, +G	-0.0180955709937572	0.699245100167137
aat|22	LC, LL, +FL	0.2912733089384	0.645252884552525
aat|22	LC, LL, +G	-0.0752615653492849	0.827082153611037
aat|58	HC, HL	-0.156863432151228	0.695593899050617
aat|58	HC, IL	0.064781800747847	0.858892940894861
aat|58	HC, LL	0.196624500236851	0.520298744882305
aat|58	HC, LL, -N	0.150148735501242	0.673402267874891
aat|58	HC, LL, +FL	0.211657448584576	0.690444664365205
aat|58	HC, LL, +G	-0.0502993166333355	0.662969250008348
aat|58	LC, IL	-0.0189183552943515	0.800423388593922
aat|58	LC, LL	-0.0276691518462567	0.885237131613918
aat|58	LC, LL, +D, +G	-0.0180955709937572	0.699245100167137
aat|58	LC, LL, +FL	0.2912733089384	0.645252884552525
aat|58	LC, LL, +G	-0.0752615653492849	0.827082153611037
aat|98	HC, HL	-0.156863432151228	0.695593899050617
aat|98	HC, IL	0.064781800747847	0.858892940894861
aat|98	HC, LL	0.196624500236851	0.520298744882305
aat|98	HC, LL, -N	0.150148735501242	0.673402267874891
aat|98	HC, LL, +FL	0.211657448584576	0.690444664365205
aat|98	HC, LL, +G	-0.0502993166333355	0.662969250008348
aat|98	LC, IL	-0.0189183552943515	0.800423388593922
aat|98	LC, LL	-0.0276691518462567	0.885237131613918
aat|98	LC, LL, +D, +G	-0.0180955709937572	0.699245100167137
aat|98	LC, LL, +FL	0.2912733089384	0.645252884552525
aat|98	LC, LL, +G	-0.0752615653492849	0.827082153611037
abfB|12	HC, HL	0.56160735624602	0.391444105357569
abfB|12	HC, IL	-0.623135814153743	0.683042758594958
abfB|12	HC, LL	-0.556024784985015	0.602654785251622
abfB|12	HC, LL, -N	-0.438743058589671	0.746870866475656
abfB|12	HC, LL, +FL	-0.654049565313513	0.274730650568055
abfB|12	HC, LL, +G	-0.468052985864236	0.467055854243748
abfB|12	LC, IL	-0.022825926326549	0.936278020273171
abfB|12	LC, LL	-0.462544010081231	0.491913743687761
abfB|12	LC, LL, +D, +G	0.288349489197845	0.741332393190504
abfB|12	LC, LL, +FL	0.0796355047481723	0.535561391942906
abfB|12	LC, LL, +G	-0.366058465238431	0.985787870511688
abfB|23	HC, HL	0.56160735624602	0.391444105357569
abfB|23	HC, IL	-0.623135814153743	0.683042758594958
abfB|23	HC, LL	-0.556024784985015	0.602654785251622
abfB|23	HC, LL, -N	-0.438743058589671	0.746870866475656
abfB|23	HC, LL, +FL	-0.654049565313513	0.274730650568055
abfB|23	HC, LL, +G	-0.468052985864236	0.467055854243748
abfB|23	LC, IL	-0.022825926326549	0.936278020273171
abfB|23	LC, LL	-0.462544010081231	0.491913743687761
abfB|23	LC, LL, +D, +G	0.288349489197845	0.741332393190504
abfB|23	LC, LL, +FL	0.0796355047481723	0.535561391942906
abfB|23	LC, LL, +G	-0.366058465238431	0.985787870511688
abfB|43	HC, HL	0.56160735624602	0.391444105357569
abfB|43	HC, IL	-0.623135814153743	0.683042758594958
abfB|43	HC, LL	-0.556024784985015	0.602654785251622
abfB|43	HC, LL, -N	-0.438743058589671	0.746870866475656
abfB|43	HC, LL, +FL	-0.654049565313513	0.274730650568055
abfB|43	HC, LL, +G	-0.468052985864236	0.467055854243748
abfB|43	LC, IL	-0.022825926326549	0.936278020273171
abfB|43	LC, LL	-0.462544010081231	0.491913743687761
abfB|43	LC, LL, +D, +G	0.288349489197845	0.741332393190504
abfB|43	LC, LL, +FL	0.0796355047481723	0.535561391942906
abfB|43	LC, LL, +G	-0.366058465238431	0.985787870511688
abfB|78	HC, HL	0.56160735624602	0.391444105357569
abfB|78	HC, IL	-0.623135814153743	0.683042758594958
abfB|78	HC, LL	-0.556024784985015	0.602654785251622
abfB|78	HC, LL, -N	-0.438743058589671	0.746870866475656
abfB|78	HC, LL, +FL	-0.654049565313513	0.274730650568055
abfB|78	HC, LL, +G	-0.468052985864236	0.467055854243748
abfB|78	LC, IL	-0.022825926326549	0.936278020273171
abfB|78	LC, LL	-0.462544010081231	0.491913743687761
abfB|78	LC, LL, +D, +G	0.288349489197845	0.741332393190504
abfB|78	LC, LL, +FL	0.0796355047481723	0.535561391942906
abfB|78	LC, LL, +G	-0.366058465238431	0.985787870511688
abfB|94	HC, HL	0.56160735624602	0.391444105357569
abfB|94	HC, IL	-0.623135814153743	0.683042758594958
abfB|94	HC, LL	-0.556024784985015	0.602654785251622
abfB|94	HC, LL, -N	-0.438743058589671	0.746870866475656
abfB|94	HC, LL, +FL	-0.654049565313513	0.274730650568055
abfB|94	HC, LL, +G	-0.468052985864236	0.467055854243748
abfB|94	LC, IL	-0.022825926326549	0.936278020273171
abfB|94	LC, LL	-0.462544010081231	0.491913743687761
abfB|94	LC, LL, +D, +G	0.288349489197845	0.741332393190504
abfB|94	LC, LL, +FL	0.0796355047481723	0.535561391942906
abfB|94	LC, LL, +G	-0.366058465238431	0.985787870511688
accA|115	HC, HL	-3.6575198590172	0.00402093726641833
accA|115	HC, IL	-3.86753917128482	0.00434847342102475
accA|115	HC, LL	-3.93225515558406	0.00480240022929838
accA|115	HC, LL, -N	-3.38476845079861	0.00467410795140103
accA|115	HC, LL, +FL	-3.44050660225979	0.00467161590932838
accA|115	HC, LL, +G	-4.07036645742477	0.0038861357297089
accA|115	LC, IL	-4.49071588392378	0.00462347419713178
accA|115	LC, LL	-3.3679101495869	0.00445331610048126
accA|115	LC, LL, +D, +G	-3.58878389719989	0.00390365952605704
accA|115	LC, LL, +FL	-4.77722071123816	0.0047004338676769
accA|115	LC, LL, +G	-4.60405692520516	0.00372933292868744
accA|183	HC, HL	-3.6575198590172	0.00402093726641833
accA|183	HC, IL	-3.86753917128482	0.00434847342102475
accA|183	HC, LL	-3.93225515558406	0.00480240022929838
accA|183	HC, LL, -N	-3.38476845079861	0.00467410795140103
accA|183	HC, LL, +FL	-3.44050660225979	0.00467161590932838
accA|183	HC, LL, +G	-4.07036645742477	0.0038861357297089
accA|183	LC, IL	-4.49071588392378	0.00462347419713178
accA|183	LC, LL	-3.3679101495869	0.00445331610048126
accA|183	LC, LL, +D, +G	-3.58878389719989	0.00390365952605704
accA|183	LC, LL, +FL	-4.77722071123816	0.0047004338676769
accA|183	LC, LL, +G	-4.60405692520516	0.00372933292868744
accA|205	HC, HL	-3.6575198590172	0.00402093726641833
accA|205	HC, IL	-3.86753917128482	0.00434847342102475
accA|205	HC, LL	-3.93225515558406	0.00480240022929838
accA|205	HC, LL, -N	-3.38476845079861	0.00467410795140103
accA|205	HC, LL, +FL	-3.44050660225979	0.00467161590932838
accA|205	HC, LL, +G	-4.07036645742477	0.0038861357297089
accA|205	LC, IL	-4.49071588392378	0.00462347419713178
accA|205	LC, LL	-3.3679101495869	0.00445331610048126
accA|205	LC, LL, +D, +G	-3.58878389719989	0.00390365952605704
accA|205	LC, LL, +FL	-4.77722071123816	0.0047004338676769
accA|205	LC, LL, +G	-4.60405692520516	0.00372933292868744
accA|45	HC, HL	-3.6575198590172	0.00402093726641833
accA|45	HC, IL	-3.86753917128482	0.00434847342102475
accA|45	HC, LL	-3.93225515558406	0.00480240022929838
accA|45	HC, LL, -N	-3.38476845079861	0.00467410795140103
accA|45	HC, LL, +FL	-3.44050660225979	0.00467161590932838
accA|45	HC, LL, +G	-4.07036645742477	0.0038861357297089
accA|45	LC, IL	-4.49071588392378	0.00462347419713178
accA|45	LC, LL	-3.3679101495869	0.00445331610048126
accA|45	LC, LL, +D, +G	-3.58878389719989	0.00390365952605704
accA|45	LC, LL, +FL	-4.77722071123816	0.0047004338676769
accA|45	LC, LL, +G	-4.60405692520516	0.00372933292868744
accA|80	HC, HL	-3.6575198590172	0.00402093726641833
accA|80	HC, IL	-3.86753917128482	0.00434847342102475
accA|80	HC, LL	-3.93225515558406	0.00480240022929838
accA|80	HC, LL, -N	-3.38476845079861	0.00467410795140103
accA|80	HC, LL, +FL	-3.44050660225979	0.00467161590932838
accA|80	HC, LL, +G	-4.07036645742477	0.0038861357297089
accA|80	LC, IL	-4.49071588392378	0.00462347419713178
accA|80	LC, LL	-3.3679101495869	0.00445331610048126
accA|80	LC, LL, +D, +G	-3.58878389719989	0.00390365952605704
accA|80	LC, LL, +FL	-4.77722071123816	0.0047004338676769
accA|80	LC, LL, +G	-4.60405692520516	0.00372933292868744
accB|101	HC, HL	-2.82863563532571	0.034244297053905
accB|101	HC, IL	-2.29521237293967	0.0205323234255685
accB|101	HC, LL	-2.59025016727973	0.0348760843124727
accB|101	HC, LL, -N	-2.46101781195373	0.0179360658039777
accB|101	HC, LL, +FL	-2.66915985963232	0.00825842489416959
accB|101	HC, LL, +G	-2.68162429842888	0.0942760390785511
accB|101	LC, IL	-1.70544736694054	0.0195237684450104
accB|101	LC, LL	-2.87898607718562	0.00445331610048126
accB|101	LC, LL, +D, +G	-3.98528514361753	0.00390365952605704
accB|101	LC, LL, +FL	-1.15694286863604	0.303704410704354
accB|101	LC, LL, +G	-2.25619022146683	0.00848811710364489
accB|118	HC, HL	-2.82863563532571	0.034244297053905
accB|118	HC, IL	-2.29521237293967	0.0205323234255685
accB|118	HC, LL	-2.59025016727973	0.0348760843124727
accB|118	HC, LL, -N	-2.46101781195373	0.0179360658039777
accB|118	HC, LL, +FL	-2.66915985963232	0.00825842489416959
accB|118	HC, LL, +G	-2.68162429842888	0.0942760390785511
accB|118	LC, IL	-1.70544736694054	0.0195237684450104
accB|118	LC, LL	-2.87898607718562	0.00445331610048126
accB|118	LC, LL, +D, +G	-3.98528514361753	0.00390365952605704
accB|118	LC, LL, +FL	-1.15694286863604	0.303704410704354
accB|118	LC, LL, +G	-2.25619022146683	0.00848811710364489
accB|130	HC, HL	-2.82863563532571	0.034244297053905
accB|130	HC, IL	-2.29521237293967	0.0205323234255685
accB|130	HC, LL	-2.59025016727973	0.0348760843124727
accB|130	HC, LL, -N	-2.46101781195373	0.0179360658039777
accB|130	HC, LL, +FL	-2.66915985963232	0.00825842489416959
accB|130	HC, LL, +G	-2.68162429842888	0.0942760390785511
accB|130	LC, IL	-1.70544736694054	0.0195237684450104
accB|130	LC, LL	-2.87898607718562	0.00445331610048126
accB|130	LC, LL, +D, +G	-3.98528514361753	0.00390365952605704
accB|130	LC, LL, +FL	-1.15694286863604	0.303704410704354
accB|130	LC, LL, +G	-2.25619022146683	0.00848811710364489
accB|151	HC, HL	-2.82863563532571	0.034244297053905
accB|151	HC, IL	-2.29521237293967	0.0205323234255685
accB|151	HC, LL	-2.59025016727973	0.0348760843124727
accB|151	HC, LL, -N	-2.46101781195373	0.0179360658039777
accB|151	HC, LL, +FL	-2.66915985963232	0.00825842489416959
accB|151	HC, LL, +G	-2.68162429842888	0.0942760390785511
accB|151	LC, IL	-1.70544736694054	0.0195237684450104
accB|151	LC, LL	-2.87898607718562	0.00445331610048126
accB|151	LC, LL, +D, +G	-3.98528514361753	0.00390365952605704
accB|151	LC, LL, +FL	-1.15694286863604	0.303704410704354
accB|151	LC, LL, +G	-2.25619022146683	0.00848811710364489
accB|163	HC, HL	-2.82863563532571	0.034244297053905
accB|163	HC, IL	-2.29521237293967	0.0205323234255685
accB|163	HC, LL	-2.59025016727973	0.0348760843124727
accB|163	HC, LL, -N	-2.46101781195373	0.0179360658039777
accB|163	HC, LL, +FL	-2.66915985963232	0.00825842489416959
accB|163	HC, LL, +G	-2.68162429842888	0.0942760390785511
accB|163	LC, IL	-1.70544736694054	0.0195237684450104
accB|163	LC, LL	-2.87898607718562	0.00445331610048126
accB|163	LC, LL, +D, +G	-3.98528514361753	0.00390365952605704
accB|163	LC, LL, +FL	-1.15694286863604	0.303704410704354
accB|163	LC, LL, +G	-2.25619022146683	0.00848811710364489
accC|113	HC, HL	-2.60799246648033	0.0237005761131362
accC|113	HC, IL	-2.26073703031669	0.00620262883961366
accC|113	HC, LL	-1.71154451392656	0.00702030969902376
accC|113	HC, LL, -N	-1.3690046022952	0.0680707575274448
accC|113	HC, LL, +FL	-1.66283213075888	0.00475105774675602
accC|113	HC, LL, +G	-2.75385435925045	0.00612381525842416
accC|113	LC, IL	-2.86552530648531	0.00462347419713178
accC|113	LC, LL	-1.87218296275998	0.139697666966409
accC|113	LC, LL, +D, +G	-2.26595360188854	0.00854286245929043
accC|113	LC, LL, +FL	-2.74852292201693	0.0047004338676769
accC|113	LC, LL, +G	-3.13818201092403	0.00397128584588256
accC|25	HC, HL	-2.60799246648033	0.0237005761131362
accC|25	HC, IL	-2.26073703031669	0.00620262883961366
accC|25	HC, LL	-1.71154451392656	0.00702030969902376
accC|25	HC, LL, -N	-1.3690046022952	0.0680707575274448
accC|25	HC, LL, +FL	-1.66283213075888	0.00475105774675602
accC|25	HC, LL, +G	-2.75385435925045	0.00612381525842416
accC|25	LC, IL	-2.86552530648531	0.00462347419713178
accC|25	LC, LL	-1.87218296275998	0.139697666966409
accC|25	LC, LL, +D, +G	-2.26595360188854	0.00854286245929043
accC|25	LC, LL, +FL	-2.74852292201693	0.0047004338676769
accC|25	LC, LL, +G	-3.13818201092403	0.00397128584588256
accC|43	HC, HL	-2.60799246648033	0.0237005761131362
accC|43	HC, IL	-2.26073703031669	0.00620262883961366
accC|43	HC, LL	-1.71154451392656	0.00702030969902376
accC|43	HC, LL, -N	-1.3690046022952	0.0680707575274448
accC|43	HC, LL, +FL	-1.66283213075888	0.00475105774675602
accC|43	HC, LL, +G	-2.75385435925045	0.00612381525842416
accC|43	LC, IL	-2.86552530648531	0.00462347419713178
accC|43	LC, LL	-1.87218296275998	0.139697666966409
accC|43	LC, LL, +D, +G	-2.26595360188854	0.00854286245929043
accC|43	LC, LL, +FL	-2.74852292201693	0.0047004338676769
accC|43	LC, LL, +G	-3.13818201092403	0.00397128584588256
accC|81	HC, HL	-2.60799246648033	0.0237005761131362
accC|81	HC, IL	-2.26073703031669	0.00620262883961366
accC|81	HC, LL	-1.71154451392656	0.00702030969902376
accC|81	HC, LL, -N	-1.3690046022952	0.0680707575274448
accC|81	HC, LL, +FL	-1.66283213075888	0.00475105774675602
accC|81	HC, LL, +G	-2.75385435925045	0.00612381525842416
accC|81	LC, IL	-2.86552530648531	0.00462347419713178
accC|81	LC, LL	-1.87218296275998	0.139697666966409
accC|81	LC, LL, +D, +G	-2.26595360188854	0.00854286245929043
accC|81	LC, LL, +FL	-2.74852292201693	0.0047004338676769
accC|81	LC, LL, +G	-3.13818201092403	0.00397128584588256
accC|95	HC, HL	-2.60799246648033	0.0237005761131362
accC|95	HC, IL	-2.26073703031669	0.00620262883961366
accC|95	HC, LL	-1.71154451392656	0.00702030969902376
accC|95	HC, LL, -N	-1.3690046022952	0.0680707575274448
accC|95	HC, LL, +FL	-1.66283213075888	0.00475105774675602
accC|95	HC, LL, +G	-2.75385435925045	0.00612381525842416
accC|95	LC, IL	-2.86552530648531	0.00462347419713178
accC|95	LC, LL	-1.87218296275998	0.139697666966409
accC|95	LC, LL, +D, +G	-2.26595360188854	0.00854286245929043
accC|95	LC, LL, +FL	-2.74852292201693	0.0047004338676769
accC|95	LC, LL, +G	-3.13818201092403	0.00397128584588256
accD|26	HC, HL	-3.44061080227396	0.00402093726641833
accD|26	HC, IL	-5.086942023623	0.00434847342102475
accD|26	HC, LL	-4.31920438367888	0.00480240022929838
accD|26	HC, LL, -N	-4.82711180617312	0.00467410795140103
accD|26	HC, LL, +FL	-4.8866523023378	0.00467161590932838
accD|26	HC, LL, +G	-4.25559784157617	0.0038861357297089
accD|26	LC, IL	-5.1387771928256	0.00462347419713178
accD|26	LC, LL	-3.44033771062451	0.00445331610048126
accD|26	LC, LL, +D, +G	-4.07841355005377	0.00390365952605704
accD|26	LC, LL, +FL	-5.63544794035465	0.0047004338676769
accD|26	LC, LL, +G	-5.45679569660816	0.00372933292868744
accD|42	HC, HL	-3.44061080227396	0.00402093726641833
accD|42	HC, IL	-5.086942023623	0.00434847342102475
accD|42	HC, LL	-4.31920438367888	0.00480240022929838
accD|42	HC, LL, -N	-4.82711180617312	0.00467410795140103
accD|42	HC, LL, +FL	-4.8866523023378	0.00467161590932838
accD|42	HC, LL, +G	-4.25559784157617	0.0038861357297089
accD|42	LC, IL	-5.1387771928256	0.00462347419713178
accD|42	LC, LL	-3.44033771062451	0.00445331610048126
accD|42	LC, LL, +D, +G	-4.07841355005377	0.00390365952605704
accD|42	LC, LL, +FL	-5.63544794035465	0.0047004338676769
accD|42	LC, LL, +G	-5.45679569660816	0.00372933292868744
accD|53	HC, HL	-3.44061080227396	0.00402093726641833
accD|53	HC, IL	-5.086942023623	0.00434847342102475
accD|53	HC, LL	-4.31920438367888	0.00480240022929838
accD|53	HC, LL, -N	-4.82711180617312	0.00467410795140103
accD|53	HC, LL, +FL	-4.8866523023378	0.00467161590932838
accD|53	HC, LL, +G	-4.25559784157617	0.0038861357297089
accD|53	LC, IL	-5.1387771928256	0.00462347419713178
accD|53	LC, LL	-3.44033771062451	0.00445331610048126
accD|53	LC, LL, +D, +G	-4.07841355005377	0.00390365952605704
accD|53	LC, LL, +FL	-5.63544794035465	0.0047004338676769
accD|53	LC, LL, +G	-5.45679569660816	0.00372933292868744
accD|66	HC, HL	-3.44061080227396	0.00402093726641833
accD|66	HC, IL	-5.086942023623	0.00434847342102475
accD|66	HC, LL	-4.31920438367888	0.00480240022929838
accD|66	HC, LL, -N	-4.82711180617312	0.00467410795140103
accD|66	HC, LL, +FL	-4.8866523023378	0.00467161590932838
accD|66	HC, LL, +G	-4.25559784157617	0.0038861357297089
accD|66	LC, IL	-5.1387771928256	0.00462347419713178
accD|66	LC, LL	-3.44033771062451	0.00445331610048126
accD|66	LC, LL, +D, +G	-4.07841355005377	0.00390365952605704
accD|66	LC, LL, +FL	-5.63544794035465	0.0047004338676769
accD|66	LC, LL, +G	-5.45679569660816	0.00372933292868744
accD|85	HC, HL	-3.44061080227396	0.00402093726641833
accD|85	HC, IL	-5.086942023623	0.00434847342102475
accD|85	HC, LL	-4.31920438367888	0.00480240022929838
accD|85	HC, LL, -N	-4.82711180617312	0.00467410795140103
accD|85	HC, LL, +FL	-4.8866523023378	0.00467161590932838
accD|85	HC, LL, +G	-4.25559784157617	0.0038861357297089
accD|85	LC, IL	-5.1387771928256	0.00462347419713178
accD|85	LC, LL	-3.44033771062451	0.00445331610048126
accD|85	LC, LL, +D, +G	-4.07841355005377	0.00390365952605704
accD|85	LC, LL, +FL	-5.63544794035465	0.0047004338676769
accD|85	LC, LL, +G	-5.45679569660816	0.00372933292868744
ackA|200	HC, HL	0.177645804576361	0.509610644460793
ackA|200	HC, IL	0.230482522475751	0.665572479386829
ackA|200	HC, LL	0.0866323197493911	0.887419128363049
ackA|200	HC, LL, -N	0.326801924795795	0.186739289738761
ackA|200	HC, LL, +FL	0.0847115940639404	0.897587800903092
ackA|200	HC, LL, +G	-0.0397358576132916	0.569765042102893
ackA|200	LC, IL	0.153389817764282	0.675538538604857
ackA|200	LC, LL	0.129291047240114	0.81808478125521
ackA|200	LC, LL, +D, +G	0.248323911662633	0.262336148107704
ackA|200	LC, LL, +FL	0.36374886488822	0.0803773829408658
ackA|200	LC, LL, +G	0.158880313657902	0.593869058141393
ackA|22	HC, HL	0.177645804576361	0.509610644460793
ackA|22	HC, IL	0.230482522475751	0.665572479386829
ackA|22	HC, LL	0.0866323197493911	0.887419128363049
ackA|22	HC, LL, -N	0.326801924795795	0.186739289738761
ackA|22	HC, LL, +FL	0.0847115940639404	0.897587800903092
ackA|22	HC, LL, +G	-0.0397358576132916	0.569765042102893
ackA|22	LC, IL	0.153389817764282	0.675538538604857
ackA|22	LC, LL	0.129291047240114	0.81808478125521
ackA|22	LC, LL, +D, +G	0.248323911662633	0.262336148107704
ackA|22	LC, LL, +FL	0.36374886488822	0.0803773829408658
ackA|22	LC, LL, +G	0.158880313657902	0.593869058141393
ackA|71	HC, HL	0.177645804576361	0.509610644460793
ackA|71	HC, IL	0.230482522475751	0.665572479386829
ackA|71	HC, LL	0.0866323197493911	0.887419128363049
ackA|71	HC, LL, -N	0.326801924795795	0.186739289738761
ackA|71	HC, LL, +FL	0.0847115940639404	0.897587800903092
ackA|71	HC, LL, +G	-0.0397358576132916	0.569765042102893
ackA|71	LC, IL	0.153389817764282	0.675538538604857
ackA|71	LC, LL	0.129291047240114	0.81808478125521
ackA|71	LC, LL, +D, +G	0.248323911662633	0.262336148107704
ackA|71	LC, LL, +FL	0.36374886488822	0.0803773829408658
ackA|71	LC, LL, +G	0.158880313657902	0.593869058141393
ackA|8	HC, HL	0.177645804576361	0.509610644460793
ackA|8	HC, IL	0.230482522475751	0.665572479386829
ackA|8	HC, LL	0.0866323197493911	0.887419128363049
ackA|8	HC, LL, -N	0.326801924795795	0.186739289738761
ackA|8	HC, LL, +FL	0.0847115940639404	0.897587800903092
ackA|8	HC, LL, +G	-0.0397358576132916	0.569765042102893
ackA|8	LC, IL	0.153389817764282	0.675538538604857
ackA|8	LC, LL	0.129291047240114	0.81808478125521
ackA|8	LC, LL, +D, +G	0.248323911662633	0.262336148107704
ackA|8	LC, LL, +FL	0.36374886488822	0.0803773829408658
ackA|8	LC, LL, +G	0.158880313657902	0.593869058141393
ackA|87	HC, HL	0.177645804576361	0.509610644460793
ackA|87	HC, IL	0.230482522475751	0.665572479386829
ackA|87	HC, LL	0.0866323197493911	0.887419128363049
ackA|87	HC, LL, -N	0.326801924795795	0.186739289738761
ackA|87	HC, LL, +FL	0.0847115940639404	0.897587800903092
ackA|87	HC, LL, +G	-0.0397358576132916	0.569765042102893
ackA|87	LC, IL	0.153389817764282	0.675538538604857
ackA|87	LC, LL	0.129291047240114	0.81808478125521
ackA|87	LC, LL, +D, +G	0.248323911662633	0.262336148107704
ackA|87	LC, LL, +FL	0.36374886488822	0.0803773829408658
ackA|87	LC, LL, +G	0.158880313657902	0.593869058141393
acp|168	HC, HL	-4.12882100075457	0.00402093726641833
acp|168	HC, IL	-5.75059738202116	0.00434847342102475
acp|168	HC, LL	-5.84429685941428	0.00702030969902376
acp|168	HC, LL, -N	-5.45946320547395	0.00624864604685985
acp|168	HC, LL, +FL	-5.79601192864126	0.00495736690020534
acp|168	HC, LL, +G	-6.11553976250387	0.0038861357297089
acp|168	LC, IL	-5.30064914511023	0.00462347419713178
acp|168	LC, LL	-4.9431958803956	0.256096561873231
acp|168	LC, LL, +D, +G	-5.71474189858412	0.00390365952605704
acp|168	LC, LL, +FL	-5.49955771856943	0.0047004338676769
acp|168	LC, LL, +G	-5.91735319906485	0.00372933292868744
acp|187	HC, HL	-4.12882100075457	0.00402093726641833
acp|187	HC, IL	-5.75059738202116	0.00434847342102475
acp|187	HC, LL	-5.84429685941428	0.00702030969902376
acp|187	HC, LL, -N	-5.45946320547395	0.00624864604685985
acp|187	HC, LL, +FL	-5.79601192864126	0.00495736690020534
acp|187	HC, LL, +G	-6.11553976250387	0.0038861357297089
acp|187	LC, IL	-5.30064914511023	0.00462347419713178
acp|187	LC, LL	-4.9431958803956	0.256096561873231
acp|187	LC, LL, +D, +G	-5.71474189858412	0.00390365952605704
acp|187	LC, LL, +FL	-5.49955771856943	0.0047004338676769
acp|187	LC, LL, +G	-5.91735319906485	0.00372933292868744
acp|60	HC, HL	-4.12882100075457	0.00402093726641833
acp|60	HC, IL	-5.75059738202116	0.00434847342102475
acp|60	HC, LL	-5.84429685941428	0.00702030969902376
acp|60	HC, LL, -N	-5.45946320547395	0.00624864604685985
acp|60	HC, LL, +FL	-5.79601192864126	0.00495736690020534
acp|60	HC, LL, +G	-6.11553976250387	0.0038861357297089
acp|60	LC, IL	-5.30064914511023	0.00462347419713178
acp|60	LC, LL	-4.9431958803956	0.256096561873231
acp|60	LC, LL, +D, +G	-5.71474189858412	0.00390365952605704
acp|60	LC, LL, +FL	-5.49955771856943	0.0047004338676769
acp|60	LC, LL, +G	-5.91735319906485	0.00372933292868744
acp|73	HC, HL	-4.12882100075457	0.00402093726641833
acp|73	HC, IL	-5.75059738202116	0.00434847342102475
acp|73	HC, LL	-5.84429685941428	0.00702030969902376
acp|73	HC, LL, -N	-5.45946320547395	0.00624864604685985
acp|73	HC, LL, +FL	-5.79601192864126	0.00495736690020534
acp|73	HC, LL, +G	-6.11553976250387	0.0038861357297089
acp|73	LC, IL	-5.30064914511023	0.00462347419713178
acp|73	LC, LL	-4.9431958803956	0.256096561873231
acp|73	LC, LL, +D, +G	-5.71474189858412	0.00390365952605704
acp|73	LC, LL, +FL	-5.49955771856943	0.0047004338676769
acp|73	LC, LL, +G	-5.91735319906485	0.00372933292868744
acp|85	HC, HL	-4.12882100075457	0.00402093726641833
acp|85	HC, IL	-5.75059738202116	0.00434847342102475
acp|85	HC, LL	-5.84429685941428	0.00702030969902376
acp|85	HC, LL, -N	-5.45946320547395	0.00624864604685985
acp|85	HC, LL, +FL	-5.79601192864126	0.00495736690020534
acp|85	HC, LL, +G	-6.11553976250387	0.0038861357297089
acp|85	LC, IL	-5.30064914511023	0.00462347419713178
acp|85	LC, LL	-4.9431958803956	0.256096561873231
acp|85	LC, LL, +D, +G	-5.71474189858412	0.00390365952605704
acp|85	LC, LL, +FL	-5.49955771856943	0.0047004338676769
acp|85	LC, LL, +G	-5.91735319906485	0.00372933292868744
acs|10	HC, HL	0.0302498316787636	0.875359563787273
acs|10	HC, IL	0.129297870744974	0.640731291169185
acs|10	HC, LL	0.0874513887788391	0.979206157905007
acs|10	HC, LL, -N	0.0962306459243369	0.988358187865819
acs|10	HC, LL, +FL	0.0449497410538683	0.983475254738476
acs|10	HC, LL, +G	-0.0255298437739669	0.652546172578056
acs|10	LC, IL	-0.244443528328704	0.173395590797207
acs|10	LC, LL	0.184321329106543	0.566694519405428
acs|10	LC, LL, +D, +G	-0.0855388215466481	0.470051302994082
acs|10	LC, LL, +FL	-0.201899906390004	0.36374512082694
acs|10	LC, LL, +G	0.0438041984496478	0.900238258918251
acs|113	HC, HL	0.0302498316787636	0.875359563787273
acs|113	HC, IL	0.129297870744974	0.640731291169185
acs|113	HC, LL	0.0874513887788391	0.979206157905007
acs|113	HC, LL, -N	0.0962306459243369	0.988358187865819
acs|113	HC, LL, +FL	0.0449497410538683	0.983475254738476
acs|113	HC, LL, +G	-0.0255298437739669	0.652546172578056
acs|113	LC, IL	-0.244443528328704	0.173395590797207
acs|113	LC, LL	0.184321329106543	0.566694519405428
acs|113	LC, LL, +D, +G	-0.0855388215466481	0.470051302994082
acs|113	LC, LL, +FL	-0.201899906390004	0.36374512082694
acs|113	LC, LL, +G	0.0438041984496478	0.900238258918251
acs|207	HC, HL	0.0302498316787636	0.875359563787273
acs|207	HC, IL	0.129297870744974	0.640731291169185
acs|207	HC, LL	0.0874513887788391	0.979206157905007
acs|207	HC, LL, -N	0.0962306459243369	0.988358187865819
acs|207	HC, LL, +FL	0.0449497410538683	0.983475254738476
acs|207	HC, LL, +G	-0.0255298437739669	0.652546172578056
acs|207	LC, IL	-0.244443528328704	0.173395590797207
acs|207	LC, LL	0.184321329106543	0.566694519405428
acs|207	LC, LL, +D, +G	-0.0855388215466481	0.470051302994082
acs|207	LC, LL, +FL	-0.201899906390004	0.36374512082694
acs|207	LC, LL, +G	0.0438041984496478	0.900238258918251
acs|23	HC, HL	0.0302498316787636	0.875359563787273
acs|23	HC, IL	0.129297870744974	0.640731291169185
acs|23	HC, LL	0.0874513887788391	0.979206157905007
acs|23	HC, LL, -N	0.0962306459243369	0.988358187865819
acs|23	HC, LL, +FL	0.0449497410538683	0.983475254738476
acs|23	HC, LL, +G	-0.0255298437739669	0.652546172578056
acs|23	LC, IL	-0.244443528328704	0.173395590797207
acs|23	LC, LL	0.184321329106543	0.566694519405428
acs|23	LC, LL, +D, +G	-0.0855388215466481	0.470051302994082
acs|23	LC, LL, +FL	-0.201899906390004	0.36374512082694
acs|23	LC, LL, +G	0.0438041984496478	0.900238258918251
acs|48	HC, HL	0.0302498316787636	0.875359563787273
acs|48	HC, IL	0.129297870744974	0.640731291169185
acs|48	HC, LL	0.0874513887788391	0.979206157905007
acs|48	HC, LL, -N	0.0962306459243369	0.988358187865819
acs|48	HC, LL, +FL	0.0449497410538683	0.983475254738476
acs|48	HC, LL, +G	-0.0255298437739669	0.652546172578056
acs|48	LC, IL	-0.244443528328704	0.173395590797207
acs|48	LC, LL	0.184321329106543	0.566694519405428
acs|48	LC, LL, +D, +G	-0.0855388215466481	0.470051302994082
acs|48	LC, LL, +FL	-0.201899906390004	0.36374512082694
acs|48	LC, LL, +G	0.0438041984496478	0.900238258918251
act|106	HC, HL	0.163985744806535	0.757155660356091
act|106	HC, IL	0.0348172009776811	0.994309222690237
act|106	HC, LL	-0.0271778275946966	0.881960591316928
act|106	HC, LL, -N	0.111454946068858	0.753686534947062
act|106	HC, LL, +FL	0.120753953523064	0.918007889649895
act|106	HC, LL, +G	0.177353872138833	0.852713330548099
act|106	LC, IL	0.075191387523672	0.910127305188141
act|106	LC, LL	0.242575990518937	0.428678341289923
act|106	LC, LL, +D, +G	0.197756484911974	0.596938467587173
act|106	LC, LL, +FL	0.0634344584650652	0.972524392385937
act|106	LC, LL, +G	0.134504758502349	0.629919859333229
act|165	HC, HL	0.163985744806535	0.757155660356091
act|165	HC, IL	0.0348172009776811	0.994309222690237
act|165	HC, LL	-0.0271778275946966	0.881960591316928
act|165	HC, LL, -N	0.111454946068858	0.753686534947062
act|165	HC, LL, +FL	0.120753953523064	0.918007889649895
act|165	HC, LL, +G	0.177353872138833	0.852713330548099
act|165	LC, IL	0.075191387523672	0.910127305188141
act|165	LC, LL	0.242575990518937	0.428678341289923
act|165	LC, LL, +D, +G	0.197756484911974	0.596938467587173
act|165	LC, LL, +FL	0.0634344584650652	0.972524392385937
act|165	LC, LL, +G	0.134504758502349	0.629919859333229
act|182	HC, HL	0.163985744806535	0.757155660356091
act|182	HC, IL	0.0348172009776811	0.994309222690237
act|182	HC, LL	-0.0271778275946966	0.881960591316928
act|182	HC, LL, -N	0.111454946068858	0.753686534947062
act|182	HC, LL, +FL	0.120753953523064	0.918007889649895
act|182	HC, LL, +G	0.177353872138833	0.852713330548099
act|182	LC, IL	0.075191387523672	0.910127305188141
act|182	LC, LL	0.242575990518937	0.428678341289923
act|182	LC, LL, +D, +G	0.197756484911974	0.596938467587173
act|182	LC, LL, +FL	0.0634344584650652	0.972524392385937
act|182	LC, LL, +G	0.134504758502349	0.629919859333229
act|30	HC, HL	0.163985744806535	0.757155660356091
act|30	HC, IL	0.0348172009776811	0.994309222690237
act|30	HC, LL	-0.0271778275946966	0.881960591316928
act|30	HC, LL, -N	0.111454946068858	0.753686534947062
act|30	HC, LL, +FL	0.120753953523064	0.918007889649895
act|30	HC, LL, +G	0.177353872138833	0.852713330548099
act|30	LC, IL	0.075191387523672	0.910127305188141
act|30	LC, LL	0.242575990518937	0.428678341289923
act|30	LC, LL, +D, +G	0.197756484911974	0.596938467587173
act|30	LC, LL, +FL	0.0634344584650652	0.972524392385937
act|30	LC, LL, +G	0.134504758502349	0.629919859333229
act|8	HC, HL	0.163985744806535	0.757155660356091
act|8	HC, IL	0.0348172009776811	0.994309222690237
act|8	HC, LL	-0.0271778275946966	0.881960591316928
act|8	HC, LL, -N	0.111454946068858	0.753686534947062
act|8	HC, LL, +FL	0.120753953523064	0.918007889649895
act|8	HC, LL, +G	0.177353872138833	0.852713330548099
act|8	LC, IL	0.075191387523672	0.910127305188141
act|8	LC, LL	0.242575990518937	0.428678341289923
act|8	LC, LL, +D, +G	0.197756484911974	0.596938467587173
act|8	LC, LL, +FL	0.0634344584650652	0.972524392385937
act|8	LC, LL, +G	0.134504758502349	0.629919859333229
adk|112	HC, HL	0.0950680412943923	0.942590884508149
adk|112	HC, IL	0.0730742568582304	0.957132024750753
adk|112	HC, LL	0.0344962890441336	0.979206157905007
adk|112	HC, LL, -N	0.11414168934422	0.682373515012947
adk|112	HC, LL, +FL	0.126141404359727	0.639755622651224
adk|112	HC, LL, +G	0.152095783961381	0.710054217319651
adk|112	LC, IL	0.125708298985161	0.927990895377036
adk|112	LC, LL	0.175414072789789	0.626431164212112
adk|112	LC, LL, +D, +G	0.194959442053769	0.409352452572103
adk|112	LC, LL, +FL	0.0455708333705698	0.934569095495154
adk|112	LC, LL, +G	0.160185630096904	0.708405653034896
adk|124	HC, HL	0.0950680412943923	0.942590884508149
adk|124	HC, IL	0.0730742568582304	0.957132024750753
adk|124	HC, LL	0.0344962890441336	0.979206157905007
adk|124	HC, LL, -N	0.11414168934422	0.682373515012947
adk|124	HC, LL, +FL	0.126141404359727	0.639755622651224
adk|124	HC, LL, +G	0.152095783961381	0.710054217319651
adk|124	LC, IL	0.125708298985161	0.927990895377036
adk|124	LC, LL	0.175414072789789	0.626431164212112
adk|124	LC, LL, +D, +G	0.194959442053769	0.409352452572103
adk|124	LC, LL, +FL	0.0455708333705698	0.934569095495154
adk|124	LC, LL, +G	0.160185630096904	0.708405653034896
adk|23	HC, HL	0.0950680412943923	0.942590884508149
adk|23	HC, IL	0.0730742568582304	0.957132024750753
adk|23	HC, LL	0.0344962890441336	0.979206157905007
adk|23	HC, LL, -N	0.11414168934422	0.682373515012947
adk|23	HC, LL, +FL	0.126141404359727	0.639755622651224
adk|23	HC, LL, +G	0.152095783961381	0.710054217319651
adk|23	LC, IL	0.125708298985161	0.927990895377036
adk|23	LC, LL	0.175414072789789	0.626431164212112
adk|23	LC, LL, +D, +G	0.194959442053769	0.409352452572103
adk|23	LC, LL, +FL	0.0455708333705698	0.934569095495154
adk|23	LC, LL, +G	0.160185630096904	0.708405653034896
adk|43	HC, HL	0.0950680412943923	0.942590884508149
adk|43	HC, IL	0.0730742568582304	0.957132024750753
adk|43	HC, LL	0.0344962890441336	0.979206157905007
adk|43	HC, LL, -N	0.11414168934422	0.682373515012947
adk|43	HC, LL, +FL	0.126141404359727	0.639755622651224
adk|43	HC, LL, +G	0.152095783961381	0.710054217319651
adk|43	LC, IL	0.125708298985161	0.927990895377036
adk|43	LC, LL	0.175414072789789	0.626431164212112
adk|43	LC, LL, +D, +G	0.194959442053769	0.409352452572103
adk|43	LC, LL, +FL	0.0455708333705698	0.934569095495154
adk|43	LC, LL, +G	0.160185630096904	0.708405653034896
adk|56	HC, HL	0.0950680412943923	0.942590884508149
adk|56	HC, IL	0.0730742568582304	0.957132024750753
adk|56	HC, LL	0.0344962890441336	0.979206157905007
adk|56	HC, LL, -N	0.11414168934422	0.682373515012947
adk|56	HC, LL, +FL	0.126141404359727	0.639755622651224
adk|56	HC, LL, +G	0.152095783961381	0.710054217319651
adk|56	LC, IL	0.125708298985161	0.927990895377036
adk|56	LC, LL	0.175414072789789	0.626431164212112
adk|56	LC, LL, +D, +G	0.194959442053769	0.409352452572103
adk|56	LC, LL, +FL	0.0455708333705698	0.934569095495154
adk|56	LC, LL, +G	0.160185630096904	0.708405653034896
adk2|130	HC, HL	-6.25046901317089	0.00402093726641833
adk2|130	HC, IL	-5.08023169612713	0.00434847342102475
adk2|130	HC, LL	-4.73472588131895	0.00480240022929838
adk2|130	HC, LL, -N	-5.21792505673993	0.00467410795140103
adk2|130	HC, LL, +FL	-5.77024062920498	0.00467161590932838
adk2|130	HC, LL, +G	-5.25777496076063	0.0038861357297089
adk2|130	LC, IL	-4.03009733750614	0.00567199094429532
adk2|130	LC, LL	-5.49833457222751	0.00445331610048126
adk2|130	LC, LL, +D, +G	-6.04050359847962	0.00390365952605704
adk2|130	LC, LL, +FL	-3.47145012530789	0.457481925376595
adk2|130	LC, LL, +G	-5.6133868088596	0.00372933292868744
adk2|34	HC, HL	-6.25046901317089	0.00402093726641833
adk2|34	HC, IL	-5.08023169612713	0.00434847342102475
adk2|34	HC, LL	-4.73472588131895	0.00480240022929838
adk2|34	HC, LL, -N	-5.21792505673993	0.00467410795140103
adk2|34	HC, LL, +FL	-5.77024062920498	0.00467161590932838
adk2|34	HC, LL, +G	-5.25777496076063	0.0038861357297089
adk2|34	LC, IL	-4.03009733750614	0.00567199094429532
adk2|34	LC, LL	-5.49833457222751	0.00445331610048126
adk2|34	LC, LL, +D, +G	-6.04050359847962	0.00390365952605704
adk2|34	LC, LL, +FL	-3.47145012530789	0.457481925376595
adk2|34	LC, LL, +G	-5.6133868088596	0.00372933292868744
adk2|55	HC, HL	-6.25046901317089	0.00402093726641833
adk2|55	HC, IL	-5.08023169612713	0.00434847342102475
adk2|55	HC, LL	-4.73472588131895	0.00480240022929838
adk2|55	HC, LL, -N	-5.21792505673993	0.00467410795140103
adk2|55	HC, LL, +FL	-5.77024062920498	0.00467161590932838
adk2|55	HC, LL, +G	-5.25777496076063	0.0038861357297089
adk2|55	LC, IL	-4.03009733750614	0.00567199094429532
adk2|55	LC, LL	-5.49833457222751	0.00445331610048126
adk2|55	LC, LL, +D, +G	-6.04050359847962	0.00390365952605704
adk2|55	LC, LL, +FL	-3.47145012530789	0.457481925376595
adk2|55	LC, LL, +G	-5.6133868088596	0.00372933292868744
adk2|79	HC, HL	-6.25046901317089	0.00402093726641833
adk2|79	HC, IL	-5.08023169612713	0.00434847342102475
adk2|79	HC, LL	-4.73472588131895	0.00480240022929838
adk2|79	HC, LL, -N	-5.21792505673993	0.00467410795140103
adk2|79	HC, LL, +FL	-5.77024062920498	0.00467161590932838
adk2|79	HC, LL, +G	-5.25777496076063	0.0038861357297089
adk2|79	LC, IL	-4.03009733750614	0.00567199094429532
adk2|79	LC, LL	-5.49833457222751	0.00445331610048126
adk2|79	LC, LL, +D, +G	-6.04050359847962	0.00390365952605704
adk2|79	LC, LL, +FL	-3.47145012530789	0.457481925376595
adk2|79	LC, LL, +G	-5.6133868088596	0.00372933292868744
adk2|90	HC, HL	-6.25046901317089	0.00402093726641833
adk2|90	HC, IL	-5.08023169612713	0.00434847342102475
adk2|90	HC, LL	-4.73472588131895	0.00480240022929838
adk2|90	HC, LL, -N	-5.21792505673993	0.00467410795140103
adk2|90	HC, LL, +FL	-5.77024062920498	0.00467161590932838
adk2|90	HC, LL, +G	-5.25777496076063	0.0038861357297089
adk2|90	LC, IL	-4.03009733750614	0.00567199094429532
adk2|90	LC, LL	-5.49833457222751	0.00445331610048126
adk2|90	LC, LL, +D, +G	-6.04050359847962	0.00390365952605704
adk2|90	LC, LL, +FL	-3.47145012530789	0.457481925376595
adk2|90	LC, LL, +G	-5.6133868088596	0.00372933292868744
agp|103	HC, HL	-0.750739835803411	0.485441398816121
agp|103	HC, IL	0.0798904965168246	0.487034627556615
agp|103	HC, LL	0.320653790038491	0.216867951529929
agp|103	HC, LL, -N	-0.121379020653117	0.65349193179813
agp|103	HC, LL, +FL	0.536926707007538	0.0267374269811583
agp|103	HC, LL, +G	-0.203473350642237	0.524499925482216
agp|103	LC, IL	0.22507542615983	0.660126719576643
agp|103	LC, LL	0.0797794352025149	0.626431164212112
agp|103	LC, LL, +D, +G	-1.43558535005304	0.908135723207526
agp|103	LC, LL, +FL	1.21316783845719	0.00554241495104505
agp|103	LC, LL, +G	-0.155822077634708	0.654049971511266
agp|117	HC, HL	-0.750739835803411	0.485441398816121
agp|117	HC, IL	0.0798904965168246	0.487034627556615
agp|117	HC, LL	0.320653790038491	0.216867951529929
agp|117	HC, LL, -N	-0.121379020653117	0.65349193179813
agp|117	HC, LL, +FL	0.536926707007538	0.0267374269811583
agp|117	HC, LL, +G	-0.203473350642237	0.524499925482216
agp|117	LC, IL	0.22507542615983	0.660126719576643
agp|117	LC, LL	0.0797794352025149	0.626431164212112
agp|117	LC, LL, +D, +G	-1.43558535005304	0.908135723207526
agp|117	LC, LL, +FL	1.21316783845719	0.00554241495104505
agp|117	LC, LL, +G	-0.155822077634708	0.654049971511266
agp|137	HC, HL	-0.750739835803411	0.485441398816121
agp|137	HC, IL	0.0798904965168246	0.487034627556615
agp|137	HC, LL	0.320653790038491	0.216867951529929
agp|137	HC, LL, -N	-0.121379020653117	0.65349193179813
agp|137	HC, LL, +FL	0.536926707007538	0.0267374269811583
agp|137	HC, LL, +G	-0.203473350642237	0.524499925482216
agp|137	LC, IL	0.22507542615983	0.660126719576643
agp|137	LC, LL	0.0797794352025149	0.626431164212112
agp|137	LC, LL, +D, +G	-1.43558535005304	0.908135723207526
agp|137	LC, LL, +FL	1.21316783845719	0.00554241495104505
agp|137	LC, LL, +G	-0.155822077634708	0.654049971511266
agp|67	HC, HL	-0.750739835803411	0.485441398816121
agp|67	HC, IL	0.0798904965168246	0.487034627556615
agp|67	HC, LL	0.320653790038491	0.216867951529929
agp|67	HC, LL, -N	-0.121379020653117	0.65349193179813
agp|67	HC, LL, +FL	0.536926707007538	0.0267374269811583
agp|67	HC, LL, +G	-0.203473350642237	0.524499925482216
agp|67	LC, IL	0.22507542615983	0.660126719576643
agp|67	LC, LL	0.0797794352025149	0.626431164212112
agp|67	LC, LL, +D, +G	-1.43558535005304	0.908135723207526
agp|67	LC, LL, +FL	1.21316783845719	0.00554241495104505
agp|67	LC, LL, +G	-0.155822077634708	0.654049971511266
agp|91	HC, HL	-0.750739835803411	0.485441398816121
agp|91	HC, IL	0.0798904965168246	0.487034627556615
agp|91	HC, LL	0.320653790038491	0.216867951529929
agp|91	HC, LL, -N	-0.121379020653117	0.65349193179813
agp|91	HC, LL, +FL	0.536926707007538	0.0267374269811583
agp|91	HC, LL, +G	-0.203473350642237	0.524499925482216
agp|91	LC, IL	0.22507542615983	0.660126719576643
agp|91	LC, LL	0.0797794352025149	0.626431164212112
agp|91	LC, LL, +D, +G	-1.43558535005304	0.908135723207526
agp|91	LC, LL, +FL	1.21316783845719	0.00554241495104505
agp|91	LC, LL, +G	-0.155822077634708	0.654049971511266
ahcY|113	HC, HL	-1.82584274842597	0.00421122263074969
ahcY|113	HC, IL	-2.12309590424249	0.00757457602426711
ahcY|113	HC, LL	-1.90882391362633	0.039447025788513
ahcY|113	HC, LL, -N	-2.1041797283124	0.0400807117726428
ahcY|113	HC, LL, +FL	-1.81557962671783	0.320522250214115
ahcY|113	HC, LL, +G	-2.1344069244081	0.00612381525842416
ahcY|113	LC, IL	-1.50608736170015	0.204620983938503
ahcY|113	LC, LL	-2.19371440921475	0.00445331610048126
ahcY|113	LC, LL, +D, +G	-2.00703638620849	0.00505297429779448
ahcY|113	LC, LL, +FL	-1.55247846512055	0.0395250147406536
ahcY|113	LC, LL, +G	-2.607413438062	0.00372933292868744
ahcY|127	HC, HL	-1.82584274842597	0.00421122263074969
ahcY|127	HC, IL	-2.12309590424249	0.00757457602426711
ahcY|127	HC, LL	-1.90882391362633	0.039447025788513
ahcY|127	HC, LL, -N	-2.1041797283124	0.0400807117726428
ahcY|127	HC, LL, +FL	-1.81557962671783	0.320522250214115
ahcY|127	HC, LL, +G	-2.1344069244081	0.00612381525842416
ahcY|127	LC, IL	-1.50608736170015	0.204620983938503
ahcY|127	LC, LL	-2.19371440921475	0.00445331610048126
ahcY|127	LC, LL, +D, +G	-2.00703638620849	0.00505297429779448
ahcY|127	LC, LL, +FL	-1.55247846512055	0.0395250147406536
ahcY|127	LC, LL, +G	-2.607413438062	0.00372933292868744
ahcY|47	HC, HL	-1.82584274842597	0.00421122263074969
ahcY|47	HC, IL	-2.12309590424249	0.00757457602426711
ahcY|47	HC, LL	-1.90882391362633	0.039447025788513
ahcY|47	HC, LL, -N	-2.1041797283124	0.0400807117726428
ahcY|47	HC, LL, +FL	-1.81557962671783	0.320522250214115
ahcY|47	HC, LL, +G	-2.1344069244081	0.00612381525842416
ahcY|47	LC, IL	-1.50608736170015	0.204620983938503
ahcY|47	LC, LL	-2.19371440921475	0.00445331610048126
ahcY|47	LC, LL, +D, +G	-2.00703638620849	0.00505297429779448
ahcY|47	LC, LL, +FL	-1.55247846512055	0.0395250147406536
ahcY|47	LC, LL, +G	-2.607413438062	0.00372933292868744
ahcY|86	HC, HL	-1.82584274842597	0.00421122263074969
ahcY|86	HC, IL	-2.12309590424249	0.00757457602426711
ahcY|86	HC, LL	-1.90882391362633	0.039447025788513
ahcY|86	HC, LL, -N	-2.1041797283124	0.0400807117726428
ahcY|86	HC, LL, +FL	-1.81557962671783	0.320522250214115
ahcY|86	HC, LL, +G	-2.1344069244081	0.00612381525842416
ahcY|86	LC, IL	-1.50608736170015	0.204620983938503
ahcY|86	LC, LL	-2.19371440921475	0.00445331610048126
ahcY|86	LC, LL, +D, +G	-2.00703638620849	0.00505297429779448
ahcY|86	LC, LL, +FL	-1.55247846512055	0.0395250147406536
ahcY|86	LC, LL, +G	-2.607413438062	0.00372933292868744
ahcY|97	HC, HL	-1.82584274842597	0.00421122263074969
ahcY|97	HC, IL	-2.12309590424249	0.00757457602426711
ahcY|97	HC, LL	-1.90882391362633	0.039447025788513
ahcY|97	HC, LL, -N	-2.1041797283124	0.0400807117726428
ahcY|97	HC, LL, +FL	-1.81557962671783	0.320522250214115
ahcY|97	HC, LL, +G	-2.1344069244081	0.00612381525842416
ahcY|97	LC, IL	-1.50608736170015	0.204620983938503
ahcY|97	LC, LL	-2.19371440921475	0.00445331610048126
ahcY|97	LC, LL, +D, +G	-2.00703638620849	0.00505297429779448
ahcY|97	LC, LL, +FL	-1.55247846512055	0.0395250147406536
ahcY|97	LC, LL, +G	-2.607413438062	0.00372933292868744
alaS|105	HC, HL	-2.90893293533145	0.0272455094444773
alaS|105	HC, IL	-3.0472929829271	0.00434847342102475
alaS|105	HC, LL	-2.94665740084481	0.00480240022929838
alaS|105	HC, LL, -N	-3.36224003476444	0.00467410795140103
alaS|105	HC, LL, +FL	-2.75128733468568	0.00816571324934422
alaS|105	HC, LL, +G	-2.93150982280723	0.00391054383325045
alaS|105	LC, IL	-2.82303152145533	0.00474517625943403
alaS|105	LC, LL	-2.93329269021694	0.00480087362783945
alaS|105	LC, LL, +D, +G	-3.10732446557174	0.00396203681817978
alaS|105	LC, LL, +FL	-2.89225771062842	0.00703568263997053
alaS|105	LC, LL, +G	-3.45150791223447	0.00372933292868744
alaS|15	HC, HL	-2.90893293533145	0.0272455094444773
alaS|15	HC, IL	-3.0472929829271	0.00434847342102475
alaS|15	HC, LL	-2.94665740084481	0.00480240022929838
alaS|15	HC, LL, -N	-3.36224003476444	0.00467410795140103
alaS|15	HC, LL, +FL	-2.75128733468568	0.00816571324934422
alaS|15	HC, LL, +G	-2.93150982280723	0.00391054383325045
alaS|15	LC, IL	-2.82303152145533	0.00474517625943403
alaS|15	LC, LL	-2.93329269021694	0.00480087362783945
alaS|15	LC, LL, +D, +G	-3.10732446557174	0.00396203681817978
alaS|15	LC, LL, +FL	-2.89225771062842	0.00703568263997053
alaS|15	LC, LL, +G	-3.45150791223447	0.00372933292868744
alaS|4	HC, HL	-2.90893293533145	0.0272455094444773
alaS|4	HC, IL	-3.0472929829271	0.00434847342102475
alaS|4	HC, LL	-2.94665740084481	0.00480240022929838
alaS|4	HC, LL, -N	-3.36224003476444	0.00467410795140103
alaS|4	HC, LL, +FL	-2.75128733468568	0.00816571324934422
alaS|4	HC, LL, +G	-2.93150982280723	0.00391054383325045
alaS|4	LC, IL	-2.82303152145533	0.00474517625943403
alaS|4	LC, LL	-2.93329269021694	0.00480087362783945
alaS|4	LC, LL, +D, +G	-3.10732446557174	0.00396203681817978
alaS|4	LC, LL, +FL	-2.89225771062842	0.00703568263997053
alaS|4	LC, LL, +G	-3.45150791223447	0.00372933292868744
alaS|64	HC, HL	-2.90893293533145	0.0272455094444773
alaS|64	HC, IL	-3.0472929829271	0.00434847342102475
alaS|64	HC, LL	-2.94665740084481	0.00480240022929838
alaS|64	HC, LL, -N	-3.36224003476444	0.00467410795140103
alaS|64	HC, LL, +FL	-2.75128733468568	0.00816571324934422
alaS|64	HC, LL, +G	-2.93150982280723	0.00391054383325045
alaS|64	LC, IL	-2.82303152145533	0.00474517625943403
alaS|64	LC, LL	-2.93329269021694	0.00480087362783945
alaS|64	LC, LL, +D, +G	-3.10732446557174	0.00396203681817978
alaS|64	LC, LL, +FL	-2.89225771062842	0.00703568263997053
alaS|64	LC, LL, +G	-3.45150791223447	0.00372933292868744
alaS|87	HC, HL	-2.90893293533145	0.0272455094444773
alaS|87	HC, IL	-3.0472929829271	0.00434847342102475
alaS|87	HC, LL	-2.94665740084481	0.00480240022929838
alaS|87	HC, LL, -N	-3.36224003476444	0.00467410795140103
alaS|87	HC, LL, +FL	-2.75128733468568	0.00816571324934422
alaS|87	HC, LL, +G	-2.93150982280723	0.00391054383325045
alaS|87	LC, IL	-2.82303152145533	0.00474517625943403
alaS|87	LC, LL	-2.93329269021694	0.00480087362783945
alaS|87	LC, LL, +D, +G	-3.10732446557174	0.00396203681817978
alaS|87	LC, LL, +FL	-2.89225771062842	0.00703568263997053
alaS|87	LC, LL, +G	-3.45150791223447	0.00372933292868744
alr|116	HC, HL	-0.837373058406314	0.969079520526738
alr|116	HC, IL	-0.685358401863769	0.827182909254566
alr|116	HC, LL	-0.975015779022784	0.93477189896621
alr|116	HC, LL, -N	-0.926857586428646	0.90048928687222
alr|116	HC, LL, +FL	-0.907556999700448	0.700508904892458
alr|116	HC, LL, +G	-0.822150511077937	0.852713330548099
alr|116	LC, IL	-3.07153260282002	0.495000566395138
alr|116	LC, LL	-1.21256693207903	0.619479836026731
alr|116	LC, LL, +D, +G	-1.0941524748062	0.963383825379921
alr|116	LC, LL, +FL	-3.16523456335442	0.500452327357044
alr|116	LC, LL, +G	-1.14528555279637	0.743700638986646
alr|140	HC, HL	-0.837373058406314	0.969079520526738
alr|140	HC, IL	-0.685358401863769	0.827182909254566
alr|140	HC, LL	-0.975015779022784	0.93477189896621
alr|140	HC, LL, -N	-0.926857586428646	0.90048928687222
alr|140	HC, LL, +FL	-0.907556999700448	0.700508904892458
alr|140	HC, LL, +G	-0.822150511077937	0.852713330548099
alr|140	LC, IL	-3.07153260282002	0.495000566395138
alr|140	LC, LL	-1.21256693207903	0.619479836026731
alr|140	LC, LL, +D, +G	-1.0941524748062	0.963383825379921
alr|140	LC, LL, +FL	-3.16523456335442	0.500452327357044
alr|140	LC, LL, +G	-1.14528555279637	0.743700638986646
alr|28	HC, HL	-0.837373058406314	0.969079520526738
alr|28	HC, IL	-0.685358401863769	0.827182909254566
alr|28	HC, LL	-0.975015779022784	0.93477189896621
alr|28	HC, LL, -N	-0.926857586428646	0.90048928687222
alr|28	HC, LL, +FL	-0.907556999700448	0.700508904892458
alr|28	HC, LL, +G	-0.822150511077937	0.852713330548099
alr|28	LC, IL	-3.07153260282002	0.495000566395138
alr|28	LC, LL	-1.21256693207903	0.619479836026731
alr|28	LC, LL, +D, +G	-1.0941524748062	0.963383825379921
alr|28	LC, LL, +FL	-3.16523456335442	0.500452327357044
alr|28	LC, LL, +G	-1.14528555279637	0.743700638986646
alr|40	HC, HL	-0.837373058406314	0.969079520526738
alr|40	HC, IL	-0.685358401863769	0.827182909254566
alr|40	HC, LL	-0.975015779022784	0.93477189896621
alr|40	HC, LL, -N	-0.926857586428646	0.90048928687222
alr|40	HC, LL, +FL	-0.907556999700448	0.700508904892458
alr|40	HC, LL, +G	-0.822150511077937	0.852713330548099
alr|40	LC, IL	-3.07153260282002	0.495000566395138
alr|40	LC, LL	-1.21256693207903	0.619479836026731
alr|40	LC, LL, +D, +G	-1.0941524748062	0.963383825379921
alr|40	LC, LL, +FL	-3.16523456335442	0.500452327357044
alr|40	LC, LL, +G	-1.14528555279637	0.743700638986646
alr|64	HC, HL	-0.837373058406314	0.969079520526738
alr|64	HC, IL	-0.685358401863769	0.827182909254566
alr|64	HC, LL	-0.975015779022784	0.93477189896621
alr|64	HC, LL, -N	-0.926857586428646	0.90048928687222
alr|64	HC, LL, +FL	-0.907556999700448	0.700508904892458
alr|64	HC, LL, +G	-0.822150511077937	0.852713330548099
alr|64	LC, IL	-3.07153260282002	0.495000566395138
alr|64	LC, LL	-1.21256693207903	0.619479836026731
alr|64	LC, LL, +D, +G	-1.0941524748062	0.963383825379921
alr|64	LC, LL, +FL	-3.16523456335442	0.500452327357044
alr|64	LC, LL, +G	-1.14528555279637	0.743700638986646
ama|19	HC, HL	-0.114808647494376	0.22063892942346
ama|19	HC, IL	-1.07829976861584	0.988546249551266
ama|19	HC, LL	-1.03748346951075	0.435655948671479
ama|19	HC, LL, -N	-0.897357404987029	0.659536548995913
ama|19	HC, LL, +FL	-1.51889111376259	0.928257795850718
ama|19	HC, LL, +G	-0.380951341726118	0.944234646924031
ama|19	LC, IL	-0.703341379714004	0.784318234797137
ama|19	LC, LL	0.17796179253705	0.671762224148575
ama|19	LC, LL, +D, +G	0.323512631280618	0.416776389525548
ama|19	LC, LL, +FL	-1.26243222221009	0.0971034093701409
ama|19	LC, LL, +G	-0.14979785980212	0.684563164479235
ama|50	HC, HL	-0.114808647494376	0.22063892942346
ama|50	HC, IL	-1.07829976861584	0.988546249551266
ama|50	HC, LL	-1.03748346951075	0.435655948671479
ama|50	HC, LL, -N	-0.897357404987029	0.659536548995913
ama|50	HC, LL, +FL	-1.51889111376259	0.928257795850718
ama|50	HC, LL, +G	-0.380951341726118	0.944234646924031
ama|50	LC, IL	-0.703341379714004	0.784318234797137
ama|50	LC, LL	0.17796179253705	0.671762224148575
ama|50	LC, LL, +D, +G	0.323512631280618	0.416776389525548
ama|50	LC, LL, +FL	-1.26243222221009	0.0971034093701409
ama|50	LC, LL, +G	-0.14979785980212	0.684563164479235
ama|62	HC, HL	-0.114808647494376	0.22063892942346
ama|62	HC, IL	-1.07829976861584	0.988546249551266
ama|62	HC, LL	-1.03748346951075	0.435655948671479
ama|62	HC, LL, -N	-0.897357404987029	0.659536548995913
ama|62	HC, LL, +FL	-1.51889111376259	0.928257795850718
ama|62	HC, LL, +G	-0.380951341726118	0.944234646924031
ama|62	LC, IL	-0.703341379714004	0.784318234797137
ama|62	LC, LL	0.17796179253705	0.671762224148575
ama|62	LC, LL, +D, +G	0.323512631280618	0.416776389525548
ama|62	LC, LL, +FL	-1.26243222221009	0.0971034093701409
ama|62	LC, LL, +G	-0.14979785980212	0.684563164479235
ama|73	HC, HL	-0.114808647494376	0.22063892942346
ama|73	HC, IL	-1.07829976861584	0.988546249551266
ama|73	HC, LL	-1.03748346951075	0.435655948671479
ama|73	HC, LL, -N	-0.897357404987029	0.659536548995913
ama|73	HC, LL, +FL	-1.51889111376259	0.928257795850718
ama|73	HC, LL, +G	-0.380951341726118	0.944234646924031
ama|73	LC, IL	-0.703341379714004	0.784318234797137
ama|73	LC, LL	0.17796179253705	0.671762224148575
ama|73	LC, LL, +D, +G	0.323512631280618	0.416776389525548
ama|73	LC, LL, +FL	-1.26243222221009	0.0971034093701409
ama|73	LC, LL, +G	-0.14979785980212	0.684563164479235
ama|86	HC, HL	-0.114808647494376	0.22063892942346
ama|86	HC, IL	-1.07829976861584	0.988546249551266
ama|86	HC, LL	-1.03748346951075	0.435655948671479
ama|86	HC, LL, -N	-0.897357404987029	0.659536548995913
ama|86	HC, LL, +FL	-1.51889111376259	0.928257795850718
ama|86	HC, LL, +G	-0.380951341726118	0.944234646924031
ama|86	LC, IL	-0.703341379714004	0.784318234797137
ama|86	LC, LL	0.17796179253705	0.671762224148575
ama|86	LC, LL, +D, +G	0.323512631280618	0.416776389525548
ama|86	LC, LL, +FL	-1.26243222221009	0.0971034093701409
ama|86	LC, LL, +G	-0.14979785980212	0.684563164479235
ama2|119	HC, HL	0.106414688412591	0.931575478146781
ama2|119	HC, IL	0.10730128581136	0.827182909254566
ama2|119	HC, LL	0.0406987972213869	0.979576964672261
ama2|119	HC, LL, -N	-0.0693394455909416	0.659536548995913
ama2|119	HC, LL, +FL	0.173730179064748	0.546646301761722
ama2|119	HC, LL, +G	0.0611824001207331	0.763011454534808
ama2|119	LC, IL	-0.00633307808202778	0.883469974067565
ama2|119	LC, LL	0.110034622900087	0.820794738263686
ama2|119	LC, LL, +D, +G	0.109557926071823	0.967480427890974
ama2|119	LC, LL, +FL	-0.149205760775465	0.432931762698738
ama2|119	LC, LL, +G	0.233833994293911	0.424553924171192
ama2|47	HC, HL	0.106414688412591	0.931575478146781
ama2|47	HC, IL	0.10730128581136	0.827182909254566
ama2|47	HC, LL	0.0406987972213869	0.979576964672261
ama2|47	HC, LL, -N	-0.0693394455909416	0.659536548995913
ama2|47	HC, LL, +FL	0.173730179064748	0.546646301761722
ama2|47	HC, LL, +G	0.0611824001207331	0.763011454534808
ama2|47	LC, IL	-0.00633307808202778	0.883469974067565
ama2|47	LC, LL	0.110034622900087	0.820794738263686
ama2|47	LC, LL, +D, +G	0.109557926071823	0.967480427890974
ama2|47	LC, LL, +FL	-0.149205760775465	0.432931762698738
ama2|47	LC, LL, +G	0.233833994293911	0.424553924171192
ama2|70	HC, HL	0.106414688412591	0.931575478146781
ama2|70	HC, IL	0.10730128581136	0.827182909254566
ama2|70	HC, LL	0.0406987972213869	0.979576964672261
ama2|70	HC, LL, -N	-0.0693394455909416	0.659536548995913
ama2|70	HC, LL, +FL	0.173730179064748	0.546646301761722
ama2|70	HC, LL, +G	0.0611824001207331	0.763011454534808
ama2|70	LC, IL	-0.00633307808202778	0.883469974067565
ama2|70	LC, LL	0.110034622900087	0.820794738263686
ama2|70	LC, LL, +D, +G	0.109557926071823	0.967480427890974
ama2|70	LC, LL, +FL	-0.149205760775465	0.432931762698738
ama2|70	LC, LL, +G	0.233833994293911	0.424553924171192
ama2|83	HC, HL	0.106414688412591	0.931575478146781
ama2|83	HC, IL	0.10730128581136	0.827182909254566
ama2|83	HC, LL	0.0406987972213869	0.979576964672261
ama2|83	HC, LL, -N	-0.0693394455909416	0.659536548995913
ama2|83	HC, LL, +FL	0.173730179064748	0.546646301761722
ama2|83	HC, LL, +G	0.0611824001207331	0.763011454534808
ama2|83	LC, IL	-0.00633307808202778	0.883469974067565
ama2|83	LC, LL	0.110034622900087	0.820794738263686
ama2|83	LC, LL, +D, +G	0.109557926071823	0.967480427890974
ama2|83	LC, LL, +FL	-0.149205760775465	0.432931762698738
ama2|83	LC, LL, +G	0.233833994293911	0.424553924171192
ama2|95	HC, HL	0.106414688412591	0.931575478146781
ama2|95	HC, IL	0.10730128581136	0.827182909254566
ama2|95	HC, LL	0.0406987972213869	0.979576964672261
ama2|95	HC, LL, -N	-0.0693394455909416	0.659536548995913
ama2|95	HC, LL, +FL	0.173730179064748	0.546646301761722
ama2|95	HC, LL, +G	0.0611824001207331	0.763011454534808
ama2|95	LC, IL	-0.00633307808202778	0.883469974067565
ama2|95	LC, LL	0.110034622900087	0.820794738263686
ama2|95	LC, LL, +D, +G	0.109557926071823	0.967480427890974
ama2|95	LC, LL, +FL	-0.149205760775465	0.432931762698738
ama2|95	LC, LL, +G	0.233833994293911	0.424553924171192
amiA|13	HC, HL	-0.333663405915685	0.988029252035692
amiA|13	HC, IL	-0.346443534393307	0.864412217402762
amiA|13	HC, LL	-0.125693618156453	0.990235800877209
amiA|13	HC, LL, -N	0.0909025215569539	0.960896408118058
amiA|13	HC, LL, +FL	-0.204165743891356	0.985265468332387
amiA|13	HC, LL, +G	-0.11649190394778	0.944234646924031
amiA|13	LC, IL	-0.449969914973583	0.979621591313804
amiA|13	LC, LL	-1.33604216699209	0.977578053858209
amiA|13	LC, LL, +D, +G	-0.288954294714769	0.805692955226799
amiA|13	LC, LL, +FL	-0.948071300835462	0.770732363882591
amiA|13	LC, LL, +G	-0.0381169071665478	0.691726174510527
amiA|165	HC, HL	-0.333663405915685	0.988029252035692
amiA|165	HC, IL	-0.346443534393307	0.864412217402762
amiA|165	HC, LL	-0.125693618156453	0.990235800877209
amiA|165	HC, LL, -N	0.0909025215569539	0.960896408118058
amiA|165	HC, LL, +FL	-0.204165743891356	0.985265468332387
amiA|165	HC, LL, +G	-0.11649190394778	0.944234646924031
amiA|165	LC, IL	-0.449969914973583	0.979621591313804
amiA|165	LC, LL	-1.33604216699209	0.977578053858209
amiA|165	LC, LL, +D, +G	-0.288954294714769	0.805692955226799
amiA|165	LC, LL, +FL	-0.948071300835462	0.770732363882591
amiA|165	LC, LL, +G	-0.0381169071665478	0.691726174510527
amiA|49	HC, HL	-0.333663405915685	0.988029252035692
amiA|49	HC, IL	-0.346443534393307	0.864412217402762
amiA|49	HC, LL	-0.125693618156453	0.990235800877209
amiA|49	HC, LL, -N	0.0909025215569539	0.960896408118058
amiA|49	HC, LL, +FL	-0.204165743891356	0.985265468332387
amiA|49	HC, LL, +G	-0.11649190394778	0.944234646924031
amiA|49	LC, IL	-0.449969914973583	0.979621591313804
amiA|49	LC, LL	-1.33604216699209	0.977578053858209
amiA|49	LC, LL, +D, +G	-0.288954294714769	0.805692955226799
amiA|49	LC, LL, +FL	-0.948071300835462	0.770732363882591
amiA|49	LC, LL, +G	-0.0381169071665478	0.691726174510527
amiA|70	HC, HL	-0.333663405915685	0.988029252035692
amiA|70	HC, IL	-0.346443534393307	0.864412217402762
amiA|70	HC, LL	-0.125693618156453	0.990235800877209
amiA|70	HC, LL, -N	0.0909025215569539	0.960896408118058
amiA|70	HC, LL, +FL	-0.204165743891356	0.985265468332387
amiA|70	HC, LL, +G	-0.11649190394778	0.944234646924031
amiA|70	LC, IL	-0.449969914973583	0.979621591313804
amiA|70	LC, LL	-1.33604216699209	0.977578053858209
amiA|70	LC, LL, +D, +G	-0.288954294714769	0.805692955226799
amiA|70	LC, LL, +FL	-0.948071300835462	0.770732363882591
amiA|70	LC, LL, +G	-0.0381169071665478	0.691726174510527
amiA|81	HC, HL	-0.333663405915685	0.988029252035692
amiA|81	HC, IL	-0.346443534393307	0.864412217402762
amiA|81	HC, LL	-0.125693618156453	0.990235800877209
amiA|81	HC, LL, -N	0.0909025215569539	0.960896408118058
amiA|81	HC, LL, +FL	-0.204165743891356	0.985265468332387
amiA|81	HC, LL, +G	-0.11649190394778	0.944234646924031
amiA|81	LC, IL	-0.449969914973583	0.979621591313804
amiA|81	LC, LL	-1.33604216699209	0.977578053858209
amiA|81	LC, LL, +D, +G	-0.288954294714769	0.805692955226799
amiA|81	LC, LL, +FL	-0.948071300835462	0.770732363882591
amiA|81	LC, LL, +G	-0.0381169071665478	0.691726174510527
amiA2|100	HC, HL	-0.296202611635582	0.445570058732281
amiA2|100	HC, IL	0.134049870088572	0.54004492876215
amiA2|100	HC, LL	0.079083234999158	0.660525527446597
amiA2|100	HC, LL, -N	-0.0108910039252947	0.988358187865819
amiA2|100	HC, LL, +FL	0.105312160524706	0.654950282530791
amiA2|100	HC, LL, +G	0.0342032206172987	0.913317630321433
amiA2|100	LC, IL	-0.0613965628840042	0.945440351914631
amiA2|100	LC, LL	-0.118351948021344	0.918184504617082
amiA2|100	LC, LL, +D, +G	-0.0799104837440318	0.786206069905932
amiA2|100	LC, LL, +FL	0.0706578303076201	0.944078260940174
amiA2|100	LC, LL, +G	0.00923360484804178	0.900238258918251
amiA2|119	HC, HL	-0.296202611635582	0.445570058732281
amiA2|119	HC, IL	0.134049870088572	0.54004492876215
amiA2|119	HC, LL	0.079083234999158	0.660525527446597
amiA2|119	HC, LL, -N	-0.0108910039252947	0.988358187865819
amiA2|119	HC, LL, +FL	0.105312160524706	0.654950282530791
amiA2|119	HC, LL, +G	0.0342032206172987	0.913317630321433
amiA2|119	LC, IL	-0.0613965628840042	0.945440351914631
amiA2|119	LC, LL	-0.118351948021344	0.918184504617082
amiA2|119	LC, LL, +D, +G	-0.0799104837440318	0.786206069905932
amiA2|119	LC, LL, +FL	0.0706578303076201	0.944078260940174
amiA2|119	LC, LL, +G	0.00923360484804178	0.900238258918251
amiA2|157	HC, HL	-0.296202611635582	0.445570058732281
amiA2|157	HC, IL	0.134049870088572	0.54004492876215
amiA2|157	HC, LL	0.079083234999158	0.660525527446597
amiA2|157	HC, LL, -N	-0.0108910039252947	0.988358187865819
amiA2|157	HC, LL, +FL	0.105312160524706	0.654950282530791
amiA2|157	HC, LL, +G	0.0342032206172987	0.913317630321433
amiA2|157	LC, IL	-0.0613965628840042	0.945440351914631
amiA2|157	LC, LL	-0.118351948021344	0.918184504617082
amiA2|157	LC, LL, +D, +G	-0.0799104837440318	0.786206069905932
amiA2|157	LC, LL, +FL	0.0706578303076201	0.944078260940174
amiA2|157	LC, LL, +G	0.00923360484804178	0.900238258918251
amiA2|172	HC, HL	-0.296202611635582	0.445570058732281
amiA2|172	HC, IL	0.134049870088572	0.54004492876215
amiA2|172	HC, LL	0.079083234999158	0.660525527446597
amiA2|172	HC, LL, -N	-0.0108910039252947	0.988358187865819
amiA2|172	HC, LL, +FL	0.105312160524706	0.654950282530791
amiA2|172	HC, LL, +G	0.0342032206172987	0.913317630321433
amiA2|172	LC, IL	-0.0613965628840042	0.945440351914631
amiA2|172	LC, LL	-0.118351948021344	0.918184504617082
amiA2|172	LC, LL, +D, +G	-0.0799104837440318	0.786206069905932
amiA2|172	LC, LL, +FL	0.0706578303076201	0.944078260940174
amiA2|172	LC, LL, +G	0.00923360484804178	0.900238258918251
amiA2|66	HC, HL	-0.296202611635582	0.445570058732281
amiA2|66	HC, IL	0.134049870088572	0.54004492876215
amiA2|66	HC, LL	0.079083234999158	0.660525527446597
amiA2|66	HC, LL, -N	-0.0108910039252947	0.988358187865819
amiA2|66	HC, LL, +FL	0.105312160524706	0.654950282530791
amiA2|66	HC, LL, +G	0.0342032206172987	0.913317630321433
amiA2|66	LC, IL	-0.0613965628840042	0.945440351914631
amiA2|66	LC, LL	-0.118351948021344	0.918184504617082
amiA2|66	LC, LL, +D, +G	-0.0799104837440318	0.786206069905932
amiA2|66	LC, LL, +FL	0.0706578303076201	0.944078260940174
amiA2|66	LC, LL, +G	0.00923360484804178	0.900238258918251
amiA3|100	HC, HL	-0.133632663292337	0.72043285480211
amiA3|100	HC, IL	0.231531862598278	0.545317416821187
amiA3|100	HC, LL	0.442721697058253	0.866076692924362
amiA3|100	HC, LL, -N	0.737277041045269	0.8934668074744
amiA3|100	HC, LL, +FL	0.0261936612512705	0.823912086012471
amiA3|100	HC, LL, +G	-0.621127793594864	0.104359814636452
amiA3|100	LC, IL	-0.482567785338844	0.287448465679609
amiA3|100	LC, LL	-0.450612054454851	0.147198549990331
amiA3|100	LC, LL, +D, +G	-1.05793225962897	0.00740565504333158
amiA3|100	LC, LL, +FL	-0.981634082535838	0.0355852869838986
amiA3|100	LC, LL, +G	0.00431452894632043	0.532784604762023
amiA3|124	HC, HL	-0.133632663292337	0.72043285480211
amiA3|124	HC, IL	0.231531862598278	0.545317416821187
amiA3|124	HC, LL	0.442721697058253	0.866076692924362
amiA3|124	HC, LL, -N	0.737277041045269	0.8934668074744
amiA3|124	HC, LL, +FL	0.0261936612512705	0.823912086012471
amiA3|124	HC, LL, +G	-0.621127793594864	0.104359814636452
amiA3|124	LC, IL	-0.482567785338844	0.287448465679609
amiA3|124	LC, LL	-0.450612054454851	0.147198549990331
amiA3|124	LC, LL, +D, +G	-1.05793225962897	0.00740565504333158
amiA3|124	LC, LL, +FL	-0.981634082535838	0.0355852869838986
amiA3|124	LC, LL, +G	0.00431452894632043	0.532784604762023
amiA3|28	HC, HL	-0.133632663292337	0.72043285480211
amiA3|28	HC, IL	0.231531862598278	0.545317416821187
amiA3|28	HC, LL	0.442721697058253	0.866076692924362
amiA3|28	HC, LL, -N	0.737277041045269	0.8934668074744
amiA3|28	HC, LL, +FL	0.0261936612512705	0.823912086012471
amiA3|28	HC, LL, +G	-0.621127793594864	0.104359814636452
amiA3|28	LC, IL	-0.482567785338844	0.287448465679609
amiA3|28	LC, LL	-0.450612054454851	0.147198549990331
amiA3|28	LC, LL, +D, +G	-1.05793225962897	0.00740565504333158
amiA3|28	LC, LL, +FL	-0.981634082535838	0.0355852869838986
amiA3|28	LC, LL, +G	0.00431452894632043	0.532784604762023
amiA3|49	HC, HL	-0.133632663292337	0.72043285480211
amiA3|49	HC, IL	0.231531862598278	0.545317416821187
amiA3|49	HC, LL	0.442721697058253	0.866076692924362
amiA3|49	HC, LL, -N	0.737277041045269	0.8934668074744
amiA3|49	HC, LL, +FL	0.0261936612512705	0.823912086012471
amiA3|49	HC, LL, +G	-0.621127793594864	0.104359814636452
amiA3|49	LC, IL	-0.482567785338844	0.287448465679609
amiA3|49	LC, LL	-0.450612054454851	0.147198549990331
amiA3|49	LC, LL, +D, +G	-1.05793225962897	0.00740565504333158
amiA3|49	LC, LL, +FL	-0.981634082535838	0.0355852869838986
amiA3|49	LC, LL, +G	0.00431452894632043	0.532784604762023
amiA3|61	HC, HL	-0.133632663292337	0.72043285480211
amiA3|61	HC, IL	0.231531862598278	0.545317416821187
amiA3|61	HC, LL	0.442721697058253	0.866076692924362
amiA3|61	HC, LL, -N	0.737277041045269	0.8934668074744
amiA3|61	HC, LL, +FL	0.0261936612512705	0.823912086012471
amiA3|61	HC, LL, +G	-0.621127793594864	0.104359814636452
amiA3|61	LC, IL	-0.482567785338844	0.287448465679609
amiA3|61	LC, LL	-0.450612054454851	0.147198549990331
amiA3|61	LC, LL, +D, +G	-1.05793225962897	0.00740565504333158
amiA3|61	LC, LL, +FL	-0.981634082535838	0.0355852869838986
amiA3|61	LC, LL, +G	0.00431452894632043	0.532784604762023
amiC|108	HC, HL	0.607671458532759	0.95758129113419
amiC|108	HC, IL	-1.03632941463417	0.175675809883389
amiC|108	HC, LL	-3.12810937235578	0.00480240022929838
amiC|108	HC, LL, -N	-2.15746080953295	0.00470645929671575
amiC|108	HC, LL, +FL	-2.86768044664843	0.00467161590932838
amiC|108	HC, LL, +G	-1.16257774557662	0.00453494050924546
amiC|108	LC, IL	-0.309789168875997	0.489141639233426
amiC|108	LC, LL	-0.776582655134577	0.903452798066364
amiC|108	LC, LL, +D, +G	0.203021921340596	0.354301524226363
amiC|108	LC, LL, +FL	-1.70904233405185	0.0047004338676769
amiC|108	LC, LL, +G	-0.383679417436536	0.0642216018156432
amiC|120	HC, HL	0.607671458532759	0.95758129113419
amiC|120	HC, IL	-1.03632941463417	0.175675809883389
amiC|120	HC, LL	-3.12810937235578	0.00480240022929838
amiC|120	HC, LL, -N	-2.15746080953295	0.00470645929671575
amiC|120	HC, LL, +FL	-2.86768044664843	0.00467161590932838
amiC|120	HC, LL, +G	-1.16257774557662	0.00453494050924546
amiC|120	LC, IL	-0.309789168875997	0.489141639233426
amiC|120	LC, LL	-0.776582655134577	0.903452798066364
amiC|120	LC, LL, +D, +G	0.203021921340596	0.354301524226363
amiC|120	LC, LL, +FL	-1.70904233405185	0.0047004338676769
amiC|120	LC, LL, +G	-0.383679417436536	0.0642216018156432
amiC|131	HC, HL	0.607671458532759	0.95758129113419
amiC|131	HC, IL	-1.03632941463417	0.175675809883389
amiC|131	HC, LL	-3.12810937235578	0.00480240022929838
amiC|131	HC, LL, -N	-2.15746080953295	0.00470645929671575
amiC|131	HC, LL, +FL	-2.86768044664843	0.00467161590932838
amiC|131	HC, LL, +G	-1.16257774557662	0.00453494050924546
amiC|131	LC, IL	-0.309789168875997	0.489141639233426
amiC|131	LC, LL	-0.776582655134577	0.903452798066364
amiC|131	LC, LL, +D, +G	0.203021921340596	0.354301524226363
amiC|131	LC, LL, +FL	-1.70904233405185	0.0047004338676769
amiC|131	LC, LL, +G	-0.383679417436536	0.0642216018156432
amiC|150	HC, HL	0.607671458532759	0.95758129113419
amiC|150	HC, IL	-1.03632941463417	0.175675809883389
amiC|150	HC, LL	-3.12810937235578	0.00480240022929838
amiC|150	HC, LL, -N	-2.15746080953295	0.00470645929671575
amiC|150	HC, LL, +FL	-2.86768044664843	0.00467161590932838
amiC|150	HC, LL, +G	-1.16257774557662	0.00453494050924546
amiC|150	LC, IL	-0.309789168875997	0.489141639233426
amiC|150	LC, LL	-0.776582655134577	0.903452798066364
amiC|150	LC, LL, +D, +G	0.203021921340596	0.354301524226363
amiC|150	LC, LL, +FL	-1.70904233405185	0.0047004338676769
amiC|150	LC, LL, +G	-0.383679417436536	0.0642216018156432
amiC|49	HC, HL	0.607671458532759	0.95758129113419
amiC|49	HC, IL	-1.03632941463417	0.175675809883389
amiC|49	HC, LL	-3.12810937235578	0.00480240022929838
amiC|49	HC, LL, -N	-2.15746080953295	0.00470645929671575
amiC|49	HC, LL, +FL	-2.86768044664843	0.00467161590932838
amiC|49	HC, LL, +G	-1.16257774557662	0.00453494050924546
amiC|49	LC, IL	-0.309789168875997	0.489141639233426
amiC|49	LC, LL	-0.776582655134577	0.903452798066364
amiC|49	LC, LL, +D, +G	0.203021921340596	0.354301524226363
amiC|49	LC, LL, +FL	-1.70904233405185	0.0047004338676769
amiC|49	LC, LL, +G	-0.383679417436536	0.0642216018156432
ams1|108	HC, HL	0.32871592385754	0.978907854723714
ams1|108	HC, IL	-0.921434719777872	0.962331727187747
ams1|108	HC, LL	-0.984319067927327	0.435655948671479
ams1|108	HC, LL, -N	-0.730060898669782	0.659536548995913
ams1|108	HC, LL, +FL	-1.11567921288877	0.693751413385765
ams1|108	HC, LL, +G	-0.0285422144345516	0.815629640891677
ams1|108	LC, IL	-0.226846008931619	0.94749682129779
ams1|108	LC, LL	-0.944734784584035	0.132235436788286
ams1|108	LC, LL, +D, +G	0.684625224783751	0.905121081333166
ams1|108	LC, LL, +FL	-0.492446455860602	0.630395304609593
ams1|108	LC, LL, +G	0.124709391941686	0.849790328178785
ams1|147	HC, HL	0.32871592385754	0.978907854723714
ams1|147	HC, IL	-0.921434719777872	0.962331727187747
ams1|147	HC, LL	-0.984319067927327	0.435655948671479
ams1|147	HC, LL, -N	-0.730060898669782	0.659536548995913
ams1|147	HC, LL, +FL	-1.11567921288877	0.693751413385765
ams1|147	HC, LL, +G	-0.0285422144345516	0.815629640891677
ams1|147	LC, IL	-0.226846008931619	0.94749682129779
ams1|147	LC, LL	-0.944734784584035	0.132235436788286
ams1|147	LC, LL, +D, +G	0.684625224783751	0.905121081333166
ams1|147	LC, LL, +FL	-0.492446455860602	0.630395304609593
ams1|147	LC, LL, +G	0.124709391941686	0.849790328178785
ams1|18	HC, HL	0.32871592385754	0.978907854723714
ams1|18	HC, IL	-0.921434719777872	0.962331727187747
ams1|18	HC, LL	-0.984319067927327	0.435655948671479
ams1|18	HC, LL, -N	-0.730060898669782	0.659536548995913
ams1|18	HC, LL, +FL	-1.11567921288877	0.693751413385765
ams1|18	HC, LL, +G	-0.0285422144345516	0.815629640891677
ams1|18	LC, IL	-0.226846008931619	0.94749682129779
ams1|18	LC, LL	-0.944734784584035	0.132235436788286
ams1|18	LC, LL, +D, +G	0.684625224783751	0.905121081333166
ams1|18	LC, LL, +FL	-0.492446455860602	0.630395304609593
ams1|18	LC, LL, +G	0.124709391941686	0.849790328178785
ams1|202	HC, HL	0.32871592385754	0.978907854723714
ams1|202	HC, IL	-0.921434719777872	0.962331727187747
ams1|202	HC, LL	-0.984319067927327	0.435655948671479
ams1|202	HC, LL, -N	-0.730060898669782	0.659536548995913
ams1|202	HC, LL, +FL	-1.11567921288877	0.693751413385765
ams1|202	HC, LL, +G	-0.0285422144345516	0.815629640891677
ams1|202	LC, IL	-0.226846008931619	0.94749682129779
ams1|202	LC, LL	-0.944734784584035	0.132235436788286
ams1|202	LC, LL, +D, +G	0.684625224783751	0.905121081333166
ams1|202	LC, LL, +FL	-0.492446455860602	0.630395304609593
ams1|202	LC, LL, +G	0.124709391941686	0.849790328178785
ams1|92	HC, HL	0.32871592385754	0.978907854723714
ams1|92	HC, IL	-0.921434719777872	0.962331727187747
ams1|92	HC, LL	-0.984319067927327	0.435655948671479
ams1|92	HC, LL, -N	-0.730060898669782	0.659536548995913
ams1|92	HC, LL, +FL	-1.11567921288877	0.693751413385765
ams1|92	HC, LL, +G	-0.0285422144345516	0.815629640891677
ams1|92	LC, IL	-0.226846008931619	0.94749682129779
ams1|92	LC, LL	-0.944734784584035	0.132235436788286
ams1|92	LC, LL, +D, +G	0.684625224783751	0.905121081333166
ams1|92	LC, LL, +FL	-0.492446455860602	0.630395304609593
ams1|92	LC, LL, +G	0.124709391941686	0.849790328178785
amt1|126	HC, HL	-0.928935909676409	0.00421122263074969
amt1|126	HC, IL	-0.444513639117628	0.0237145513326336
amt1|126	HC, LL	-0.270043524962631	0.145586129925565
amt1|126	HC, LL, -N	-0.602466374932193	0.015217114178419
amt1|126	HC, LL, +FL	-0.581006620365916	0.0155621847125845
amt1|126	HC, LL, +G	-0.390005219554885	0.0454623320987006
amt1|126	LC, IL	0.136039615766616	0.818778522382084
amt1|126	LC, LL	-0.467062315851974	0.0171786313489673
amt1|126	LC, LL, +D, +G	-0.986533077067989	0.00471432897875676
amt1|126	LC, LL, +FL	0.0192259796719478	0.907037174708228
amt1|126	LC, LL, +G	-0.332392956060069	0.0856536449829776
amt1|144	HC, HL	-0.928935909676409	0.00421122263074969
amt1|144	HC, IL	-0.444513639117628	0.0237145513326336
amt1|144	HC, LL	-0.270043524962631	0.145586129925565
amt1|144	HC, LL, -N	-0.602466374932193	0.015217114178419
amt1|144	HC, LL, +FL	-0.581006620365916	0.0155621847125845
amt1|144	HC, LL, +G	-0.390005219554885	0.0454623320987006
amt1|144	LC, IL	0.136039615766616	0.818778522382084
amt1|144	LC, LL	-0.467062315851974	0.0171786313489673
amt1|144	LC, LL, +D, +G	-0.986533077067989	0.00471432897875676
amt1|144	LC, LL, +FL	0.0192259796719478	0.907037174708228
amt1|144	LC, LL, +G	-0.332392956060069	0.0856536449829776
amt1|155	HC, HL	-0.928935909676409	0.00421122263074969
amt1|155	HC, IL	-0.444513639117628	0.0237145513326336
amt1|155	HC, LL	-0.270043524962631	0.145586129925565
amt1|155	HC, LL, -N	-0.602466374932193	0.015217114178419
amt1|155	HC, LL, +FL	-0.581006620365916	0.0155621847125845
amt1|155	HC, LL, +G	-0.390005219554885	0.0454623320987006
amt1|155	LC, IL	0.136039615766616	0.818778522382084
amt1|155	LC, LL	-0.467062315851974	0.0171786313489673
amt1|155	LC, LL, +D, +G	-0.986533077067989	0.00471432897875676
amt1|155	LC, LL, +FL	0.0192259796719478	0.907037174708228
amt1|155	LC, LL, +G	-0.332392956060069	0.0856536449829776
amt1|45	HC, HL	-0.928935909676409	0.00421122263074969
amt1|45	HC, IL	-0.444513639117628	0.0237145513326336
amt1|45	HC, LL	-0.270043524962631	0.145586129925565
amt1|45	HC, LL, -N	-0.602466374932193	0.015217114178419
amt1|45	HC, LL, +FL	-0.581006620365916	0.0155621847125845
amt1|45	HC, LL, +G	-0.390005219554885	0.0454623320987006
amt1|45	LC, IL	0.136039615766616	0.818778522382084
amt1|45	LC, LL	-0.467062315851974	0.0171786313489673
amt1|45	LC, LL, +D, +G	-0.986533077067989	0.00471432897875676
amt1|45	LC, LL, +FL	0.0192259796719478	0.907037174708228
amt1|45	LC, LL, +G	-0.332392956060069	0.0856536449829776
amt1|64	HC, HL	-0.928935909676409	0.00421122263074969
amt1|64	HC, IL	-0.444513639117628	0.0237145513326336
amt1|64	HC, LL	-0.270043524962631	0.145586129925565
amt1|64	HC, LL, -N	-0.602466374932193	0.015217114178419
amt1|64	HC, LL, +FL	-0.581006620365916	0.0155621847125845
amt1|64	HC, LL, +G	-0.390005219554885	0.0454623320987006
amt1|64	LC, IL	0.136039615766616	0.818778522382084
amt1|64	LC, LL	-0.467062315851974	0.0171786313489673
amt1|64	LC, LL, +D, +G	-0.986533077067989	0.00471432897875676
amt1|64	LC, LL, +FL	0.0192259796719478	0.907037174708228
amt1|64	LC, LL, +G	-0.332392956060069	0.0856536449829776
amt2|18	HC, HL	0.131744412315252	0.689215662860163
amt2|18	HC, IL	0.228243039029923	0.421100135752166
amt2|18	HC, LL	0.101532763383106	0.950538872713266
amt2|18	HC, LL, -N	0.115302534125882	0.917690664702557
amt2|18	HC, LL, +FL	0.271850730329775	0.325470735803383
amt2|18	HC, LL, +G	0.14515852703701	0.710054217319651
amt2|18	LC, IL	0.300725939493097	0.388964780742616
amt2|18	LC, LL	0.251241541208964	0.504473691698106
amt2|18	LC, LL, +D, +G	0.169746203359426	0.623182330148811
amt2|18	LC, LL, +FL	0.195366559852913	0.432931762698738
amt2|18	LC, LL, +G	0.242814595936446	0.553824374371465
amt2|193	HC, HL	0.131744412315252	0.689215662860163
amt2|193	HC, IL	0.228243039029923	0.421100135752166
amt2|193	HC, LL	0.101532763383106	0.950538872713266
amt2|193	HC, LL, -N	0.115302534125882	0.917690664702557
amt2|193	HC, LL, +FL	0.271850730329775	0.325470735803383
amt2|193	HC, LL, +G	0.14515852703701	0.710054217319651
amt2|193	LC, IL	0.300725939493097	0.388964780742616
amt2|193	LC, LL	0.251241541208964	0.504473691698106
amt2|193	LC, LL, +D, +G	0.169746203359426	0.623182330148811
amt2|193	LC, LL, +FL	0.195366559852913	0.432931762698738
amt2|193	LC, LL, +G	0.242814595936446	0.553824374371465
amt2|35	HC, HL	0.131744412315252	0.689215662860163
amt2|35	HC, IL	0.228243039029923	0.421100135752166
amt2|35	HC, LL	0.101532763383106	0.950538872713266
amt2|35	HC, LL, -N	0.115302534125882	0.917690664702557
amt2|35	HC, LL, +FL	0.271850730329775	0.325470735803383
amt2|35	HC, LL, +G	0.14515852703701	0.710054217319651
amt2|35	LC, IL	0.300725939493097	0.388964780742616
amt2|35	LC, LL	0.251241541208964	0.504473691698106
amt2|35	LC, LL, +D, +G	0.169746203359426	0.623182330148811
amt2|35	LC, LL, +FL	0.195366559852913	0.432931762698738
amt2|35	LC, LL, +G	0.242814595936446	0.553824374371465
amt2|73	HC, HL	0.131744412315252	0.689215662860163
amt2|73	HC, IL	0.228243039029923	0.421100135752166
amt2|73	HC, LL	0.101532763383106	0.950538872713266
amt2|73	HC, LL, -N	0.115302534125882	0.917690664702557
amt2|73	HC, LL, +FL	0.271850730329775	0.325470735803383
amt2|73	HC, LL, +G	0.14515852703701	0.710054217319651
amt2|73	LC, IL	0.300725939493097	0.388964780742616
amt2|73	LC, LL	0.251241541208964	0.504473691698106
amt2|73	LC, LL, +D, +G	0.169746203359426	0.623182330148811
amt2|73	LC, LL, +FL	0.195366559852913	0.432931762698738
amt2|73	LC, LL, +G	0.242814595936446	0.553824374371465
amt2|97	HC, HL	0.131744412315252	0.689215662860163
amt2|97	HC, IL	0.228243039029923	0.421100135752166
amt2|97	HC, LL	0.101532763383106	0.950538872713266
amt2|97	HC, LL, -N	0.115302534125882	0.917690664702557
amt2|97	HC, LL, +FL	0.271850730329775	0.325470735803383
amt2|97	HC, LL, +G	0.14515852703701	0.710054217319651
amt2|97	LC, IL	0.300725939493097	0.388964780742616
amt2|97	LC, LL	0.251241541208964	0.504473691698106
amt2|97	LC, LL, +D, +G	0.169746203359426	0.623182330148811
amt2|97	LC, LL, +FL	0.195366559852913	0.432931762698738
amt2|97	LC, LL, +G	0.242814595936446	0.553824374371465
amt3|196	HC, HL	0.250426153408731	0.146826523326497
amt3|196	HC, IL	0.446791660859587	0.169531798240237
amt3|196	HC, LL	0.28605486090318	0.175243948192582
amt3|196	HC, LL, -N	0.176037310459053	0.815138869964783
amt3|196	HC, LL, +FL	0.211365329161464	0.458008858545978
amt3|196	HC, LL, +G	0.182430251846483	0.53236737336817
amt3|196	LC, IL	0.0499117303707401	0.975064325838322
amt3|196	LC, LL	0.227930899209849	0.250743624780968
amt3|196	LC, LL, +D, +G	0.150819336024021	0.725149913361403
amt3|196	LC, LL, +FL	0.0314657507665241	0.961973865864163
amt3|196	LC, LL, +G	0.154733512985863	0.718406401152434
amt3|269	HC, HL	0.250426153408731	0.146826523326497
amt3|269	HC, IL	0.446791660859587	0.169531798240237
amt3|269	HC, LL	0.28605486090318	0.175243948192582
amt3|269	HC, LL, -N	0.176037310459053	0.815138869964783
amt3|269	HC, LL, +FL	0.211365329161464	0.458008858545978
amt3|269	HC, LL, +G	0.182430251846483	0.53236737336817
amt3|269	LC, IL	0.0499117303707401	0.975064325838322
amt3|269	LC, LL	0.227930899209849	0.250743624780968
amt3|269	LC, LL, +D, +G	0.150819336024021	0.725149913361403
amt3|269	LC, LL, +FL	0.0314657507665241	0.961973865864163
amt3|269	LC, LL, +G	0.154733512985863	0.718406401152434
amt3|295	HC, HL	0.250426153408731	0.146826523326497
amt3|295	HC, IL	0.446791660859587	0.169531798240237
amt3|295	HC, LL	0.28605486090318	0.175243948192582
amt3|295	HC, LL, -N	0.176037310459053	0.815138869964783
amt3|295	HC, LL, +FL	0.211365329161464	0.458008858545978
amt3|295	HC, LL, +G	0.182430251846483	0.53236737336817
amt3|295	LC, IL	0.0499117303707401	0.975064325838322
amt3|295	LC, LL	0.227930899209849	0.250743624780968
amt3|295	LC, LL, +D, +G	0.150819336024021	0.725149913361403
amt3|295	LC, LL, +FL	0.0314657507665241	0.961973865864163
amt3|295	LC, LL, +G	0.154733512985863	0.718406401152434
amt3|313	HC, HL	0.250426153408731	0.146826523326497
amt3|313	HC, IL	0.446791660859587	0.169531798240237
amt3|313	HC, LL	0.28605486090318	0.175243948192582
amt3|313	HC, LL, -N	0.176037310459053	0.815138869964783
amt3|313	HC, LL, +FL	0.211365329161464	0.458008858545978
amt3|313	HC, LL, +G	0.182430251846483	0.53236737336817
amt3|313	LC, IL	0.0499117303707401	0.975064325838322
amt3|313	LC, LL	0.227930899209849	0.250743624780968
amt3|313	LC, LL, +D, +G	0.150819336024021	0.725149913361403
amt3|313	LC, LL, +FL	0.0314657507665241	0.961973865864163
amt3|313	LC, LL, +G	0.154733512985863	0.718406401152434
amt3|4	HC, HL	0.250426153408731	0.146826523326497
amt3|4	HC, IL	0.446791660859587	0.169531798240237
amt3|4	HC, LL	0.28605486090318	0.175243948192582
amt3|4	HC, LL, -N	0.176037310459053	0.815138869964783
amt3|4	HC, LL, +FL	0.211365329161464	0.458008858545978
amt3|4	HC, LL, +G	0.182430251846483	0.53236737336817
amt3|4	LC, IL	0.0499117303707401	0.975064325838322
amt3|4	LC, LL	0.227930899209849	0.250743624780968
amt3|4	LC, LL, +D, +G	0.150819336024021	0.725149913361403
amt3|4	LC, LL, +FL	0.0314657507665241	0.961973865864163
amt3|4	LC, LL, +G	0.154733512985863	0.718406401152434
ank|148	HC, HL	-0.0325564227715499	0.802881542359094
ank|148	HC, IL	-0.239742816604509	0.55582163914055
ank|148	HC, LL	0.19087729153709	0.571076015924333
ank|148	HC, LL, -N	0.202405237601865	0.415756044738072
ank|148	HC, LL, +FL	0.0711038140772031	0.792327866434042
ank|148	HC, LL, +G	-0.0447249384737828	0.957521735380652
ank|148	LC, IL	1.04820087847496	0.326255407802909
ank|148	LC, LL	-0.00778673740463036	0.723911045940886
ank|148	LC, LL, +D, +G	0.128690620705866	0.779767451452587
ank|148	LC, LL, +FL	1.14246381526529	0.383877954230471
ank|148	LC, LL, +G	-0.197495105535836	0.642811438611042
ank|182	HC, HL	-0.0325564227715499	0.802881542359094
ank|182	HC, IL	-0.239742816604509	0.55582163914055
ank|182	HC, LL	0.19087729153709	0.571076015924333
ank|182	HC, LL, -N	0.202405237601865	0.415756044738072
ank|182	HC, LL, +FL	0.0711038140772031	0.792327866434042
ank|182	HC, LL, +G	-0.0447249384737828	0.957521735380652
ank|182	LC, IL	1.04820087847496	0.326255407802909
ank|182	LC, LL	-0.00778673740463036	0.723911045940886
ank|182	LC, LL, +D, +G	0.128690620705866	0.779767451452587
ank|182	LC, LL, +FL	1.14246381526529	0.383877954230471
ank|182	LC, LL, +G	-0.197495105535836	0.642811438611042
ank|70	HC, HL	-0.0325564227715499	0.802881542359094
ank|70	HC, IL	-0.239742816604509	0.55582163914055
ank|70	HC, LL	0.19087729153709	0.571076015924333
ank|70	HC, LL, -N	0.202405237601865	0.415756044738072
ank|70	HC, LL, +FL	0.0711038140772031	0.792327866434042
ank|70	HC, LL, +G	-0.0447249384737828	0.957521735380652
ank|70	LC, IL	1.04820087847496	0.326255407802909
ank|70	LC, LL	-0.00778673740463036	0.723911045940886
ank|70	LC, LL, +D, +G	0.128690620705866	0.779767451452587
ank|70	LC, LL, +FL	1.14246381526529	0.383877954230471
ank|70	LC, LL, +G	-0.197495105535836	0.642811438611042
ank|89	HC, HL	-0.0325564227715499	0.802881542359094
ank|89	HC, IL	-0.239742816604509	0.55582163914055
ank|89	HC, LL	0.19087729153709	0.571076015924333
ank|89	HC, LL, -N	0.202405237601865	0.415756044738072
ank|89	HC, LL, +FL	0.0711038140772031	0.792327866434042
ank|89	HC, LL, +G	-0.0447249384737828	0.957521735380652
ank|89	LC, IL	1.04820087847496	0.326255407802909
ank|89	LC, LL	-0.00778673740463036	0.723911045940886
ank|89	LC, LL, +D, +G	0.128690620705866	0.779767451452587
ank|89	LC, LL, +FL	1.14246381526529	0.383877954230471
ank|89	LC, LL, +G	-0.197495105535836	0.642811438611042
ank|9	HC, HL	-0.0325564227715499	0.802881542359094
ank|9	HC, IL	-0.239742816604509	0.55582163914055
ank|9	HC, LL	0.19087729153709	0.571076015924333
ank|9	HC, LL, -N	0.202405237601865	0.415756044738072
ank|9	HC, LL, +FL	0.0711038140772031	0.792327866434042
ank|9	HC, LL, +G	-0.0447249384737828	0.957521735380652
ank|9	LC, IL	1.04820087847496	0.326255407802909
ank|9	LC, LL	-0.00778673740463036	0.723911045940886
ank|9	LC, LL, +D, +G	0.128690620705866	0.779767451452587
ank|9	LC, LL, +FL	1.14246381526529	0.383877954230471
ank|9	LC, LL, +G	-0.197495105535836	0.642811438611042
apcA|103	HC, HL	1.68893472306537	0.00402093726641833
apcA|103	HC, IL	-4.00898604045006	0.00434847342102475
apcA|103	HC, LL	-3.88463492454259	0.00480240022929838
apcA|103	HC, LL, -N	-3.89888278788991	0.00467410795140103
apcA|103	HC, LL, +FL	-3.52016690490376	0.00467161590932838
apcA|103	HC, LL, +G	-1.59911548739966	0.0670056749523814
apcA|103	LC, IL	-4.19903100199898	0.00462347419713178
apcA|103	LC, LL	-2.75321844625776	0.00468099908024237
apcA|103	LC, LL, +D, +G	1.51137252827088	0.00390365952605704
apcA|103	LC, LL, +FL	-3.93093161722799	0.0047004338676769
apcA|103	LC, LL, +G	-1.06874361980029	0.00459806663940578
apcA|124	HC, HL	1.68893472306537	0.00402093726641833
apcA|124	HC, IL	-4.00898604045006	0.00434847342102475
apcA|124	HC, LL	-3.88463492454259	0.00480240022929838
apcA|124	HC, LL, -N	-3.89888278788991	0.00467410795140103
apcA|124	HC, LL, +FL	-3.52016690490376	0.00467161590932838
apcA|124	HC, LL, +G	-1.59911548739966	0.0670056749523814
apcA|124	LC, IL	-4.19903100199898	0.00462347419713178
apcA|124	LC, LL	-2.75321844625776	0.00468099908024237
apcA|124	LC, LL, +D, +G	1.51137252827088	0.00390365952605704
apcA|124	LC, LL, +FL	-3.93093161722799	0.0047004338676769
apcA|124	LC, LL, +G	-1.06874361980029	0.00459806663940578
apcA|43	HC, HL	1.68893472306537	0.00402093726641833
apcA|43	HC, IL	-4.00898604045006	0.00434847342102475
apcA|43	HC, LL	-3.88463492454259	0.00480240022929838
apcA|43	HC, LL, -N	-3.89888278788991	0.00467410795140103
apcA|43	HC, LL, +FL	-3.52016690490376	0.00467161590932838
apcA|43	HC, LL, +G	-1.59911548739966	0.0670056749523814
apcA|43	LC, IL	-4.19903100199898	0.00462347419713178
apcA|43	LC, LL	-2.75321844625776	0.00468099908024237
apcA|43	LC, LL, +D, +G	1.51137252827088	0.00390365952605704
apcA|43	LC, LL, +FL	-3.93093161722799	0.0047004338676769
apcA|43	LC, LL, +G	-1.06874361980029	0.00459806663940578
apcA|56	HC, HL	1.68893472306537	0.00402093726641833
apcA|56	HC, IL	-4.00898604045006	0.00434847342102475
apcA|56	HC, LL	-3.88463492454259	0.00480240022929838
apcA|56	HC, LL, -N	-3.89888278788991	0.00467410795140103
apcA|56	HC, LL, +FL	-3.52016690490376	0.00467161590932838
apcA|56	HC, LL, +G	-1.59911548739966	0.0670056749523814
apcA|56	LC, IL	-4.19903100199898	0.00462347419713178
apcA|56	LC, LL	-2.75321844625776	0.00468099908024237
apcA|56	LC, LL, +D, +G	1.51137252827088	0.00390365952605704
apcA|56	LC, LL, +FL	-3.93093161722799	0.0047004338676769
apcA|56	LC, LL, +G	-1.06874361980029	0.00459806663940578
apcA|91	HC, HL	1.68893472306537	0.00402093726641833
apcA|91	HC, IL	-4.00898604045006	0.00434847342102475
apcA|91	HC, LL	-3.88463492454259	0.00480240022929838
apcA|91	HC, LL, -N	-3.89888278788991	0.00467410795140103
apcA|91	HC, LL, +FL	-3.52016690490376	0.00467161590932838
apcA|91	HC, LL, +G	-1.59911548739966	0.0670056749523814
apcA|91	LC, IL	-4.19903100199898	0.00462347419713178
apcA|91	LC, LL	-2.75321844625776	0.00468099908024237
apcA|91	LC, LL, +D, +G	1.51137252827088	0.00390365952605704
apcA|91	LC, LL, +FL	-3.93093161722799	0.0047004338676769
apcA|91	LC, LL, +G	-1.06874361980029	0.00459806663940578
apcB|121	HC, HL	1.36831712973407	0.00402093726641833
apcB|121	HC, IL	-1.84730555087269	0.00434847342102475
apcB|121	HC, LL	-2.44470511428788	0.00480240022929838
apcB|121	HC, LL, -N	-2.06621931243551	0.00467410795140103
apcB|121	HC, LL, +FL	-1.94488518407492	0.00467161590932838
apcB|121	HC, LL, +G	-0.731406973258337	0.00732857217222926
apcB|121	LC, IL	-3.08401092398409	0.00462347419713178
apcB|121	LC, LL	-1.9418355103598	0.00445331610048126
apcB|121	LC, LL, +D, +G	1.19739634964685	0.00390365952605704
apcB|121	LC, LL, +FL	-2.62556425529505	0.0047004338676769
apcB|121	LC, LL, +G	-0.633291448111426	0.0109196095997467
apcB|142	HC, HL	1.36831712973407	0.00402093726641833
apcB|142	HC, IL	-1.84730555087269	0.00434847342102475
apcB|142	HC, LL	-2.44470511428788	0.00480240022929838
apcB|142	HC, LL, -N	-2.06621931243551	0.00467410795140103
apcB|142	HC, LL, +FL	-1.94488518407492	0.00467161590932838
apcB|142	HC, LL, +G	-0.731406973258337	0.00732857217222926
apcB|142	LC, IL	-3.08401092398409	0.00462347419713178
apcB|142	LC, LL	-1.9418355103598	0.00445331610048126
apcB|142	LC, LL, +D, +G	1.19739634964685	0.00390365952605704
apcB|142	LC, LL, +FL	-2.62556425529505	0.0047004338676769
apcB|142	LC, LL, +G	-0.633291448111426	0.0109196095997467
apcB|53	HC, HL	1.36831712973407	0.00402093726641833
apcB|53	HC, IL	-1.84730555087269	0.00434847342102475
apcB|53	HC, LL	-2.44470511428788	0.00480240022929838
apcB|53	HC, LL, -N	-2.06621931243551	0.00467410795140103
apcB|53	HC, LL, +FL	-1.94488518407492	0.00467161590932838
apcB|53	HC, LL, +G	-0.731406973258337	0.00732857217222926
apcB|53	LC, IL	-3.08401092398409	0.00462347419713178
apcB|53	LC, LL	-1.9418355103598	0.00445331610048126
apcB|53	LC, LL, +D, +G	1.19739634964685	0.00390365952605704
apcB|53	LC, LL, +FL	-2.62556425529505	0.0047004338676769
apcB|53	LC, LL, +G	-0.633291448111426	0.0109196095997467
apcB|67	HC, HL	1.36831712973407	0.00402093726641833
apcB|67	HC, IL	-1.84730555087269	0.00434847342102475
apcB|67	HC, LL	-2.44470511428788	0.00480240022929838
apcB|67	HC, LL, -N	-2.06621931243551	0.00467410795140103
apcB|67	HC, LL, +FL	-1.94488518407492	0.00467161590932838
apcB|67	HC, LL, +G	-0.731406973258337	0.00732857217222926
apcB|67	LC, IL	-3.08401092398409	0.00462347419713178
apcB|67	LC, LL	-1.9418355103598	0.00445331610048126
apcB|67	LC, LL, +D, +G	1.19739634964685	0.00390365952605704
apcB|67	LC, LL, +FL	-2.62556425529505	0.0047004338676769
apcB|67	LC, LL, +G	-0.633291448111426	0.0109196095997467
apcB|94	HC, HL	1.36831712973407	0.00402093726641833
apcB|94	HC, IL	-1.84730555087269	0.00434847342102475
apcB|94	HC, LL	-2.44470511428788	0.00480240022929838
apcB|94	HC, LL, -N	-2.06621931243551	0.00467410795140103
apcB|94	HC, LL, +FL	-1.94488518407492	0.00467161590932838
apcB|94	HC, LL, +G	-0.731406973258337	0.00732857217222926
apcB|94	LC, IL	-3.08401092398409	0.00462347419713178
apcB|94	LC, LL	-1.9418355103598	0.00445331610048126
apcB|94	LC, LL, +D, +G	1.19739634964685	0.00390365952605704
apcB|94	LC, LL, +FL	-2.62556425529505	0.0047004338676769
apcB|94	LC, LL, +G	-0.633291448111426	0.0109196095997467
apcC|166	HC, HL	0.513565548385381	0.0105240804120438
apcC|166	HC, IL	-0.0722668930296008	0.473468548132014
apcC|166	HC, LL	-0.356928092132571	0.0703417544645335
apcC|166	HC, LL, -N	-0.480353226545572	0.0283870735870456
apcC|166	HC, LL, +FL	-0.258010384715034	0.0966602496660342
apcC|166	HC, LL, +G	0.173877724059557	0.418394958251003
apcC|166	LC, IL	-1.36902294396329	0.00579878447799297
apcC|166	LC, LL	-0.0536887988753517	0.590250227064624
apcC|166	LC, LL, +D, +G	0.317482307576767	0.124965848030168
apcC|166	LC, LL, +FL	-0.873324159169976	0.00864420192916001
apcC|166	LC, LL, +G	-0.0682137387402149	0.831951472482109
apcC|177	HC, HL	0.513565548385381	0.0105240804120438
apcC|177	HC, IL	-0.0722668930296008	0.473468548132014
apcC|177	HC, LL	-0.356928092132571	0.0703417544645335
apcC|177	HC, LL, -N	-0.480353226545572	0.0283870735870456
apcC|177	HC, LL, +FL	-0.258010384715034	0.0966602496660342
apcC|177	HC, LL, +G	0.173877724059557	0.418394958251003
apcC|177	LC, IL	-1.36902294396329	0.00579878447799297
apcC|177	LC, LL	-0.0536887988753517	0.590250227064624
apcC|177	LC, LL, +D, +G	0.317482307576767	0.124965848030168
apcC|177	LC, LL, +FL	-0.873324159169976	0.00864420192916001
apcC|177	LC, LL, +G	-0.0682137387402149	0.831951472482109
apcC|30	HC, HL	0.513565548385381	0.0105240804120438
apcC|30	HC, IL	-0.0722668930296008	0.473468548132014
apcC|30	HC, LL	-0.356928092132571	0.0703417544645335
apcC|30	HC, LL, -N	-0.480353226545572	0.0283870735870456
apcC|30	HC, LL, +FL	-0.258010384715034	0.0966602496660342
apcC|30	HC, LL, +G	0.173877724059557	0.418394958251003
apcC|30	LC, IL	-1.36902294396329	0.00579878447799297
apcC|30	LC, LL	-0.0536887988753517	0.590250227064624
apcC|30	LC, LL, +D, +G	0.317482307576767	0.124965848030168
apcC|30	LC, LL, +FL	-0.873324159169976	0.00864420192916001
apcC|30	LC, LL, +G	-0.0682137387402149	0.831951472482109
apcC|41	HC, HL	0.513565548385381	0.0105240804120438
apcC|41	HC, IL	-0.0722668930296008	0.473468548132014
apcC|41	HC, LL	-0.356928092132571	0.0703417544645335
apcC|41	HC, LL, -N	-0.480353226545572	0.0283870735870456
apcC|41	HC, LL, +FL	-0.258010384715034	0.0966602496660342
apcC|41	HC, LL, +G	0.173877724059557	0.418394958251003
apcC|41	LC, IL	-1.36902294396329	0.00579878447799297
apcC|41	LC, LL	-0.0536887988753517	0.590250227064624
apcC|41	LC, LL, +D, +G	0.317482307576767	0.124965848030168
apcC|41	LC, LL, +FL	-0.873324159169976	0.00864420192916001
apcC|41	LC, LL, +G	-0.0682137387402149	0.831951472482109
apcC|93	HC, HL	0.513565548385381	0.0105240804120438
apcC|93	HC, IL	-0.0722668930296008	0.473468548132014
apcC|93	HC, LL	-0.356928092132571	0.0703417544645335
apcC|93	HC, LL, -N	-0.480353226545572	0.0283870735870456
apcC|93	HC, LL, +FL	-0.258010384715034	0.0966602496660342
apcC|93	HC, LL, +G	0.173877724059557	0.418394958251003
apcC|93	LC, IL	-1.36902294396329	0.00579878447799297
apcC|93	LC, LL	-0.0536887988753517	0.590250227064624
apcC|93	LC, LL, +D, +G	0.317482307576767	0.124965848030168
apcC|93	LC, LL, +FL	-0.873324159169976	0.00864420192916001
apcC|93	LC, LL, +G	-0.0682137387402149	0.831951472482109
apcD|185	HC, HL	0.239733445654456	0.10506163556355
apcD|185	HC, IL	-1.97011460926545	0.270318922570643
apcD|185	HC, LL	-1.3371122673635	0.10493443380614
apcD|185	HC, LL, -N	-1.70339799765516	0.0744235781405404
apcD|185	HC, LL, +FL	-1.86275082452826	0.0252753816751212
apcD|185	HC, LL, +G	-1.1486657223887	0.311372604552713
apcD|185	LC, IL	-0.938140413801484	0.00572972291264283
apcD|185	LC, LL	0.689658275583142	0.0092860226293602
apcD|185	LC, LL, +D, +G	-0.264741033381824	0.93380936557794
apcD|185	LC, LL, +FL	-0.972593770561181	0.00516332513857136
apcD|185	LC, LL, +G	-1.39276539018248	0.119774812887821
apcD|201	HC, HL	0.239733445654456	0.10506163556355
apcD|201	HC, IL	-1.97011460926545	0.270318922570643
apcD|201	HC, LL	-1.3371122673635	0.10493443380614
apcD|201	HC, LL, -N	-1.70339799765516	0.0744235781405404
apcD|201	HC, LL, +FL	-1.86275082452826	0.0252753816751212
apcD|201	HC, LL, +G	-1.1486657223887	0.311372604552713
apcD|201	LC, IL	-0.938140413801484	0.00572972291264283
apcD|201	LC, LL	0.689658275583142	0.0092860226293602
apcD|201	LC, LL, +D, +G	-0.264741033381824	0.93380936557794
apcD|201	LC, LL, +FL	-0.972593770561181	0.00516332513857136
apcD|201	LC, LL, +G	-1.39276539018248	0.119774812887821
apcD|31	HC, HL	0.239733445654456	0.10506163556355
apcD|31	HC, IL	-1.97011460926545	0.270318922570643
apcD|31	HC, LL	-1.3371122673635	0.10493443380614
apcD|31	HC, LL, -N	-1.70339799765516	0.0744235781405404
apcD|31	HC, LL, +FL	-1.86275082452826	0.0252753816751212
apcD|31	HC, LL, +G	-1.1486657223887	0.311372604552713
apcD|31	LC, IL	-0.938140413801484	0.00572972291264283
apcD|31	LC, LL	0.689658275583142	0.0092860226293602
apcD|31	LC, LL, +D, +G	-0.264741033381824	0.93380936557794
apcD|31	LC, LL, +FL	-0.972593770561181	0.00516332513857136
apcD|31	LC, LL, +G	-1.39276539018248	0.119774812887821
apcD|44	HC, HL	0.239733445654456	0.10506163556355
apcD|44	HC, IL	-1.97011460926545	0.270318922570643
apcD|44	HC, LL	-1.3371122673635	0.10493443380614
apcD|44	HC, LL, -N	-1.70339799765516	0.0744235781405404
apcD|44	HC, LL, +FL	-1.86275082452826	0.0252753816751212
apcD|44	HC, LL, +G	-1.1486657223887	0.311372604552713
apcD|44	LC, IL	-0.938140413801484	0.00572972291264283
apcD|44	LC, LL	0.689658275583142	0.0092860226293602
apcD|44	LC, LL, +D, +G	-0.264741033381824	0.93380936557794
apcD|44	LC, LL, +FL	-0.972593770561181	0.00516332513857136
apcD|44	LC, LL, +G	-1.39276539018248	0.119774812887821
apcD|91	HC, HL	0.239733445654456	0.10506163556355
apcD|91	HC, IL	-1.97011460926545	0.270318922570643
apcD|91	HC, LL	-1.3371122673635	0.10493443380614
apcD|91	HC, LL, -N	-1.70339799765516	0.0744235781405404
apcD|91	HC, LL, +FL	-1.86275082452826	0.0252753816751212
apcD|91	HC, LL, +G	-1.1486657223887	0.311372604552713
apcD|91	LC, IL	-0.938140413801484	0.00572972291264283
apcD|91	LC, LL	0.689658275583142	0.0092860226293602
apcD|91	LC, LL, +D, +G	-0.264741033381824	0.93380936557794
apcD|91	LC, LL, +FL	-0.972593770561181	0.00516332513857136
apcD|91	LC, LL, +G	-1.39276539018248	0.119774812887821
apcE|101	HC, HL	0.873179214529688	0.00420217455785247
apcE|101	HC, IL	-4.54892440230542	0.00436270946568002
apcE|101	HC, LL	-4.58757748140863	0.00480240022929838
apcE|101	HC, LL, -N	-4.3733498117527	0.00467410795140103
apcE|101	HC, LL, +FL	-3.74352583741167	0.00467161590932838
apcE|101	HC, LL, +G	-1.78735978508389	0.0078853607791368
apcE|101	LC, IL	-3.5944333557673	0.00462347419713178
apcE|101	LC, LL	-3.55858288360631	0.00468099908024237
apcE|101	LC, LL, +D, +G	0.503434614010238	0.0452002657029847
apcE|101	LC, LL, +FL	-3.52545521086423	0.0047004338676769
apcE|101	LC, LL, +G	-1.06874940238147	0.00549279335848099
apcE|39	HC, HL	0.873179214529688	0.00420217455785247
apcE|39	HC, IL	-4.54892440230542	0.00436270946568002
apcE|39	HC, LL	-4.58757748140863	0.00480240022929838
apcE|39	HC, LL, -N	-4.3733498117527	0.00467410795140103
apcE|39	HC, LL, +FL	-3.74352583741167	0.00467161590932838
apcE|39	HC, LL, +G	-1.78735978508389	0.0078853607791368
apcE|39	LC, IL	-3.5944333557673	0.00462347419713178
apcE|39	LC, LL	-3.55858288360631	0.00468099908024237
apcE|39	LC, LL, +D, +G	0.503434614010238	0.0452002657029847
apcE|39	LC, LL, +FL	-3.52545521086423	0.0047004338676769
apcE|39	LC, LL, +G	-1.06874940238147	0.00549279335848099
apcE|50	HC, HL	0.873179214529688	0.00420217455785247
apcE|50	HC, IL	-4.54892440230542	0.00436270946568002
apcE|50	HC, LL	-4.58757748140863	0.00480240022929838
apcE|50	HC, LL, -N	-4.3733498117527	0.00467410795140103
apcE|50	HC, LL, +FL	-3.74352583741167	0.00467161590932838
apcE|50	HC, LL, +G	-1.78735978508389	0.0078853607791368
apcE|50	LC, IL	-3.5944333557673	0.00462347419713178
apcE|50	LC, LL	-3.55858288360631	0.00468099908024237
apcE|50	LC, LL, +D, +G	0.503434614010238	0.0452002657029847
apcE|50	LC, LL, +FL	-3.52545521086423	0.0047004338676769
apcE|50	LC, LL, +G	-1.06874940238147	0.00549279335848099
apcE|61	HC, HL	0.873179214529688	0.00420217455785247
apcE|61	HC, IL	-4.54892440230542	0.00436270946568002
apcE|61	HC, LL	-4.58757748140863	0.00480240022929838
apcE|61	HC, LL, -N	-4.3733498117527	0.00467410795140103
apcE|61	HC, LL, +FL	-3.74352583741167	0.00467161590932838
apcE|61	HC, LL, +G	-1.78735978508389	0.0078853607791368
apcE|61	LC, IL	-3.5944333557673	0.00462347419713178
apcE|61	LC, LL	-3.55858288360631	0.00468099908024237
apcE|61	LC, LL, +D, +G	0.503434614010238	0.0452002657029847
apcE|61	LC, LL, +FL	-3.52545521086423	0.0047004338676769
apcE|61	LC, LL, +G	-1.06874940238147	0.00549279335848099
apcE|77	HC, HL	0.873179214529688	0.00420217455785247
apcE|77	HC, IL	-4.54892440230542	0.00436270946568002
apcE|77	HC, LL	-4.58757748140863	0.00480240022929838
apcE|77	HC, LL, -N	-4.3733498117527	0.00467410795140103
apcE|77	HC, LL, +FL	-3.74352583741167	0.00467161590932838
apcE|77	HC, LL, +G	-1.78735978508389	0.0078853607791368
apcE|77	LC, IL	-3.5944333557673	0.00462347419713178
apcE|77	LC, LL	-3.55858288360631	0.00468099908024237
apcE|77	LC, LL, +D, +G	0.503434614010238	0.0452002657029847
apcE|77	LC, LL, +FL	-3.52545521086423	0.0047004338676769
apcE|77	LC, LL, +G	-1.06874940238147	0.00549279335848099
apcF|115	HC, HL	-0.159723744380469	0.262717054173714
apcF|115	HC, IL	-1.61859037858361	0.00434847342102475
apcF|115	HC, LL	-1.7552765956214	0.00480240022929838
apcF|115	HC, LL, -N	-2.06918858649044	0.00467410795140103
apcF|115	HC, LL, +FL	-1.66350929192637	0.00467161590932838
apcF|115	HC, LL, +G	-0.65278572202149	0.0962408141141859
apcF|115	LC, IL	-1.59168390704723	0.0103101023434112
apcF|115	LC, LL	-1.41377826791515	0.00445331610048126
apcF|115	LC, LL, +D, +G	-0.0436708546185485	0.268191379383424
apcF|115	LC, LL, +FL	-1.38891385816566	0.00491186277818469
apcF|115	LC, LL, +G	-0.497924941749104	0.51565551279774
apcF|136	HC, HL	-0.159723744380469	0.262717054173714
apcF|136	HC, IL	-1.61859037858361	0.00434847342102475
apcF|136	HC, LL	-1.7552765956214	0.00480240022929838
apcF|136	HC, LL, -N	-2.06918858649044	0.00467410795140103
apcF|136	HC, LL, +FL	-1.66350929192637	0.00467161590932838
apcF|136	HC, LL, +G	-0.65278572202149	0.0962408141141859
apcF|136	LC, IL	-1.59168390704723	0.0103101023434112
apcF|136	LC, LL	-1.41377826791515	0.00445331610048126
apcF|136	LC, LL, +D, +G	-0.0436708546185485	0.268191379383424
apcF|136	LC, LL, +FL	-1.38891385816566	0.00491186277818469
apcF|136	LC, LL, +G	-0.497924941749104	0.51565551279774
apcF|43	HC, HL	-0.159723744380469	0.262717054173714
apcF|43	HC, IL	-1.61859037858361	0.00434847342102475
apcF|43	HC, LL	-1.7552765956214	0.00480240022929838
apcF|43	HC, LL, -N	-2.06918858649044	0.00467410795140103
apcF|43	HC, LL, +FL	-1.66350929192637	0.00467161590932838
apcF|43	HC, LL, +G	-0.65278572202149	0.0962408141141859
apcF|43	LC, IL	-1.59168390704723	0.0103101023434112
apcF|43	LC, LL	-1.41377826791515	0.00445331610048126
apcF|43	LC, LL, +D, +G	-0.0436708546185485	0.268191379383424
apcF|43	LC, LL, +FL	-1.38891385816566	0.00491186277818469
apcF|43	LC, LL, +G	-0.497924941749104	0.51565551279774
apcF|59	HC, HL	-0.159723744380469	0.262717054173714
apcF|59	HC, IL	-1.61859037858361	0.00434847342102475
apcF|59	HC, LL	-1.7552765956214	0.00480240022929838
apcF|59	HC, LL, -N	-2.06918858649044	0.00467410795140103
apcF|59	HC, LL, +FL	-1.66350929192637	0.00467161590932838
apcF|59	HC, LL, +G	-0.65278572202149	0.0962408141141859
apcF|59	LC, IL	-1.59168390704723	0.0103101023434112
apcF|59	LC, LL	-1.41377826791515	0.00445331610048126
apcF|59	LC, LL, +D, +G	-0.0436708546185485	0.268191379383424
apcF|59	LC, LL, +FL	-1.38891385816566	0.00491186277818469
apcF|59	LC, LL, +G	-0.497924941749104	0.51565551279774
apcF|97	HC, HL	-0.159723744380469	0.262717054173714
apcF|97	HC, IL	-1.61859037858361	0.00434847342102475
apcF|97	HC, LL	-1.7552765956214	0.00480240022929838
apcF|97	HC, LL, -N	-2.06918858649044	0.00467410795140103
apcF|97	HC, LL, +FL	-1.66350929192637	0.00467161590932838
apcF|97	HC, LL, +G	-0.65278572202149	0.0962408141141859
apcF|97	LC, IL	-1.59168390704723	0.0103101023434112
apcF|97	LC, LL	-1.41377826791515	0.00445331610048126
apcF|97	LC, LL, +D, +G	-0.0436708546185485	0.268191379383424
apcF|97	LC, LL, +FL	-1.38891385816566	0.00491186277818469
apcF|97	LC, LL, +G	-0.497924941749104	0.51565551279774
ape2|13	HC, HL	-2.28216989360301	0.146826523326497
ape2|13	HC, IL	-2.05841876624481	0.433389348790899
ape2|13	HC, LL	-1.93176364656129	0.682299649548658
ape2|13	HC, LL, -N	-2.01555278317455	0.570605219538576
ape2|13	HC, LL, +FL	-2.39056958935839	0.974722861951868
ape2|13	HC, LL, +G	-2.0892124967732	0.334477195956848
ape2|13	LC, IL	-0.762174041780221	0.716858637127486
ape2|13	LC, LL	-0.863784168344791	0.827943952465751
ape2|13	LC, LL, +D, +G	-1.4727097099873	0.0907920679623713
ape2|13	LC, LL, +FL	-2.16759466663241	0.148859675879277
ape2|13	LC, LL, +G	-2.06658000273716	0.27614775152866
ape2|28	HC, HL	-2.28216989360301	0.146826523326497
ape2|28	HC, IL	-2.05841876624481	0.433389348790899
ape2|28	HC, LL	-1.93176364656129	0.682299649548658
ape2|28	HC, LL, -N	-2.01555278317455	0.570605219538576
ape2|28	HC, LL, +FL	-2.39056958935839	0.974722861951868
ape2|28	HC, LL, +G	-2.0892124967732	0.334477195956848
ape2|28	LC, IL	-0.762174041780221	0.716858637127486
ape2|28	LC, LL	-0.863784168344791	0.827943952465751
ape2|28	LC, LL, +D, +G	-1.4727097099873	0.0907920679623713
ape2|28	LC, LL, +FL	-2.16759466663241	0.148859675879277
ape2|28	LC, LL, +G	-2.06658000273716	0.27614775152866
ape2|54	HC, HL	-2.28216989360301	0.146826523326497
ape2|54	HC, IL	-2.05841876624481	0.433389348790899
ape2|54	HC, LL	-1.93176364656129	0.682299649548658
ape2|54	HC, LL, -N	-2.01555278317455	0.570605219538576
ape2|54	HC, LL, +FL	-2.39056958935839	0.974722861951868
ape2|54	HC, LL, +G	-2.0892124967732	0.334477195956848
ape2|54	LC, IL	-0.762174041780221	0.716858637127486
ape2|54	LC, LL	-0.863784168344791	0.827943952465751
ape2|54	LC, LL, +D, +G	-1.4727097099873	0.0907920679623713
ape2|54	LC, LL, +FL	-2.16759466663241	0.148859675879277
ape2|54	LC, LL, +G	-2.06658000273716	0.27614775152866
ape2|66	HC, HL	-2.28216989360301	0.146826523326497
ape2|66	HC, IL	-2.05841876624481	0.433389348790899
ape2|66	HC, LL	-1.93176364656129	0.682299649548658
ape2|66	HC, LL, -N	-2.01555278317455	0.570605219538576
ape2|66	HC, LL, +FL	-2.39056958935839	0.974722861951868
ape2|66	HC, LL, +G	-2.0892124967732	0.334477195956848
ape2|66	LC, IL	-0.762174041780221	0.716858637127486
ape2|66	LC, LL	-0.863784168344791	0.827943952465751
ape2|66	LC, LL, +D, +G	-1.4727097099873	0.0907920679623713
ape2|66	LC, LL, +FL	-2.16759466663241	0.148859675879277
ape2|66	LC, LL, +G	-2.06658000273716	0.27614775152866
ape2|78	HC, HL	-2.28216989360301	0.146826523326497
ape2|78	HC, IL	-2.05841876624481	0.433389348790899
ape2|78	HC, LL	-1.93176364656129	0.682299649548658
ape2|78	HC, LL, -N	-2.01555278317455	0.570605219538576
ape2|78	HC, LL, +FL	-2.39056958935839	0.974722861951868
ape2|78	HC, LL, +G	-2.0892124967732	0.334477195956848
ape2|78	LC, IL	-0.762174041780221	0.716858637127486
ape2|78	LC, LL	-0.863784168344791	0.827943952465751
ape2|78	LC, LL, +D, +G	-1.4727097099873	0.0907920679623713
ape2|78	LC, LL, +FL	-2.16759466663241	0.148859675879277
ape2|78	LC, LL, +G	-2.06658000273716	0.27614775152866
apqZ|128	HC, HL	-0.231003213096482	0.134323082216212
apqZ|128	HC, IL	-0.0716821337960159	0.696962128904051
apqZ|128	HC, LL	0.257254681053154	0.158015775691314
apqZ|128	HC, LL, -N	0.0976246301843485	0.9499423937888
apqZ|128	HC, LL, +FL	-0.0256830919881566	0.88168539793059
apqZ|128	HC, LL, +G	-0.330778010247623	0.821161675315096
apqZ|128	LC, IL	-0.491813719986915	0.481774819345996
apqZ|128	LC, LL	-0.740026886735384	0.0167208447346283
apqZ|128	LC, LL, +D, +G	-1.4996685660072	0.177634846525457
apqZ|128	LC, LL, +FL	-0.364840474912106	0.482868502994682
apqZ|128	LC, LL, +G	-0.119047984258894	0.818948083780119
apqZ|172	HC, HL	-0.231003213096482	0.134323082216212
apqZ|172	HC, IL	-0.0716821337960159	0.696962128904051
apqZ|172	HC, LL	0.257254681053154	0.158015775691314
apqZ|172	HC, LL, -N	0.0976246301843485	0.9499423937888
apqZ|172	HC, LL, +FL	-0.0256830919881566	0.88168539793059
apqZ|172	HC, LL, +G	-0.330778010247623	0.821161675315096
apqZ|172	LC, IL	-0.491813719986915	0.481774819345996
apqZ|172	LC, LL	-0.740026886735384	0.0167208447346283
apqZ|172	LC, LL, +D, +G	-1.4996685660072	0.177634846525457
apqZ|172	LC, LL, +FL	-0.364840474912106	0.482868502994682
apqZ|172	LC, LL, +G	-0.119047984258894	0.818948083780119
apqZ|193	HC, HL	-0.231003213096482	0.134323082216212
apqZ|193	HC, IL	-0.0716821337960159	0.696962128904051
apqZ|193	HC, LL	0.257254681053154	0.158015775691314
apqZ|193	HC, LL, -N	0.0976246301843485	0.9499423937888
apqZ|193	HC, LL, +FL	-0.0256830919881566	0.88168539793059
apqZ|193	HC, LL, +G	-0.330778010247623	0.821161675315096
apqZ|193	LC, IL	-0.491813719986915	0.481774819345996
apqZ|193	LC, LL	-0.740026886735384	0.0167208447346283
apqZ|193	LC, LL, +D, +G	-1.4996685660072	0.177634846525457
apqZ|193	LC, LL, +FL	-0.364840474912106	0.482868502994682
apqZ|193	LC, LL, +G	-0.119047984258894	0.818948083780119
apqZ|209	HC, HL	-0.231003213096482	0.134323082216212
apqZ|209	HC, IL	-0.0716821337960159	0.696962128904051
apqZ|209	HC, LL	0.257254681053154	0.158015775691314
apqZ|209	HC, LL, -N	0.0976246301843485	0.9499423937888
apqZ|209	HC, LL, +FL	-0.0256830919881566	0.88168539793059
apqZ|209	HC, LL, +G	-0.330778010247623	0.821161675315096
apqZ|209	LC, IL	-0.491813719986915	0.481774819345996
apqZ|209	LC, LL	-0.740026886735384	0.0167208447346283
apqZ|209	LC, LL, +D, +G	-1.4996685660072	0.177634846525457
apqZ|209	LC, LL, +FL	-0.364840474912106	0.482868502994682
apqZ|209	LC, LL, +G	-0.119047984258894	0.818948083780119
apqZ|85	HC, HL	-0.231003213096482	0.134323082216212
apqZ|85	HC, IL	-0.0716821337960159	0.696962128904051
apqZ|85	HC, LL	0.257254681053154	0.158015775691314
apqZ|85	HC, LL, -N	0.0976246301843485	0.9499423937888
apqZ|85	HC, LL, +FL	-0.0256830919881566	0.88168539793059
apqZ|85	HC, LL, +G	-0.330778010247623	0.821161675315096
apqZ|85	LC, IL	-0.491813719986915	0.481774819345996
apqZ|85	LC, LL	-0.740026886735384	0.0167208447346283
apqZ|85	LC, LL, +D, +G	-1.4996685660072	0.177634846525457
apqZ|85	LC, LL, +FL	-0.364840474912106	0.482868502994682
apqZ|85	LC, LL, +G	-0.119047984258894	0.818948083780119
apt|137	HC, HL	0.251711181254276	0.258079467418791
apt|137	HC, IL	0.208650493186818	0.61771641674002
apt|137	HC, LL	0.207758946666626	0.767380348502778
apt|137	HC, LL, -N	0.194058695390032	0.746870866475656
apt|137	HC, LL, +FL	0.100503398301997	0.835420424857228
apt|137	HC, LL, +G	0.339312929967253	0.240567016004009
apt|137	LC, IL	0.153087513433362	0.738161867573715
apt|137	LC, LL	0.388417012315113	0.0525421738865894
apt|137	LC, LL, +D, +G	0.17025499781674	0.842808187806801
apt|137	LC, LL, +FL	0.150194201223885	0.784891917318153
apt|137	LC, LL, +G	0.256480728339894	0.188523152221308
apt|30	HC, HL	0.251711181254276	0.258079467418791
apt|30	HC, IL	0.208650493186818	0.61771641674002
apt|30	HC, LL	0.207758946666626	0.767380348502778
apt|30	HC, LL, -N	0.194058695390032	0.746870866475656
apt|30	HC, LL, +FL	0.100503398301997	0.835420424857228
apt|30	HC, LL, +G	0.339312929967253	0.240567016004009
apt|30	LC, IL	0.153087513433362	0.738161867573715
apt|30	LC, LL	0.388417012315113	0.0525421738865894
apt|30	LC, LL, +D, +G	0.17025499781674	0.842808187806801
apt|30	LC, LL, +FL	0.150194201223885	0.784891917318153
apt|30	LC, LL, +G	0.256480728339894	0.188523152221308
apt|45	HC, HL	0.251711181254276	0.258079467418791
apt|45	HC, IL	0.208650493186818	0.61771641674002
apt|45	HC, LL	0.207758946666626	0.767380348502778
apt|45	HC, LL, -N	0.194058695390032	0.746870866475656
apt|45	HC, LL, +FL	0.100503398301997	0.835420424857228
apt|45	HC, LL, +G	0.339312929967253	0.240567016004009
apt|45	LC, IL	0.153087513433362	0.738161867573715
apt|45	LC, LL	0.388417012315113	0.0525421738865894
apt|45	LC, LL, +D, +G	0.17025499781674	0.842808187806801
apt|45	LC, LL, +FL	0.150194201223885	0.784891917318153
apt|45	LC, LL, +G	0.256480728339894	0.188523152221308
apt|70	HC, HL	0.251711181254276	0.258079467418791
apt|70	HC, IL	0.208650493186818	0.61771641674002
apt|70	HC, LL	0.207758946666626	0.767380348502778
apt|70	HC, LL, -N	0.194058695390032	0.746870866475656
apt|70	HC, LL, +FL	0.100503398301997	0.835420424857228
apt|70	HC, LL, +G	0.339312929967253	0.240567016004009
apt|70	LC, IL	0.153087513433362	0.738161867573715
apt|70	LC, LL	0.388417012315113	0.0525421738865894
apt|70	LC, LL, +D, +G	0.17025499781674	0.842808187806801
apt|70	LC, LL, +FL	0.150194201223885	0.784891917318153
apt|70	LC, LL, +G	0.256480728339894	0.188523152221308
apt|87	HC, HL	0.251711181254276	0.258079467418791
apt|87	HC, IL	0.208650493186818	0.61771641674002
apt|87	HC, LL	0.207758946666626	0.767380348502778
apt|87	HC, LL, -N	0.194058695390032	0.746870866475656
apt|87	HC, LL, +FL	0.100503398301997	0.835420424857228
apt|87	HC, LL, +G	0.339312929967253	0.240567016004009
apt|87	LC, IL	0.153087513433362	0.738161867573715
apt|87	LC, LL	0.388417012315113	0.0525421738865894
apt|87	LC, LL, +D, +G	0.17025499781674	0.842808187806801
apt|87	LC, LL, +FL	0.150194201223885	0.784891917318153
apt|87	LC, LL, +G	0.256480728339894	0.188523152221308
arcC|130	HC, HL	-1.02005712410859	0.95758129113419
arcC|130	HC, IL	-0.678265727363568	0.803980498528265
arcC|130	HC, LL	-0.766754997527435	0.979206157905007
arcC|130	HC, LL, -N	-0.393179885875974	0.986261169854165
arcC|130	HC, LL, +FL	-0.625241310631616	0.583041395294711
arcC|130	HC, LL, +G	-0.898815310771664	0.821161675315096
arcC|130	LC, IL	-0.160344140193879	0.543592944286013
arcC|130	LC, LL	-0.408887133654734	0.784892451197746
arcC|130	LC, LL, +D, +G	-1.00608978084639	0.93380936557794
arcC|130	LC, LL, +FL	0.332907785287529	0.530066320346241
arcC|130	LC, LL, +G	-0.651662450260243	0.954046760224547
arcC|163	HC, HL	-1.02005712410859	0.95758129113419
arcC|163	HC, IL	-0.678265727363568	0.803980498528265
arcC|163	HC, LL	-0.766754997527435	0.979206157905007
arcC|163	HC, LL, -N	-0.393179885875974	0.986261169854165
arcC|163	HC, LL, +FL	-0.625241310631616	0.583041395294711
arcC|163	HC, LL, +G	-0.898815310771664	0.821161675315096
[truncated: 234,173+ more rows]

## Sheet: Full list of fitness scores
Supplemental Data. Miao et al. (2023). CRISPR interference screens in Synechocystis PCC 6803. Plant Cell.
Supplemental Data Set 1. Lists of sequences of all the sgRNA used in this study, and fitness score of all the sgRNAs and overall fitness scores of all the targeted genes/ncRNAs in all tested growth conditions.
locus	sgRNA_target	gene_name	HC, HL	HC, IL	HC, LL	HC, LL, -N	HC, LL, +FL	HC, LL, +G	LC, IL	LC, LL	LC, LL, +D, +G	LC, LL, +FL	LC, LL, +G
sll0869	aat	aat sll0869	-0.2151463108794737	0.09029850995442734	0.2552967732487025	0.18986543648284976	0.22623216146284564	0.01070078511900986	0.008661088529810257	-0.03585895268030513	0.025545008578589004	0.34702292769050475	-0.11560343250564427
slr0518	abfB	abfB	0.5788415855685862	-0.6588831826598273	-0.6093995764936535	-0.47698120711620773	-0.7236393189059894	-0.4914272684755746	-0.04147563224542747	-0.48662491244036976	0.2771049797043132	0.04648418821904108	-0.4035054928347986
sll0728	accA	accA sll0728	-4.042567827303862	-4.008647775209855	-4.189949012419317	-3.507140904243514	-3.58065766882097	-4.404646717698822	-4.926002517754566	-3.4865078470708073	-3.8002713155204324	-5.028577948551518	-4.899885247392004
slr0435	accB	accB	-2.9928853750848745	-2.357568613567407	-2.638424204513924	-2.5491574662508056	-2.7889957274545054	-2.7808011643826442	-1.7945518553860798	-2.9505457232020307	-4.091333782757916	-1.1981891398631412	-2.4029079970065865
sll0053	accC	accC	-2.727370069161763	-2.2863074341379805	-1.792042785735995	-1.376621669048257	-1.6583651610492267	-2.8253566674637365	-2.8322314592937183	-1.896565731960722	-2.374542874940655	-2.8170233330078305	-3.215486302393676
sll0336	accD	accD zfpA sll0336	-4.048779517347289	-5.523198678288355	-4.846638996316736	-5.297423183944204	-5.020688245852783	-4.820651505160938	-5.522588660642441	-3.8547594589672043	-4.6096711968820046	-6.01094384521789	-5.8372009442372175
sll1299	ackA	ackA sll1299	0.18125286533410365	0.17369857922437154	0.10339527942300401	0.34360020833451105	0.09701458689761863	-0.005422058837495249	0.1458809994465322	0.14788945282816363	0.24580358835017824	0.3198713285018155	0.11793647679567164
ssl2084	acp	acpP acp ssl2084	-4.396537531120574	-5.790483304004499	-5.9226188681664595	-5.453848721234174	-5.711892106555019	-6.061157408985064	-5.309764128831417	-4.953462050974848	-5.792413345668181	-5.652158385018606	-5.930119991313296
sll0542	acs	acsA acs sll0542	-0.011676594141746606	0.09894571656819513	0.0918066618621529	0.13781056024716554	0.0491838889372919	0.00774767160087244	-0.20800759362712776	0.18438008072047285	-0.13960701431680486	-0.2600086618209175	0.05034560921281541
sll1900	act	act	0.17676500250415372	0.023890561726759105	-0.07334882769771571	0.110498266387713	0.09583250859469998	0.15050527993700785	0.06879575506792507	0.22637563315908205	0.18141446456245805	0.029936672895512748	0.12080676409240419
sll1059	adk	adk2 sll1059	0.09189506890774281	0.05409429913866376	0.039049835582558874	0.10585074818696734	0.13231954801395895	0.15871110614923906	0.07262407127434342	0.18259536235076065	0.15636892723883974	0.06449773299661532	0.1502142561342177
sll1815	adk2	adk1 sll1815	-6.395435523660679	-5.319577013236106	-4.905165444503276	-5.448132642756744	-6.024889484769211	-5.449156203257995	-4.241440082888744	-5.613332715255125	-6.127391533756014	-3.7025746769950483	-5.7532033737007175
slr1176	agp	glgC agp slr1176	-0.7662610022743923	0.07011157146429207	0.32826892656265694	-0.18123782846240338	0.49582179815837474	-0.16365473529755772	0.20922003634459452	0.1097795168837495	-1.3790593089473733	1.2240666301110448	-0.16555594691632639
sll1234	ahcY	ahcY sll1234	-1.8013149304538216	-2.102020817544571	-1.9218802874981702	-2.116061035510102	-1.8052918653370387	-2.1469600828984032	-1.4975781856326837	-2.17838944993719	-2.022321169883514	-1.600402513027843	-2.639390615207988
sll0362	alaS	alaS sll0362	-3.093998274029148	-3.2147180874438837	-3.02111375270975	-3.4772946948971883	-2.8655037469003406	-3.115153888254345	-2.9097060483753556	-3.015666025151085	-3.20364616897341	-3.0137482532644295	-3.5920017826763315
slr0827	alr	alr slr0827	-0.8550798747898182	-0.6769336747453585	-0.9612870807873813	-0.9740047053540695	-0.9149649261189028	-0.8486675913217574	-3.078204021833766	-1.2220945127796956	-1.124688435569714	-3.2101093588060747	-1.1390459822036287
sll0100	ama	sll0100	-0.11779860852480117	-1.1232681521735397	-1.0306451533534204	-0.9550217448131102	-1.5762609188352756	-0.3889571442394163	-0.7266784613156447	0.1860218922389687	0.36660317042593565	-1.3035082493703822	-0.1825718024130227
slr1653	ama2	ama	0.11594528654934419	0.08079237265171653	-0.03267909994637216	-0.10451560663288227	0.1305790548688906	0.014022027645551554	0.027268390873561945	0.07261699822967385	0.1535899934866258	-0.17260625131548418	0.23269475312018953
slr1910	amiA	amiA	-0.3097273280774774	-0.38423095736905294	-0.15887892379855467	0.08351498440024542	-0.20960194123023854	-0.1335680033500196	-0.44577656385753556	-1.315978285174568	-0.26597653646883157	-0.9540134338572893	-0.10506781068052927
slr0891	amiA2	amiA	-0.3386005832938008	0.08736983576635833	0.036051548490987975	-0.04126930575761615	0.07078604508055844	0.007594852338914205	-0.08189840303521258	-0.16817863465907928	-0.12219424334782222	0.03406022500432661	-0.0030878094590991337
slr1744	amiA3	amiA	-0.14761266682455845	0.3601111383747562	0.307224947906571	0.44292365608464	-0.3596924547799244	-0.7831096568215937	-0.48730368864734164	-0.4920838228840202	-1.247211464466304	-1.2359181885999784	0.031610567202682356
slr0447	amiC	amiC	0.6437988200915851	-1.088768889764768	-3.2008459825366926	-2.163426641709937	-2.867683005907058	-1.1767725852960358	-0.33702454035717205	-0.7914520351360397	0.23370623712472252	-1.6724612289340464	-0.3950017396180817
slr0323	ams1	ams1	0.31726143483111224	-0.9580210881452534	-0.9879724039868192	-0.6956986888067053	-1.1397421154023215	0.03370936962157615	-0.20442178425476426	-0.9310206704083339	0.6788274571902211	-0.48275983244159115	0.14249794687254783
sll0108	amt1	sll0108	-0.9100634900452707	-0.45357109872484724	-0.27816151257216043	-0.6306350667144707	-0.5963589031197452	-0.394050886831461	0.090246926774602	-0.4600824705902994	-0.997920844555556	0.02095170381902159	-0.361377284367811
sll1017	amt2	sll1017	0.13273745099519302	0.24465742831923465	0.0933988404896354	0.08964477414754404	0.26859969599059536	0.15238661374706258	0.28061612462183505	0.24350757141677642	0.15687084563411602	0.16852436434646365	0.19132369570364752
sll0537	amt3	sll0537	0.2504313452612888	0.33688126670970103	0.2447549706859875	0.24509200447525561	0.28128401427884064	0.16328601342289506	0.026177804623931593	0.24729943559725098	0.11556235888824644	0.04114874664724436	0.16534982667010376
slr1109	ank	ank	-0.032301316951175364	-0.24428482492418255	0.19498431402827604	0.20577905444119474	0.06279571472053823	-0.049415012337540296	0.990234825013867	-0.015470493388286918	0.09700259785833673	1.0291370857262323	-0.21532883407370076
slr2067	apcA	apcA slr2067	1.725531941445765	-4.438234247364209	-4.329110772167883	-4.073574269313436	-3.8159743943869686	-1.6203218054741886	-4.317630822393137	-3.062921921744674	1.5464340497162616	-3.8938135913992604	-1.1035634465258908
slr1986	apcB	apcB slr1986	1.4043711156058514	-2.081176954284374	-2.6505503048024317	-2.3284157154429153	-2.1729177395559103	-0.7527108661644931	-3.317727691678173	-2.0952879031613643	1.1547436217898435	-2.8861960951413494	-0.6878640162928555
ssr3383	apcC	apcC ssr3383	0.5323226350996169	-0.04753771837160078	-0.37872220638567133	-0.5020172202631169	-0.2544574812577059	0.1912250854903131	-1.361259092758205	-0.04979218452432607	0.3127776038341773	-0.7999147570752579	-0.10057246466831335
sll0928	apcD	apcD sll0928	0.24175842336934836	-2.004002414112979	-1.3667954762708328	-1.7646789448664397	-1.9130699285340806	-1.1920283221103722	-0.8959186445312047	0.6779798689312461	-0.2844312013196986	-0.9601689014347353	-1.4396636052608969
slr0335	apcE	apcE slr0335	0.929054161973691	-5.192135046195224	-5.153210673294094	-5.433165967569654	-4.803124346323423	-1.8564747578901997	-3.7612934707049295	-4.055120965627356	0.5457582274668655	-3.825573847024988	-1.032659721488372
slr1459	apcF	apcF slr1459	-0.17082936725738268	-1.616869343804124	-1.7381107266310372	-2.0918152160874808	-1.7002554421156615	-0.6901983135527664	-1.6073727248655099	-1.3679722049082859	-0.07128644707790231	-1.3723076514291175	-0.5238784670561243
sll1343	ape2	ape2	-2.0951736179727014	-2.095931709415714	-1.9670184319380182	-1.976516636511327	-2.3213057721560664	-2.007663151721442	-0.76360027827102706	-0.7775540897630613	-1.5328174841543463	-2.1613623632181516	-2.084293283348485
slr2057	apqZ	aqpZ slr2057	-0.22201658742112	-0.08772110432574207	0.23687455843163455	0.09486552673795716	-0.05858695581966018	-0.3799928766019857	-0.4992018926005711	-0.7741764857291747	-1.7639315377533957	-0.39888892354890054	-0.2282260478438688
sll1430	apt	apt sll1430	0.2508630421069216	0.1875068016612563	0.17262534651997974	0.16759819033682757	0.09865853484242262	0.32408606826202285	0.15000814915350244	0.38804168508965087	0.12498897339350558	0.12366328733373701	0.2321818335136229
sll0573	arcC	arcC sll0573	-1.1697482287754997	-0.8423789922782792	-0.9061187977912909	-0.47570182496740626	-0.7470313807116753	-1.1346722203390172	-0.19048413374583986	-0.5399980141665874	-1.2003637809511738	0.34293505525895895	-0.8107008108641603
slr1898	argB	argB slr1898	-3.395207094352639	-2.749923251415898	-2.522877901710161	-2.591919210330318	-2.793498933676747	-2.8696558032454265	-1.2923636027305494	-2.171561847678257	-2.5695711667535828	-1.459635202191553	-2.3527701485924726
sll0080	argC	argC sll0080	-1.264909529299753	-0.42882504729696697	-0.6774878610996136	-0.6327364717293507	-0.5108287694289391	-0.36395897209417644	-0.23927990649774733	-1.4737090699952726	0.05177942295029166	-1.256858796788396	-0.218575596009119
slr1022	argD	argD slr1022	-3.0122104111484065	-2.3658521821157095	-2.6430115500230755	-2.217862555457777	-1.8444167364758988	-2.2551325426317828	-1.9803752137046569	-2.275414290341302	-1.6798264917891026	-1.1404064364615498	-2.4111068608981006
sll0902	argF	argF sll0902	-1.2782141703793377	-0.31766845363676377	0.17437526527770408	-0.04684794885675544	-0.2628281847165929	-0.7920508201100431	-0.5251427911235472	-0.9800614230995849	-0.9707854624895448	0.07720549399390297	-0.4780539306524861
slr0585	argG	argG slr0585	-0.8451309931494062	-1.2420924756736813	-0.9379671689856808	-1.1076859740729954	-0.8767553541548188	-1.051364575739583	-0.5498220978404406	-0.19848821528344127	-1.1091947676466722	-0.4300920229452883	-1.0098627688113946
slr1133	argH	argH slr1133	-1.473426487390654	-1.2641663463808583	-0.30487044667650937	-1.4855896791800896	-0.8369778986699119	-1.0975757167215536	0.10787668469419451	-0.8697688215232449	-0.619380086593258	-0.09495557688081065	-1.0438129495323103
sll1883	argJ	argJ sll1883	-2.3660958466405875	-2.0326865688491074	-1.315541850716804	-2.3736819500690967	-1.8390026011249327	-2.34914475705011	-0.13696724140479677	-1.8747563431245517	-2.1077136728401076	0.15028155880648697	-2.0942785030435385
sll0502	argS	argS sll0502	-1.6053047197379482	-2.6601923053044607	-1.5924399136525516	-1.8322060984524942	-1.4161464881669041	-2.5239392635596185	-1.1130436407633901	-2.07094192232516	-2.265964204848705	-1.0160974729898704	-2.6217235733559474
slr0444	aroA	aroA slr0444	-3.652889889213234	-4.4375393592046555	-4.2415403359198045	-5.107886818739311	-3.5553335059808844	-4.768455968785522	-2.6954621068237388	-3.951930217213353	-3.71960058644383	-2.1408019765646014	-4.80739569905661
slr2130	aroB	aroB slr2130	-1.7802816672356334	-3.9487373540852055	-3.504611328128546	-4.7436958441929615	-3.790413556941013	-4.138280319336619	-1.5780663276896523	-3.176967758262094	-3.4496136106338358	-1.6361748194562964	-3.877189916267844
sll1747	aroC	aroC sll1747	-2.9784938482626764	-4.282264499759645	-3.624418635675869	-4.298865420262562	-3.4047802930236934	-3.768972129150476	-1.544852158728494	-3.0205741910434547	-3.156742298851302	-1.1134088860111035	-3.6349708477015423
slr1559	aroE	aroE slr1559	-1.1150893998874547	-1.9867610636156205	-1.99889661490304	-2.406376860173232	-2.391300397641757	-1.6828912285193494	-0.5819959003336667	-1.211165337459808	-1.4340766249004684	-0.08919136455047373	-1.674987633209764
sll0109	aroH	aroH	-0.5982758881864564	0.15737074589029054	0.6977272357390585	-0.16103150314275316	0.38211241507497495	0.020429183401587878	-1.11497047062119	-0.57417863069038	0.2490757246030215	-1.0679073218498232	-0.9197605131298993
sll1669	aroK	aroK sll1669	-3.0186612114519615	-3.384584831108064	-3.1592262100036486	-3.657572256452235	-3.336646843115222	-3.326159241433291	-1.8620886179501484	-3.215534210510442	-3.456238127082334	-1.691844097578175	-3.3377737431307306
sll1112	aroQ	aroQ sll1112	-0.5975007550139028	-2.338399746455764	-2.3150426647141376	-2.057871092400045	-2.238345668447803	-1.1289106079383733	-1.0035766687658143	-1.8329828088690743	-0.9542318218343279	-0.9772519436485302	-0.8835706584905708
sll1957	arsA	arsA	-0.6583403675697687	0.12904022653351147	0.03407655664756353	0.17343016752644946	-0.16649719608757016	0.07693816264809314	-0.39659247004784826	-0.2727617322728702	0.19423082501715278	-0.3726961503837119	0.08007359580643994
slr0946	arsC	arsC slr0946	0.2978776615139008	0.22249131269519337	0.23332528265369548	0.16463356499452897	0.0864982931407277	0.409587420259187	0.5294688306032117	-0.07968802518748802	0.574440473579501	0.31293646036847683	0.10895193191637015
slr0549	asd	asd slr0549	-0.7526801612173095	-1.4413917923099013	-1.563524622370954	-1.728481632646461	-1.545683223346892	-1.390915523162723	0.3243450610838404	-1.0914417115444657	-1.0043261338580693	0.36821179023715295	-1.5270411411314284
sll1766	aslB	sll1766	0.09225732184314091	0.01730920496273565	0.09036077525535624	0.13276727647271677	0.12123433293321872	0.21117021215321288	-0.023707900282656912	0.22233499355727646	0.28551082482316165	0.12242228655424023	0.2893305349684793
sll0495	asnS	asnS sll0495	0.04794501112610441	-0.09426338812480657	-0.008818565389149114	-0.05137354705382848	-0.036759808248852735	-0.08733554728306492	-0.0470157050676235	0.03276545726778373	-0.2544606735894863	-0.10022429372196295	-0.17193402085939877
slr1705	aspA	slr1705	0.104858827018822	0.11436006852396396	0.28185686188564985	0.1158233435401016	0.19314937037507876	0.20309517699897905	0.12711235708379087	0.27373963976565724	0.1267008305754602	0.07506282026973245	0.22481000989132202
sll0006	aspC	aspC	-0.7409389072898696	-1.0834398182526266	-0.9849877032005523	-1.2596812735391374	-0.9914417319953448	-1.6232761614900892	0.544596702584065	-1.1416061524991046	-0.6449624249987026	0.09801334042031894	-1.3387126148419355
sll0402	aspC2	aspC sll0402	-2.7719831043934944	-1.7112015874586113	-1.171491800204773	-1.2382716372636462	-1.8634817175759784	-2.387775776690053	-1.5719901228910607	-1.3319485410987757	-2.1994770597973554	-1.294326616176377	-1.7717802196985575
slr0036	aspC3	aspC	0.16375062186263084	0.27310025347936845	0.15882971222496808	0.2736535004371878	0.1746510629248325	0.22324017737805274	-0.15538873580552115	0.4164993941863374	0.20053277753711565	-0.008573708835560967	0.22973507391690604
slr1720	aspS	aspS slr1720	-2.5214252162264987	-4.0825010983666115	-3.4283799853419925	-4.137444584281196	-3.6247609527030114	-3.936303574966644	-0.8630810263523988	-3.410244749288364	-3.5526635309200465	-0.73154053547794	-3.9285227804095655
sll1874	AT103	acsF2 sll1874	-0.010984366491182812	-0.00640679778027244	0.2034981071882375	0.055290410121112084	0.08400547506502858	0.05209784362561097	0.2145681650272687	-0.1288119868153631	0.1173602537148188	0.12143276190833169	-0.05276771642924632
sll1321	atp1	atpI sll1321	-5.22549606286618	-2.7231145445925455	-1.9642909091440093	-2.003213118733444	-2.4024342286890765	-3.2002661261933167	-1.0625090107581865	-3.813377257595953	-3.4309115459309636	-1.1100078589899136	-2.6640326598598207
sll1326	atpA	atpA sll1326	-5.51913244669045	-1.867426153225835	-3.657367354606991	-1.7865926176620262	-3.9475605958368347	-3.9437634032988647	-1.6464070417192367	-4.637769662243279	-4.4762610712680155	-2.6030495891836756	-2.1913463361347434
slr1329	atpB	atpD atpB slr1329	-7.550225991213492	-5.0275033211259945	-4.798131436453778	-4.758057956925101	-6.151073500597807	-6.283148119439169	-2.8721353977928574	-6.525000688668904	-6.558080188339611	-3.2357721328248	-5.252388822451806
sll1327	atpC	atpG atpC sll1327	-4.005140058039508	-3.503179291109844	-3.2587318561363703	-2.9344258324387638	-2.926058301896758	-3.5556660903258086	-0.8638975772355283	-3.2003218173751096	-3.7929105478377534	-0.30227994159446225	-3.74198975840035
sll1325	atpD	atpH atpD sll1325	-6.70084758950456	-3.4722852716111277	-2.617680803751032	-3.139301737798304	-3.308611006289373	-4.313690013621405	-1.307810058139377	-4.918574589688996	-4.857106954606941	-1.5299326573786902	-3.5370559327461613
slr1330	atpE	atpC atpE slr1330	-3.8123986898684423	-4.342894833604084	-3.9100338480509347	-4.189219494327865	-2.998924870849846	-3.4330378565212385	-2.158744015651636	-3.2824587689372615	-3.6577646425847252	-3.228688842340947	-3.7150796094735012
sll1324	atpF	atpF sll1324	-5.68533790444449	-2.483402938550759	-3.01003083353226	-2.4684538950357933	-3.064369295585408	-3.6522199996934956	-1.4625619516531687	-3.9994537121365923	-4.116086197418506	-1.8982343133659896	-2.2625097276157464
sll1323	atpG	atpF2 atpG sll1323	-4.778770891008276	-1.652213541930104	-2.0618665672206955	-1.899477374271501	-2.4838383454110993	-2.7345711680890443	-1.9452953619631665	-3.246944616009463	-3.520890836421956	-2.3642380146735853	-2.098296988920564
ssl2615	atpH	atpE atpH ssl2615	-4.960372070387935	-2.1225139507763466	-2.509342799641976	-1.795107352513769	-2.8703677290043945	-3.3615303290219054	-0.9986173034572033	-3.880446746466011	-3.712211689891891	-1.5049172666684234	-2.2131812556711328
sll1322	atpI	atpB atpI sll1322	-6.475080644758736	-2.93876746656748	-3.8370695547276887	-3.118383308870377	-4.1490572197794835	-4.380358286377199	-1.478641317787802	-5.0813896819037065	-5.088352458351307	-1.8045581382250764	-2.39362217885394
ssr2049	bchB	bchB	0.0837300940621679	0.2899730594014696	0.22209357850006387	0.12278222648731595	0.18243239804962005	0.17526047917783047	0.04377323789664665	0.24189710975671885	-0.12715289602218857	-0.04144479288974323	-0.07814680128167244
slr0905	bchE	bchE slr0905	-0.6029939373534847	0.3354542697156483	-0.14699464670400084	0.019305488052020144	-0.24356211594484767	-0.006315092336175689	-0.01666947457921591	-0.22117730395990876	-0.5430474938477161	-0.01981179820232789	0.2539114333021227
slr0242	bcp	bcp	0.08920029083595638	0.14719630429412148	0.035936806829433766	-0.11606224670270174	-0.014194898150379666	0.14081206602917054	0.18645891993840083	-0.12018845718795952	0.23114916435582347	0.1941200108692982	0.07934509077079628
sll0221	bcp2	bcp	-0.8558780340621104	-0.5205547231093002	-0.21112097216149933	-0.5624798050621	-0.43216293840407616	-0.5810721587233255	-0.6814996593386023	-0.3688060548619894	-0.08009202549921328	-0.6742529752629572	-0.5289941742394783
slr1890	bfr	bfr	0.10079002803339294	0.22529049220316105	0.14404206146503176	0.18199147606318958	0.07723234884738703	0.21513986486520512	0.13236503618080253	0.1849360343677024	0.20622263672599261	0.09460653845512487	0.08960845506252962
sll1341	bfr2	bfr sll1341	0.2514810853126827	0.32798117870078974	0.748207138064151	0.24626823337497256	0.5004120053734156	0.7328303909749744	-0.018303709337136986	0.3202775352614944	0.6801909173870785	0.11374656756342065	0.4769191456149802
sll1538	bgl	bgl	-0.33437159976476943	-0.23852889810880556	-0.5490049910208699	-0.5405161796858305	-0.45879973849111994	0.06876841388501002	0.37989065011122086	-0.38003191587580154	0.07998003607420974	0.4147879032938612	-0.07852760769430994
sll1468	bhy	bhy	0.14745459420581858	0.11496535752017732	0.08775324460612154	-0.26008231284983907	-0.2841457344009339	0.5014308850022969	-1.2005952322252136	-1.280334150168602	0.5831991670507818	0.028760337490791738	0.21086162458111085
slr1364	bioB	bioB slr1364	-2.9661860074815642	-2.6280284893044388	-2.2897644804618955	-2.131474565043479	-2.3792573014034657	-2.9213358838324046	-2.579663798593603	-2.5408438341200372	-2.622984031288443	-1.8355287787021486	-3.078683669666047
slr0917	bioF	bioF slr0917	-5.287871459283756	-4.31836048949094	-4.8017108007790235	-5.399644701419428	-5.281955954244625	-5.816080714054654	-3.467674630918394	-5.421548686984416	-5.7751762121506	-4.193294003303113	-4.9510654484441865
slr1365	bioY	bioY	-1.7710510365397287	-1.443572461012115	0.0594073244841099	-0.39980489355576404	-0.29051096913731256	-2.1108419584226876	-0.8021437905634746	-1.1655958319004895	-1.7090580732568372	-0.09038882607172842	-1.8212315692933863
sll1655	birA	birA	-0.21058103687346486	-0.6472116795190446	0.043455241198799593	-0.20728209337253523	0.021606741641210157	-0.07686243475533791	0.34513479223341564	0.10665061404832901	0.03339055622773466	-0.03485640950107573	0.21996843057840124
slr0319	blaOXA-3	blaOXA-3	0.15209129605041263	0.05338882439413822	0.06905402570314008	0.18566468629833024	0.05025358083508546	0.23172544107195134	0.1080233362493798	0.18810475306918112	0.13906314851954815	0.11971180627636235	0.329598296740538
sll0374	braG_or_livF	braG or livF	-0.930952474751432	-0.634917270666106	-0.26946333511254705	-0.2618999455918419	-0.6676746500316949	-1.1497304537230224	-0.2555771003005512	-0.4721240701127683	-0.013805630478381787	-0.46198591423697255	-1.5125959784124672
slr0119	brkB	brkB	-1.7431634716280282	-1.0958124770880628	-0.6074034165217548	-0.9681256810175658	-0.9640087405003932	-1.2610564862647176	-0.7658572783448842	-0.8299057181165141	-1.2079980420916765	-0.2883952985329117	-1.5773981611179557
sll0634	btpA	btpA sll0634	-0.14733153981853517	-3.8931030168086007	-3.274300515411658	-3.3492777007578227	-4.0004941851668185	-2.7141674041634425	-3.8505032400244716	-0.6395952729636778	-1.6781156040771315	-3.570828563776368	-2.7232293570160353
slr1784	bvdR	bvdR	-0.5946888516331306	-3.673052494040194	-0.5903656769935621	-2.4645900137549828	-2.0610136757494892	-1.5656746986030046	-0.17902587006204518	-0.15383393045398366	0.1293729310529672	0.046639371830800386	-1.4225551326147852
sll1683	cad	cad	-0.14808426692658314	0.27625222088564916	0.20306773512986048	0.09315411498377724	0.17890470645521445	0.06812311944282119	0.3067807786968043	0.09095800653475412	-0.13510260365871002	0.26469504353340156	0.06641323423614234
slr1764	capA	slr1764	-0.11536464238132209	0.3068630377787498	0.1391310291366378	0.4325432978736808	0.6767928325195408	0.1477830030080065	0.10827524251501536	-0.02505653303232177	0.2194723769642993	0.03937663272619048	0.12317351214463759
sll1498	carA	carA sll1498	-2.9497376826968913	-2.989274350056781	-2.2095092090285915	-2.323916089166691	-2.2580763240674613	-2.6600791203144607	-2.6325456190779146	-2.542078960382243	-1.8056485994370333	-2.3347578854760354	-2.5521414493525403
sll0370	carB	carB sll0370	-3.7308219030919703	-4.847385203860745	-3.443977501788021	-4.937116040869643	-4.473346606871214	-6.028959854885889	-3.7167583292057556	-4.686796547762807	-4.651687196574006	-3.4834996638630322	-5.351110463825988
sll1869	cbaB	cbaB	-0.4612445272491817	-0.2661077637815312	0.18024933420354872	0.029958733443774137	0.19247540346832193	-0.39992044216857947	-1.1351068850115689	0.09794523222728295	-0.014133939809079397	-0.7986153060122896	-0.7819159741104376
sll0018	cbbA	fbaA fda sll0018	-3.7235602956596376	-4.977056735036694	-5.615639989136336	-4.86997716269906	-4.561548327267749	-2.650138996258343	-4.580448551104603	-3.9131332364475306	0.019421807096942776	-4.274431787372788	-2.0629073840850247
sll1349	cbbZp	cbbZp	-0.021278593501522083	0.24442725211109587	0.08567157237693393	0.22551679300787064	-0.08537032687560024	0.3495790616559587	0.008302517101041072	-0.8646283529907344	0.5590306915754163	-0.3009355480198711	0.317220485801903
sll1501	cbiA	cbiA sll1501	-0.9942876901366791	-2.1255631335986385	-2.2657927602783934	-2.2705165692432647	-2.25738307284838	-2.0344787186535735	-1.0171095400250292	-1.943672208299611	-2.0006970232600594	-1.0970216808152702	-1.9275883586452498
slr1925	cbiB	cobD slr1925	-0.001887078491100695	-0.21727825243015972	0.10350663963984419	0.06230685391656517	0.17305434655548652	-0.03249439962425689	-0.15719740058666617	-0.09621627305539256	-0.05337499570765595	-0.017252376065413598	-0.06467774998832401
sll0916	cbiC	cbiC cobH sll0916	-0.6959810966291788	-0.9487731045201573	-0.5116669164138987	-0.6610419577732423	-0.6974666434843023	-0.8562370959483059	0.1350443520587234	-0.4974300625278253	-0.22631582623720514	0.5680728746459252	-0.31721061608152706
slr1538	cbiD	cbiD slr1538	-0.6951536124126241	-2.040928492144012	-1.0132174107662761	-1.0990290965379403	-1.0997523777260492	-1.6054568700071683	-0.160327626712422	-1.1731145296575514	-1.531709226678456	0.6543301418083023	-1.6578940695580116
sll0099	cbiE	cbiE	-0.2864614841283552	0.04912443905086523	0.2973274853020189	0.045357317347853844	-0.0028690520695324145	0.0898712890421825	0.07842940667408031	0.10268112631928437	0.16753017557902583	0.01992043486132261	-0.03836635819435197
slr0239	cbiF	cbiF	-0.9707640342158047	-1.419269702301151	-0.8178879001642029	-0.7879703704386668	-0.8889990241918787	-1.2609948561373976	0.10280493283386798	-0.7085559731538217	-1.0020028065230948	-0.010644982633747833	-1.0856321120449244
slr0969	cbiH	cbiH	-2.1736872778953704	-2.7075419217351664	-2.8129946222791884	-2.7572341683297186	-2.6852930506116706	-2.3813321897653204	-0.15145126852907995	-2.8554457410892433	-2.7229547911684198	0.27438950385906496	-2.4065252725882837
slr1879	cbiL	cbiL	-0.47928977917337556	-0.846110115321166	-0.5018572377151789	-0.7359298977798636	-0.7869359619283184	-0.914511796938315	0.03248461484506884	-0.4623675196444764	-0.5629117291677446	-0.0017274753002668496	-0.7823783482893681
sll0383	cbiM	cbiM	-0.04623988161007116	0.0724852997804533	0.22354778878711978	0.20555334211993767	0.29141378689514047	0.4329851433520341	0.11542468051625264	0.1907766026116076	0.21054553141307564	0.13135194948225654	0.41015114219424204
slr0618	cbiP	cobQ cbiP slr0618	-1.174353760649488	-1.7602974967671021	-1.3323063144910001	-1.4104758467054175	-1.575811338502142	-2.2134829328958143	-0.24528163711569748	-1.1568309898029399	-1.4311151838739222	-0.05751392375299456	-1.5065042906495372
slr1368	cbiT	cbiT	0.0649185384753213	-0.4351251394410457	0.11357027007578473	-0.15112607993140365	-0.37074957163116484	-0.7908437240961561	-0.4906095749202016	-0.7733676002822799	-0.6822834169499076	-0.04399651237543089	-0.37292947423112455
sll0934	ccmA	ccmA	-4.6605465239161115	-4.391408153115518	-4.382439125993166	-6.019727975191795	-3.5624778185661077	-6.257699855839331	-2.8110345177931464	-5.277764231697471	-5.628656573834239	-2.8973807339303526	-6.603828055535573
sll1029	ccmK	ccmK1 sll1029	-0.3077942522932976	-2.674380304139765	-1.1971920199425283	-1.4749505774208562	-1.889435804494656	0.11765762509271001	-2.0562242363875582	-2.3052261295077963	-0.6104495762947145	-2.4968250428231036	-1.1743054121804144
sll1028	ccmK2	ccmK2 sll1028	-0.40562732111862104	-2.33886603715749	-1.2239970724211717	-1.3647299509998236	-1.6516803947218544	-0.13994079060637352	-2.213612531909237	-1.9793330354679695	-1.6189877967211201	-2.3677878134509807	-1.6050822019374849
slr1838	ccmK3	ccmK3 slr1838	0.33007366445031355	-0.8942392582380304	-0.9776928476738221	-1.1974563035429189	-1.4034726626583145	-0.7414780924605934	-0.06365900473384949	-0.41892147913972466	-1.3077913247280475	-0.22815185423303133	-0.8477600723161937
slr1839	ccmK4	ccmK4 slr1839	0.557609186366791	-2.331647125641058	-1.8002293813814703	-1.740339936682171	-2.2176743177877745	-0.059350348729695065	-1.6292895730431893	-1.807174050826348	0.48185304382579375	-1.3719001734185212	0.1389534267602039
slr0436	ccmK5	ccmO slr0436	-0.846074737971373	-3.0838093025515083	-1.9501210316897521	-2.0273873034244745	-2.767100919129118	-1.11598335818703	-2.9132102095308614	-3.4522556294270683	-1.5274417312319986	-3.2195305224072333	-2.2235982497833517
sll1030	ccmL	ccmL sll1030	-0.0013242538762904457	-1.7161512382918271	-0.5437571769478987	-0.9187287716912305	-1.1812178216639617	0.3197100418194311	-1.590312999409047	-1.240736483753988	-0.13640336172362671	-1.5838500288384254	-0.6963807491305488
sll1031	ccmM	ccmM sll1031	-0.36864532065621236	-2.646152140271304	-0.6916302278794157	-1.039202409225968	-1.4471996154035467	0.4337593590111108	-1.5012298580991519	-1.95437273677463	-0.22916848569933168	-2.4114113081850337	0.2850200176521098
sll1032	ccmN	ccmN sll1032	0.23725216179642797	-0.5595708655364189	-0.3943311313890097	-0.17168081609473274	-0.1778864672225216	0.18930448358620638	-0.07917669033852466	0.005752765270134663	0.20793313721906048	-0.8592521662366083	0.25544220092091446
sll1513	ccsA	ccsA sll1513	-0.0668656240941431	-2.1760256947249665	-1.9040981219577016	-2.1539733633543245	-1.7716882414172657	-0.14113054716051418	-2.0943684449936666	-2.3274592657825828	0.5976131897361987	-2.1597807917377385	-0.0039204864169795125
slr1369	cdsA	cdsA slr1369	-0.883693806203278	-2.5457077888645987	-2.7691758452681356	-2.9632038221119874	-3.265043104876954	-3.064551831418617	-2.578129795763921	-2.360036202404923	-2.45401710316801	-2.473254515662249	-2.5613954087261326
slr2143	cefD	cefD	-0.6455679944494053	0.09644749425534643	0.2326127322819472	0.06196118939773104	0.1962755675430864	-0.3335713502031749	-0.05811275006593716	0.11014774719830593	-0.26248633731466936	0.059440299766934414	-0.10102698833460343
sll0807	cfxE	rpe sll0807	-0.018554495661403	-0.9793768417791959	-1.476510083479815	-1.3356853204803918	-0.9054643436466294	-0.3600009383891371	-2.1527574795765028	-0.8838737630426767	-0.05798631646232847	-1.983689821420016	-0.05004917873019555
slr0772	chlB	chlB slr0772	0.03447274267235915	0.5553015826785729	0.6236089792610798	0.46001531132173573	0.05977993572610664	0.27262921208990026	0.2950434791964266	0.22013289240536713	0.3856828161109481	0.04077740944085444	0.380570682439991
slr1777	chlD	chlD slr1777	-2.6137545791231434	-3.5408637216624013	-2.787913458929945	-3.176406376400149	-3.9437745637625317	-2.9617328387681456	-1.5573272311094781	-2.1131137059265415	-1.3244121789926413	-0.8742947378187594	-3.1875089427105667
slr0056	chlG	chlG	-2.0465047288475327	-2.7367406799544134	-3.131910131816092	-3.0582051776964594	-3.1097832276092023	-3.4827666092650964	-0.5168252607115725	-2.26976413898854	-3.195821775193586	-1.2509564464129392	-3.0272827752941374
slr1055	chlH	chlH	-2.46172793477285	-2.394408649922904	-2.270302573675651	-2.1765048607639392	-2.3092568144992285	-1.769826968767534	-2.9070537387780035	-2.043291384909898	-1.0378757314376212	-3.2950463856051284	-2.524736770078332
slr1030	chlI	chlI slr1030	-1.9937777508381542	-2.8180227985666604	-2.6861278707224825	-2.588888748876466	-2.4111020244927417	-2.0879574773699074	-3.0832501148717935	-2.1143313326810924	-1.3811114271858986	-3.0977558841246715	-2.5098660267349326
slr0749	chlL	chlL frxC slr0749	0.13823685405573619	0.03303475945975545	0.12897357322512978	0.11527151386249489	0.15700574006743237	0.2455366603439716	0.17913061227097526	0.20135620438777652	0.21117163099575728	0.05082504077821204	0.23259785936194807
slr0525	chlM	chlM slr0525	-3.2992452655162086	-2.4077067947421025	-2.877066989119955	-3.029999059483323	-3.2507001904425286	-3.026123915219754	-4.691947744239758	-2.5538082815531835	-3.11545492425368	-4.641256582504596	-3.282644675102237
slr0750	chlN	chlN slr0750	0.11409584237527681	0.1831468953459528	0.09404063811741781	0.10916554500788081	0.1947827342920457	0.19736649745678067	0.0714741426751745	0.14966129966432573	0.09568032217749142	0.09293520628490891	0.13061036758466682
slr1457	chrA	chrA	0.2826772785792148	0.18524316512389144	0.14920958675241694	0.17588002227369298	0.24619472577672752	0.27495986613161716	0.08793410041448844	0.24250692178097827	0.20141264277573856	-0.014346566808010773	0.15219369378041217
sll0891	citH	mdh sll0891	0.4598449314607045	-0.19193090286321426	-0.17126953919269775	-0.1395826694865411	-0.24024594548332695	0.16354961848290983	0.016043540181727364	-0.011341781493188026	0.1599698486621775	0.09245683895015726	-0.025991624344535544
sll1298	clcD	sll1298	0.0659204555664133	0.37794405979532014	0.13421594353485497	0.29091237018753835	0.14125289443869476	-0.11002846646057984	0.24112336035149914	0.17238470589194077	-0.7381473824161188	0.3182747302760443	-0.11608742428034811
slr1641	clpB	clpB2 slr1641	-0.1558045109170119	-0.23575409973568578	-0.1840940776194586	-0.014146370662887245	0.1773918751203006	0.06602536246276683	0.6034042686862453	-0.28071319628230634	0.371883792444212	0.49496045531772326	0.03707301702548052
slr0156	clpB2	clpB1 slr0156	-2.434619659238998	-2.5010419476301	-3.705555079821294	-3.692335335637245	-3.3884905024391516	-3.035006833050256	-4.208253507993447	-3.8994149219759753	-2.661400348926179	-4.35334214689489	-2.610057306225715
sll0020	clpC	clpC	-3.8674774540924717	-3.8729260210465215	-3.1050473292810277	-3.1892361983583695	-3.521370290241191	-3.0462866479268986	-2.8151063477208997	-3.5689123045480278	-2.8064845768580846	-3.3102127954330087	-2.817718115276013
slr0164	clpP	clpR slr0164	-3.7401466594918547	-3.20616551782752	-3.185751231480359	-2.93420575760907	-3.7048326761739627	-3.211702293081454	-2.1427695879474085	-2.9962116803542034	-2.50554322888955	-2.1812001132696186	-2.22062680946036
slr0165	clpP2	clpP3 slr0165	-4.225913488947366	-4.129293039059848	-3.476279340856387	-4.285176997365413	-4.373356594765012	-4.1115485171568835	-2.4312855560069533	-3.614045938736884	-3.1296207358630808	-2.9013236358541974	-3.1292099511373053
slr0542	clpP3	clpP1 slr0542	-3.6656029595647177	-3.281313341883246	-3.109168083907248	-2.995397546385175	-2.96735145836505	-3.381784727273577	-3.182796402793791	-2.9373229206877305	-3.10076075463835	-1.9074007563213422	-3.522487666677639
sll0534	clpP4	clpP2 sll0534	-5.618504403166564	-3.7656320930807152	-2.7177084479596028	-4.328834512584966	-3.927342043403633	-4.172082641050649	-3.527566885855491	-3.67397453426065	-4.0118129710755595	-3.3610531739125737	-3.656967585010567
sll0535	clpX	clpX sll0535	-2.152415682908782	-0.442572144698678	0.13440125265887612	-0.27485912409684304	0.3790957941747147	-1.0941972539755094	-1.7686544748233595	0.7235178451287368	-1.448929793603744	-1.7973072422039171	-1.088687385456789
slr0040	cmpA	cmpA slr0040	-1.7013259237539247	-3.252299281425339	-3.151353285020775	-3.175252804491427	-3.0927764215528075	-2.7579465760898216	-5.467860867748441	-2.854033711082283	-2.7640494967133655	-4.7877121591313605	-2.7393294780112885
slr0041	cmpB	cmpB slr0041	-0.21233089463050947	0.08246172821793113	0.2579326511818328	0.07945944252528493	0.3627922394720266	-0.020129406383725148	-4.030155662567777	0.23784191169391863	0.08753325021771009	-2.77744377592274	-0.06417601714520907
sll0030	cmpR	cmpR sll0030	-0.5378202806134578	-0.3006732742496134	-0.4148717182793773	-0.18623264325415728	-0.343345925614834	-0.9511197771100799	-1.7145588919357284	-0.48312267467248693	-1.2664907569640793	-1.421699554773872	-0.5390437153174977
slr0260	cobA	cobA	0.19849778668777615	0.25761891789342134	-0.11052779500341611	0.19196114356927632	0.18180538926732864	0.04219055935790554	0.11412585561918334	0.24328449950589878	0.040041653991575187	0.09732189567470739	0.13290151784209145
sll1890	cobN	cobN	-1.716260345528054	-1.9788176608955284	-1.993551017245361	-1.8547532861323255	-1.6463625845312178	-1.8819969724901309	-0.586759909751145	-1.2839239068202635	-1.5132388495628628	-0.3176712003167282	-1.7439081436728503
slr1211	cobN2	cobN	-0.054213192479507746	0.18270951353748788	-0.26886181033156076	0.5043295333517798	0.48282820363213697	0.20934294054445246	-0.1845622526186314	0.025509293472107644	-0.1875668644424497	0.06716123440560748	-0.014923603365669296
slr0216	cobU	cobU	-0.8458309552131454	-0.6711076035360648	-0.608380250223543	-1.110018813808388	-0.9456804039568714	-1.201320844021369	-0.1498459372780094	-0.9290917652548127	-0.7759818713508867	-0.35666645532530633	-0.6983476617892503
slr0502	cobW	cobW	-4.5788717845628115	-3.223800533968098	-2.6734255997759355	-2.7737800598302047	-3.703285726025792	-3.0800524113185803	-3.084075196448386	-3.4301025548530784	-3.7063304912733783	-2.999159281255167	-3.4889012383212727
slr1237	codA	codA	-0.2711338926458493	-1.2787694653808823	-0.8485978709750642	-0.6726972584122479	-1.0205596309397125	-0.43090616610784144	-0.49254098234545524	-0.6271905498718393	0.029197039479547635	-0.6571274617357924	-0.292390341076733
sll1929	comEc	comEc	-0.2626198236650519	-0.3140300059096671	-0.2522734671616443	-0.027983295667702683	-0.25691988487312445	-0.18815543165675536	-0.2916416031559441	-0.14217151861682226	-0.24475961845716568	-0.09336058149730454	-0.326415668176284
sll1578	cpcA	cpcA sll1578	1.6528491598673618	-2.0907376834300044	-2.8779153584991644	-2.631060751550191	-2.0632837799752677	-0.864296935077148	-2.1839434442552323	-2.042027426760433	1.4140908883187173	-2.6146344668268053	-0.5210049669481409
sll1577	cpcB	cpcB sll1577	1.8001351156712784	-2.954742292520079	-3.180393833806256	-3.3162968397407506	-2.529434853025121	-1.0902261802484852	-2.498045922064678	-2.6294914360662633	1.4415944981647941	-3.024914248587455	-0.8576111281876343
sll1580	cpcC	cpcC1 sll1580	-1.3825851691100122	-1.4670984283517434	-2.075354350229299	-1.6895334270888096	-1.7651327324036352	-0.06931610277444089	-1.513178666378708	-2.001688010790045	0.013599334927380087	-1.4648206505162298	-0.2299535928246406
sll1579	cpcC2	cpcC2 sll1579	-1.3352087597064688	-1.3913194394165889	-2.5073146961441606	-2.2242399800575052	-2.2450013453255337	0.114192395415749	-1.7700717201101686	-2.2609644945051492	0.6722984405376812	-1.9208302781144808	-0.08836798086841573
ssl3093	cpcD	cpcD ssl3093	-0.044233796807177504	0.23993727212594795	0.08669780441016302	0.3386498181308701	0.2993906659639514	0.5267435077639213	0.24588683645098194	0.25270003020369314	0.12063671377517006	0.22560793174003801	0.3630935507788116
slr1878	cpcE	cpcE slr1878	-1.622509303866674	-2.1946870416628803	-1.8338715811360993	-2.6884018438422235	-2.4693732197898357	-0.9176963949488411	0.07280064886080886	-1.9001015686358889	0.023331502042002066	0.06643368096412386	-0.6573632772628086
sll1051	cpcF	cpcF sll1051	-0.29951869262508296	-1.0557786964495721	-0.88867498658728	-1.5150102872513294	-1.1621055296357263	-0.35625693083587845	0.27422855524232503	-0.8757258771083561	0.07781414791318508	0.058407789894414294	-0.24969562963482675
slr2051	cpcG	cpcG cpcG1 slr2051	0.48766206740361356	-2.1048789216503963	-2.800719163294993	-2.544540709516503	-2.139532745528309	-0.38440073662470314	-1.714863773173076	-1.8552949744555876	1.2562487128071287	-2.166631040407315	-0.27781234527594106
sll1471	cpcG2	cpcL cpcG2 sll1471	0.17261450166699244	0.15498370779716406	-0.02449967042983477	0.17241481705550252	0.16777366798257398	-0.15288559328903173	0.24081169742572722	0.24324333694464492	0.2982752558981142	0.030344413918869113	0.04814437777130789
slr0739	crtE	crtE	-2.383808646727033	-2.9839788652242882	-2.035705499974072	-2.4530731458290576	-2.516865244660778	-2.241438808367913	-1.9091492318326935	-1.6706561748740532	-1.9637877663534427	-2.188513756121865	-2.7544226388786237
slr0088	crtO	crtO	-0.20937336874200857	0.049852339181186506	-0.03142185000672548	0.09387237867415822	0.11166709054265653	0.05960850059477169	-0.005632922059730315	0.15195378263675166	0.05727137964372398	0.011701416762329981	0.12360748737204803
slr0940	crtQ	crtQ slr0940	-1.5962235110356078	-1.057485725652943	-0.7478438912682566	-0.6679611327606912	-0.9870041252984846	-0.6501845147056288	-0.2989543159505678	-0.3459382789034159	-0.6035747739323131	0.04882612460579137	-0.6956783442351946
slr1125	crtX	crtX	0.07956431677836244	-0.2682524959186641	-0.4512275874699283	-0.22398601009084457	-0.36508577043504714	0.19744202441064423	0.05153266536451329	-0.5047475650173493	0.5645909038182787	-0.08908073521846031	0.20141771177689158
slr1448	cscK	cscK	0.23543632686300972	-0.11119513633568151	0.0871127549856683	-0.09887588121715188	0.04799207118014311	-0.23539984948055348	-0.4990980916496347	-0.2790597047843664	0.06259004600564512	-0.5257073482389761	-0.14652455421449967
sll1704	csgA	csgA	-0.03178630438153007	0.07839801215849408	0.17369235067346955	0.1431971675073215	0.12922987404010133	-0.09298059706656597	0.1198905347058966	0.09850967674573778	0.06421141900010136	0.281847984770527	2.541598480177452e-4
sll1899	ctaB	ctaB sll1899	-0.05256550528111689	0.12466978213462893	0.2534684367193709	0.1302482411162075	0.12022484804519805	-0.21241172086978147	0.24880782901520157	0.18023486921557008	0.014379261607227046	0.08903937156507648	-0.3544675449067257
slr1136	ctaC	ctaC coxB slr1136	-0.08128370250689301	0.028889544443841574	0.04580105999285131	-0.013301868066114327	0.10742077355932403	-0.37254809172052983	0.29686827697887	0.179438036634798	-0.06282255720709237	0.09594527950372593	-0.5085268028989632
sll0813	ctaC2	ctaC	-0.8747389588118841	-0.8214131805669621	-0.8621355859191541	-0.8778913656369554	-1.2768973122340146	0.6252534219192152	-1.3582111176768445	-0.4341385710703721	-1.1974760826036603	-0.43261248279844955	-0.9292672907610618
slr1137	ctaD	ctaD slr1137	-0.05098754145128005	0.1943789158456861	0.09507352496816157	0.111758145886348	0.16903857055371083	-0.39548272803361567	0.23693581441304862	0.2580809399570544	0.036268564831390106	0.20607251816317876	-0.4092558867415169
slr2082	ctaD2	ctaD	0.24424514603153819	0.20865332025416972	0.3518181156542934	0.150802607924177	0.10811377939179566	0.2903012824619199	0.2508613066508388	0.0047555270287159765	0.05310255724485587	0.1419462835342109	0.44959085240028485
slr1138	ctaE	ctaE slr1138	-0.12911180402321992	-0.07699242689938214	0.08897410709090602	0.015089207819635766	0.02776805748586998	-0.2894546976340873	-0.03572300735463936	0.1946006441575262	-0.004772446105636189	-0.05405304570033097	-0.5065312635047575
slr2083	ctaE2	ctaE	0.33234354905485003	-0.696555056892369	-0.6849427716062724	-0.39804623883060897	-0.8675179770846599	-1.0171270497466687	-0.4228730311136861	0.12645846106749506	-0.5100369171074709	0.08053797908758772	-0.6138986188871103
slr0008	ctpA	ctpA slr0008	0.3811381872120169	-0.5240245953606288	-0.4651302258573952	-0.6117362507170245	-0.564182766649196	0.16438264745785372	-0.2064276244586784	-0.4353249359433861	0.11705550064754584	-0.3502791997109184	0.21712069944361337
slr0257	ctpB	ctpB	-0.6538688982618954	-0.4245207333333896	-0.4561952971467802	-0.2749424695507253	-0.29822308399832986	-0.29105382123816304	0.518268136447367	-0.5584691572902208	0.2848991572394004	0.3585754324443276	0.25605791500803643
NA	ctrl1	NA	0.3242762365517004	0.04437363935365523	0.05099684810099475	0.0034783727003372374	0.12758664569606704	0.18627786201649268	-0.10590809356119883	0.2664234830533191	0.10111325955490343	-0.07020117656274819	0.14229402074083466
NA	ctrl10	NA	0.3754632566628394	0.12331975527314568	0.1883327048499621	0.10742429403931575	0.23808276271467027	0.3339216299306935	0.14565831592939688	0.27696987203712786	0.2395272536079467	0.11399104943324194	0.38231846511871026
NA	ctrl2	NA	0.199326660811743	-0.050840622658755275	-0.2950472957348731	-0.18856818215025897	-0.2343766704911932	-0.2400251780337998	-0.04200111606947086	-0.0031981262959743907	0.03206560467082566	-0.36772769475672906	-0.1737732256088918
NA	ctrl3	NA	0.25315959689287976	-0.03493431620978231	-0.3934983571878787	-0.022309904116940518	0.6904043390530623	0.09847627370765358	-0.2342001366046455	0.7060667082167414	0.09925852074750273	-0.721622411078529	-0.13250174944820708
NA	ctrl4	NA	0.05522296892689736	0.02366717888863475	0.12923534902295714	0.04859031713974413	-0.038808862989165124	0.21268933459906414	0.019945866340593844	0.15864124195468907	-0.027480713143242803	0.25855626033721957	-0.03664401387177015
NA	ctrl5	NA	0.5123325472844099	0.014986967215055663	0.5880009075584273	0.38412960015348224	0.4508448366148352	0.5755079373931195	-0.8540785842345227	1.1972646307702468	-0.4715797759044286	-0.580759709165004	0.08199962470787885
NA	ctrl6	NA	-0.8405655878264527	-0.5571339216081055	-0.3941162577943817	0.18267515947261387	-0.0800675584976065	-0.2034907207604085	-0.1451745517853477	-2.144804225944735	-0.8981678957835898	-1.0545226574943	-0.5637478775476698
NA	ctrl7	NA	0.17204352359318514	0.48547668653249987	0.11398702356891939	-0.23467319460420905	0.00920931598434165	0.21382564593741377	-0.1196767283680189	-0.08783375483689865	0.14824513370958864	0.05840219368353067	0.020741483897202633
NA	ctrl8	NA	-0.6512330576292845	0.3998326793839648	-0.04690389737585784	0.17850708310838556	-0.2778992997640429	0.08833317881485732	0.030373025036723754	0.3985004264727281	-0.031629917284673334	0.26288056321832515	0.04578790957947054
NA	ctrl9	NA	0.3794122109552335	0.055408651239908714	-0.11045276429954387	0.05634984345106632	0.290446702885538	0.493223532803308	-0.2075589301551511	0.7627434211672434	-0.12277371689859377	-0.16685200835373235	0.5751098216630444
sll0646	cyaA	cyaA	-0.8681858066514878	-0.6073803034841225	-0.9142721360393674	-1.1060478168178656	-0.9945528388870052	-0.6104560398455082	0.19041196760084056	-0.8419614290268053	-1.1973133031594503	0.7102676587363158	-0.45551583885614266
slr1991	cyaA2	cyaA	-0.28583883838914964	-0.25506085553791746	-0.2998165309250691	-0.3840569396212013	-0.35892649471984905	-0.2221458413555469	-0.10761543931222317	-0.10726348225244191	-0.28267916194113535	0.09949169784437176	-0.24403573478486257
slr1379	cydA	cydA	0.06506069912335308	0.29768208179073125	-0.130444809388424	0.10576769674208904	-0.008952758993407216	0.11199830505462278	0.015117511987461581	-0.005550850503780834	0.07038306987682905	0.11058034644077276	0.03438043726970019
slr1380	cydB	cydB	-0.0375085794472482	0.30794796870484414	-0.044831834206774876	-0.02660644037262462	0.08619311619782179	0.06709903284755075	0.01486455276346318	0.07953027243632158	-0.04495080079414439	-0.1439093729126632	0.03239444795770914
slr0899	cynS	cynS slr0899	0.07484924433219732	-0.5470719293950415	0.15010577655604684	-0.11179606485950043	0.14033230767141133	-0.6225049508772146	0.16708819543752246	0.16315658539841107	-0.14393621377247126	0.5271909089329354	-0.4929173707919005
slr1251	cyp	slr1251	-0.009841590073796052	0.07002183622949462	0.17638029700011604	0.031976196962627865	0.04467911708816317	0.14176136839070305	0.0812121446477266	0.12855027491977	0.027323081672713356	0.04848901368282957	0.147155084039473
slr0574	cyp2	cyp120 cyp slr0574	0.4400521474342265	-1.8507257576009508	-2.6199264653823846	-2.1015776604501033	-2.178660025387295	-0.6476603113287849	-1.0819623625760812	-2.381507240922382	-0.4593126910464052	-1.1028148325697844	0.004889528841009458
slr1455	cysA	cysA slr1455	1.106910819203265	-0.19499544484364884	-0.17796144345782378	-0.08894931693685376	-0.281654419944849	-0.016361631623182618	-0.38665374148252807	0.3495691216551512	0.007431233733402535	-0.09491295525725049	-0.45407352309564825
slr0676	cysC	cysC slr0676	-2.022451733830147	-2.456724721103167	-3.2217027726351772	-2.808693302117609	-3.3161346110410452	-2.7327170818622335	-1.9526226165762433	-2.7084505069713294	-2.447323141457994	-1.5052748349550948	-2.2720783321844045
slr1348	cysE	cysE slr1348	-1.4983606165054288	-1.5099388563842695	-2.423365290687532	-1.9501050785323173	-1.569559798508454	-1.7199759622203639	-2.915271300379689	-1.5724120912267545	-2.037989758014731	-2.7319169961742382	-2.117007053220814
sll0378	cysG	cobA sll0378	0.23968017802729477	-1.5185026342313586	-1.925990752115246	-1.7929902465319552	-1.6824537419216168	-1.6171056452134867	-0.7953445184244629	-1.6492047269140213	-1.3526256854923084	-1.4362823840600527	-1.8924496354263645
slr1791	cysH	cysH slr1791	-1.371205614413936	-3.027679341538073	-3.818433581258423	-3.219093314629136	-3.2022551850481484	-2.9706081928706105	-0.30050357778704934	-1.9906609070010013	-2.8564830322782417	-0.13411272036193567	-2.7131272657791436
slr1842	cysK	cysK slr1842	0.1459969144283127	-0.1365156576632885	-0.002525406230165689	-0.44803796435489	0.05974164061525424	0.7394197118603568	-2.461805668012274	0.41546875240489517	-0.29691337687247255	-2.190693574120991	0.22371664523057191
sll0712	cysM	cysM	-0.8479925109869141	-0.7947193334132618	-0.7086177475428596	-0.723095226466605	-0.30692904049003317	-2.040212592797593	-0.34189984521759953	0.17874215678298422	-2.3711143680775346	-0.4088189601689064	-1.851851531232245
sll0895	cysQ	cysQ	-2.7740955435796404	-2.6843560419280177	-2.8524537091818236	-2.508199929618067	-1.899213527760571	-2.8289695065128075	-1.3019288032130438	-2.1133743737016557	-2.3078443176939345	-1.4511929594420991	-2.4753931893372063
slr0958	cysS	cysS slr0958	-2.9543649997370913	-3.7475816200475576	-3.110121048990604	-3.713232205769313	-3.2917711135224743	-3.1415769137923166	-1.523110675277165	-2.229629349478952	-2.786150518270822	-1.0051045734206387	-3.8918363209874722
slr1453	cysT	cysT slr1453	-3.329755926881742	-3.7570509060587987	-4.102796266482825	-3.6001912345038143	-3.4400599768573645	-2.688656272221182	-2.344719076296323	-3.653924969395507	-2.135684074576904	-2.5446784198152206	-2.7740328155532326
slr1454	cysW	cysW slr1454	4.731251015266448e-4	0.11198512869983611	0.14702427653832187	0.20193172991761654	0.1963204813544629	0.228654509705445	0.15687664681898875	0.0165316876631796	0.08249879999095693	0.14431296004488461	0.16132833582773276
sll1245	cytM	cytM sll1245	1.233724688666228	0.12908936412954655	-0.33868912501682197	-0.06783647467174028	-0.4869079076584491	0.9295770270744621	0.45733425132919914	0.7849877575625499	0.6960435709506032	-0.4882101797631434	2.033132415508255
slr0804	dacB	dacB	-0.5267553205360512	0.36264368742528963	0.30098822576393863	0.27907878577365075	0.20432420490001607	-0.25928955489349687	-0.6280882997802186	-0.4325622915222969	-0.9325398514252641	-0.3078782813588971	0.12434477410740116
slr0646	dacB2	dacB	0.0116218703038501	0.1046656411491061	0.09000876923521797	0.3444847777643602	0.2889269709923319	0.055936702806391896	-0.06195127837922405	0.11626387369112508	0.1434525100835784	0.19202635615734812	0.18949596359781595
slr0550	dapA	dapA slr0550	-0.19797100390787872	-1.1986844945892472	-1.5651089155023332	-1.6303951835927009	-1.9351156950144255	-2.3736158740379554	0.10084163361854225	-1.4036780988241138	-0.733395949942051	0.6061573436312496	-1.9596612273129617
sll1058	dapB	dapB sll1058	-1.9836218071037353	-2.2530543538474994	-2.707248999368823	-2.4292188592549833	-2.1814972018153878	-2.6255008052086586	-2.54525267684623	-2.3861404938518396	-2.588742351956421	-1.9469121688509	-2.386580500650568
slr1665	dapF	dapF slr1665	-1.4495201669610454	-3.888816050538008	-2.8990426299114267	-3.549100817016607	-3.3525194290054676	-3.287005614665081	-1.1376859006025508	-2.2629080447894196	-3.2034178632564108	-0.33468382654700024	-3.4237677119128955
ssl2296	dcoH	ssl2296	0.16687036545686856	0.36490445131216687	0.2797915658504473	0.6292984769453825	0.2309676171773717	0.2625867435877585	0.16310185093830437	0.22048720184721293	0.042306395688057816	0.2848812948314331	0.15305577929711608
sll1314	dctP	dctP	-0.07672682353499609	-0.7783325138525123	-0.8112652164613411	-0.7767989192751475	-0.8392039388384906	-0.7189896737149619	-0.36060430733164384	-0.5445860445523237	-1.0423548236875497	-0.9763719153557352	-0.8203685727802262
slr1556	ddh	ddh	-0.47412524422277735	0.23867511040883477	0.13017114237009308	-0.018165322637508672	0.2155218180090254	0.09206204824947606	0.11789060806041433	-0.08162621785691437	-0.10628596039836405	0.1623597834856148	-0.009185522883947762
slr1874	ddlA	ddl ddlA slr1874	-1.2048847400570333	-1.1574616710254577	-0.405511244394722	-0.8270095684404791	-0.4287384294416115	-1.6223234160776248	-0.6848927993573654	-1.0835249894339742	-1.5738949332113965	0.24698006655662338	-1.5498883507392398
slr0083	deaD	crhR deaD slr0083	-1.9871621421160612	-0.4097159838877049	-0.29150378781711916	-0.4690534450814412	-0.2104560824696295	-0.7673820426452829	0.2804607650346112	-1.5225229239464761	-0.41346964448404944	1.4254631392484807	-0.9586289233300551
slr1549	def	def slr1549	-0.5801657349046113	-3.149100087587769	-4.771695522776934	-3.2550905791623994	-3.875374595338269	-3.1141247735996926	-5.086463402562743	-4.0568346843260725	-2.4842451535838728	-5.824665652656858	-2.86510234026342
slr1666	degT	degT	-2.4208395954085544	-2.0671488841054804	-1.495943974209005	-2.293887478480017	-2.682532759163195	-1.7360667467268744	-1.0846378257809786	-3.371131328391738	-2.9632675963510557	-1.2352116235133987	-1.4809417108656153
sll1776	deoC	deoC sll1776	-2.644028185320615	-3.1156034364623184	-3.6778791287838795	-3.2159061470834236	-2.901744180765781	-3.538800902748783	-3.6502196167181857	-3.333241659330286	-3.5209710737844295	-3.0860412268804156	-3.5750268999863266
slr1350	desA	desA slr1350	-0.2137401930098454	-0.6531590256056159	-1.727006634067702	-0.24636722958270743	-1.1662583753037716	-1.527670915865607	0.2263914834044018	-0.5278337130442894	-1.4455784575543742	-0.5955838407499575	-0.6862784578810551
sll1441	desB	desB	-5.399866709238069	-6.374715721983663	-3.9621334912145514	-6.069198305624341	-8.862884568353458	-5.944834345179852	-5.251885118017334	-7.696485016777277	-5.948834242552079	-1.6287844867811048	-5.932161523673892
sll0541	desC(des9)	desC(des9)	-4.76600534451727	-4.517018554608398	-6.034395168991476	-4.874198554992123	-4.870472990399521	-4.921345184800289	-5.857754438596097	-5.611528101670264	-5.1027893061010685	-6.279778875181221	-5.545620914349832
sll0262	desD(des6)	des6 sll0262	-0.8185932470674051	-0.8698777792111932	-1.000709938026506	-0.14036153583679215	-0.2736575495847669	-0.8858223312701943	0.023597602665232732	0.4601250598311226	-0.41505219925433534	-0.40807911704642486	-0.5114987968148782
sll1479	devB	pgl devB sll1479	-0.04884979986975316	0.03582310324126359	0.049258493143682996	0.11463301457767182	0.21315543908703463	-0.2408892216212243	0.13234787639404688	-4.072837120701533e-4	-0.4568982375849341	0.09107943139569434	-0.12057488141127506
sll0250	dfp	coaBC dfp sll0250	-2.6054566952572946	-2.5173376960371128	-2.2240739984368147	-2.8062372309835597	-2.6839394331927	-2.647008841757354	-2.0347375491360533	-1.614231501357267	-2.581949269646484	-1.4417777711425401	-2.0702731457356363
sll0698	dfr	dspA dfr sll0698	1.2664625905272375	-0.24288574595961474	-0.27382926312240136	-0.19282824026052378	-0.44435316464447105	0.4102437604132369	0.09693054017516059	-0.06732810678540531	0.7017309890336892	-0.6357672538104872	0.6048804717341478
slr1706	dfrA	dfrA slr1706	0.11479666159870307	0.08353959083653414	1.095935901384187	1.09803048828078	1.2815742049669157	-0.05473716442075444	0.7389100931663785	-0.5075621756725657	-0.45358851882159634	0.5817539655032029	-0.025065287129775588
slr0054	dgkA	dgkA slr0054	-1.7638194514643446	-1.9462012430798665	-3.028526061593706	-2.750226722786896	-1.4015176420390625	-3.0579273639437625	-4.512391175475869	-2.7984051218673436	-2.1834944070459175	-4.916581351059924	-3.1531137201445243
sll0398	dgt	sll0398	-3.1860522093048433	-3.9898607218057642	-3.789751202423995	-3.6813592568024878	-3.141256765206933	0.09975717691672237	-3.1572649153392565	-3.4887893348644696	0.03442126834632704	-2.191176588073609	0.027279272926093442
slr2041	divK	divK	-1.7664323276471499	-3.651260267517578	-2.0901316299047714	-3.485180346413867	-3.1920805624167197	-3.083142685938101	-1.4775579133456802	-1.5813493328621484	-2.952103921557648	-1.2108500963582804	-3.2212476468957627
sll0848	dnaA	dnaA sll0848	-0.03321486681768738	0.04452437481274163	-0.16658387435011543	0.21993967915673332	-0.04580991245459236	-0.0745834231504223	-0.004971155993288156	-0.3415009103665952	0.2550712220438687	0.5881016187163981	0.04210043104438035
slr0833	dnaB	dnaB slr0833	-2.8992747451038317	-3.049277953564277	-2.817027524796591	-3.543175166277916	-4.003916674487758	-2.902092069144772	-3.7450850486063345	-2.3955534122052047	-2.900217925898392	-2.880536716761503	-2.939787923655674
sll1572	dnaE	dnaE-N slr0603; dnaE-C sll1572	0.37422643549464474	0.1979190172060831	0.05585132638624794	0.06354822746189989	0.0789841145442254	0.13943613445896413	0.19906851985708546	0.2559121802834444	0.11583395179018355	0.42534962292960893	0.07795471179179432
slr0603	dnaE2	dnaE-N slr0603; dnaE-C sll1572	-0.8618963146746382	-1.8499006093786539	-1.0913097849347257	-1.1814126659978577	-1.0885529687743984	-1.4911415783007982	-1.4501910589867528	-1.0450743738459098	-0.7695818958147566	-4.924870929268639e-4	-1.9363188108287877
sll1868	dnaG	dnaG sll1868	-2.252588676914527	-2.670399166255886	-3.072635911153648	-3.54503955360364	-3.717755830728737	-2.401354599706457	-3.5609011416723475	-2.796783301865946	-1.5111175333180165	-2.2720025885185624	-2.6393254234733967
sll1666	dnaJ	dnaJ	0.223142548759382	0.005557294317360269	0.22977941074499864	0.03620624291513136	0.20525593340345485	-0.04280566278658902	0.46242289419849886	0.08815054108652526	0.25993460528860335	0.492766630692052	0.007925603851499066
sll1933	dnaJ2	dnaJ2 sll1933	-3.200788937944524	-4.335615715843404	-5.096683665106226	-4.286459510064392	-4.071800472288669	-4.398874344254915	-5.187859856337518	-4.3764197981374595	-3.8948608629283377	-5.54689201611371	-4.701707491396589
slr0093	dnaJ3	slr0093	-3.066827731365822	-0.7126170245725352	-0.9541649872674738	-1.2063305903461166	-0.7566712624629942	-0.7301805963354862	-1.4631672263174345	-1.4989750155001242	-1.1485450528713335	-1.0995493902722173	-1.047983481527726
sll0897	dnaJ4	dnaJ1 sll0897	-2.8362715710397532	-0.9071374967512474	0.031827581160296145	-0.18944047295254976	-0.2475094109595157	-0.7644717574273667	-2.1968994548779697	-1.454723263617381	7.513401610387825e-4	-0.5829744713980908	-1.735987337935997
sll1932	dnaK	dnaK3 sll1932	-1.2348212282267685	-2.051200124167019	-2.7192174916459666	-2.46978724242435	-1.9276545862939467	-1.9861793509996988	-2.312876073853774	-1.8473397269526743	-1.3814257214885148	-2.8733776166087637	-2.4351393088556033
sll0170	dnaK2	dnaK2 dnaK sll0170	-1.3087931683637735	-3.619435391015386	-3.8238545527986965	-3.985984124210883	-2.6842302213993428	-3.3162206473898745	-5.154644756581543	-2.944871858220907	-3.8130781251517076	-3.9870185394938886	-3.811703422233482
sll0058	dnaK3	dnaK1 sll0058	0.40729913019346015	-0.17130491160280947	-0.01811055829183071	-0.24416204194216282	-0.2362849472841388	0.22776378601800845	0.0062603071913475954	-0.21000043935248805	0.10337501307934471	0.02753550812419181	0.06566338335424954
slr0965	dnaN	dnaN slr0965	-0.20304160642167216	-0.9159761884651123	-1.805965686106177	-2.3978282234805848	-1.751722775614471	-1.160393446274747	-1.4899461140264838	-0.8799735652381631	-1.1812848370429223	-1.135151456063596	-0.7939715352084615
sll1360	dnaX	dnaX	-3.5961769378670145	-4.065136749387819	-4.946180877237855	-4.194433632852943	-3.651017623014967	-3.6238609653112395	-5.564438985482903	-4.538565191423261	-3.203020853656064	-5.445854764410217	-3.8535254896482916
slr0446	dnaX_and_dnaZ	dnaX and dnaZ	-0.7691387877890586	-1.7701383220778235	-1.9048953884116295	-1.958718887211383	-1.710844432105777	-1.150037666195122	-2.342007293010277	-1.0918314557028883	-1.015033486231475	-1.6881572179730548	-1.408049621766874
sll1540	dpm1	dpm1	-0.2887269565956602	0.20538567671976463	0.33687699316357184	0.25511911186218006	-0.10814944833517427	-0.18999969686140283	0.5407183009150778	0.30435988334182834	0.15841205195033106	0.33295386804925947	0.2063623814480569
slr1943	dpm1_2	slr1943	-1.6084521956761753	-0.8973309523092583	-0.16143068889084947	-0.4766308090179478	0.21994395345700088	-0.7794714711593663	-0.14737573810235746	-1.5521288593295686	-1.3858135726015837	-0.7106410558958609	-0.5434213315090615
slr1719	drgA	drgA slr1719	-1.35637532804036	-3.5695877098698183	-2.8353940006230958	-3.255865268212156	-3.338402542286187	-3.466262275796551	-0.37015877820646703	-3.0913219810475763	-2.9651105114151863	0.19799589907010687	-3.2213599201108334
sll0621	dsbD	dsbD	-3.2840076872980744	-2.776283386686251	-3.390223648921317	-3.178927111459366	-2.9786865900545014	-2.441462847654363	-1.5276196942620106	-3.5711887326772755	-2.3073354803357717	-2.25429051619467	-2.383314501349481
sll0107	eda	eda	0.056781364863829425	0.07804997130768802	0.10202026965465645	0.14461875789497516	-0.49473216508895934	-0.01599775154609251	0.5656813566982407	0.026262850491673918	-0.09434885658674946	0.05251262691330434	-0.07197531890924395
slr0434	efp	efp slr0434	-2.8000214366960283	-1.5855062788941217	-2.37668658433962	-2.2165578131678187	-1.8525519858216042	-1.8289411528783635	0.0014105219600917915	-2.1371075559253385	-3.0547591113232273	0.7884035932572759	-1.830163291613731
slr0752	eno	eno slr0752	-2.5419074390486105	-2.3223215493040117	-1.4876630063197673	-2.352446274849655	-1.6593351115763977	-3.688131124223656	0.23576798203853994	-2.1592459610297348	-2.6292341915422126	1.2113081866213087	-3.049221695511491
slr0817	entC	entC	-4.958538001267276	-5.503325003220254	-4.40421752800619	-4.955551806018327	-6.813601466327005	-1.6486725969512346	-4.598145381740011	-3.698207926308212	-0.6901783640683233	-5.919918696332991	-1.723541869994317
slr1051	envM	fabI envM slr1051	-1.6324786384191725	-1.6937444547641185	-1.2738928228794484	-1.0099357157190556	-1.1627059022620028	-2.2730580820241286	-0.5650579023340004	-1.1734469599362576	-1.2721290922004942	-0.5473678289409718	-1.9016842774624643
sll0923	epsB	epsB	-1.25130588724137	-0.3261961775102699	-0.3913245187298159	0.34339096366080607	-0.1465215846630724	-0.5802025644208104	0.6167428902875165	-0.30916989335193773	-0.7064318383290615	-0.07296375108066029	-0.49791562107025195
slr0321	Era	era slr0321	-3.09230655476293	-1.843224760990016	-1.532726657447391	-1.5034395685315307	-0.7926259196908951	-2.5375941821547556	-1.2044353440739604	-2.234868397922876	-2.456771481151582	-1.1771269083599667	-2.412456440422152
slr0089	erg6	erg6	0.016976952355490956	0.0934343358906134	0.15287694038472252	0.2018566592170508	-0.07643996334106096	0.35686875509517274	-0.12616502319791456	0.2318614948313899	0.23798872012511985	0.22631173519625977	0.15997163792967223
ssr1169	ESI3	ssr1169	-0.23440753318877194	-0.1454053591386119	-0.2546652779137453	-0.008458561096894884	-0.20849620105205355	-0.2396987974687181	-0.5076854363017697	-0.2745381955639213	-0.13962734308371091	-0.3744725618595733	-0.3472506528797881
slr1212	ETR1	ETR1	0.15845800365377916	0.261504709041528	0.16036480299923325	0.246442117389231	0.2632931371968036	0.10995119083168116	0.1176556564337152	0.2548424154117855	0.20818927798284254	0.08003711369835463	0.29172259860675154
sll1404	exbB	sll1404	0.0569233662748903	0.16414102732425997	0.09023046127261208	-0.0012044653030997931	0.04744834221919238	0.18872972821157333	0.23444530646570363	0.10615541489446526	0.18121775132510165	0.12885536724975963	0.12918921531539979
slr0677	exbB2	slr0677	-1.9736152564029428	-1.267647868470923	-0.5418741169263563	-1.1713924991604407	-1.5166257138966528	-1.8166598294330112	1.1699381242041222	-1.478189243110356	-1.6099946729770556	0.8759276866058118	-1.5538688818489246
slr1875	exoD	slr1875	-0.19549382339157903	-0.14209888170110974	0.18907557797053912	0.2959574271445536	-0.1175200003698171	0.04599973766130735	-0.4478572679783196	0.16874155655607545	0.18907290387223602	-0.5005018853738219	-0.007696415306340494
slr0527	exsB	queC slr0527	-0.5539451501897319	0.24552636310936002	0.1613502996462011	-0.038274809630979074	0.38593668075818466	0.12175769157627642	-0.6974327299990819	-0.1727759237087784	0.01545740205382198	-0.20891937887168036	-0.17346669361833722
slr2023	fabD	fabD slr2023	-1.2432830251456939	-0.7517403327797256	-0.34523734904807696	-0.5613144228276109	-0.7158096853699284	-1.0362393854283543	-0.23693216370809075	-0.40619679751890997	-1.1498125714180376	-0.07947613669151378	-0.8413840270485969
sll1069	fabF	fabF sll1069	-3.1391209196042564	-4.117901932993278	-4.915860628907546	-3.666692568741236	-4.943304585574618	-5.617024639182017	-4.810527212395458	-5.8651560757724805	-5.281815597676832	-5.761783933771123	-4.536894949260288
slr1332	fabF2	fabF	-3.1004565268307926	-1.8582481236620905	-0.20935395586780797	-0.44935709931137524	-0.5072565565313762	-3.114518529807643	-1.898332799906774	-1.7418123245065225	-2.8189445455679607	-0.9207649637969123	-2.882696876073717
slr0886	fabG	fabG slr0886	-2.276799072073521	-1.8747995606197283	-1.887119461090586	-1.4347602753867372	-1.7493239439041335	-2.297636143829896	0.019452434573024032	-1.8708228831576745	-1.9817487085028898	0.5464759188514408	-1.8016172534037846
slr1994	fabG2	phaB slr1994	0.18382190061404385	0.13770173261031554	0.1472468968424574	0.09417366217924915	0.05621906728308116	0.22926933400943106	0.14081150302657086	0.21811301105638428	0.14555417435621806	0.12912331316484252	0.0942549088137014
sll0330	fabG3	fabG	0.01239716893545302	0.007626561481076254	0.018230784109816486	0.08043430798157546	0.15821441183537074	-0.06350896810188592	-0.24421248358318576	0.07680378054061737	0.4104859416637377	0.17768966453281845	-0.21426864140727658
slr1511	fabH	fabH slr1511	-0.016841503347659437	-0.5296391921464185	-0.6981035184309754	-0.8521155098639097	-0.6389961309606892	-0.4459821709721343	-0.9661133879000171	-0.23876621659018182	-0.30371319119201207	-0.9073312984401144	-1.0199842249906639
sll1605	fabZ	fabZ sll1605	-4.65999823161617	-4.080354556082575	-4.25544006679373	-4.380937091959459	-3.756325480267257	-3.75229917881233	-4.055960168148152	-3.404719074776684	-3.898393606554137	-3.83372098606317	-3.7008988491682486
sll1636	fbp	fbp	0.3237961911004391	0.1707303879389247	0.09243834973738517	0.23798994440544094	0.14075087473232897	0.1500758513690489	-0.0018967700246712814	0.2552394150522344	0.051957240431920994	0.13930938754391475	0.1527187318753852
slr0952	fbp2	fbp slr0952	0.050556632630263235	-0.27240191311141865	-0.13490769362033567	0.16782827529436703	0.11444797938346184	-0.015690459343699503	0.2585964583248315	-0.07100436830863668	-0.37090954012079985	0.38113699415651675	0.053560143500358766
slr0943	fda	fda fbaB slr0943	0.12428782640499912	0.12916735730423942	0.14991073113110936	0.2158546487902155	0.0938500192350535	0.27331067510177803	0.16175633378309845	0.1940150159407992	0.13987519692987843	0.17132755877151343	0.11104836861314332
slr1492	fecB	fecB	0.09278463024486347	0.14257195331442093	0.09356334042386007	0.036173605611391435	0.13212582958732724	0.19947625111011408	0.04386474670203139	0.09102061041869809	0.17775384813874268	0.0847742894913196	0.10654224357689007
slr1491	fecB2	fecB	0.577062518982147	-1.634160479424784	-1.7775565345762754	-1.8459143041454609	-1.8281236775217544	-0.10211326814847535	-0.981146136618592	-0.9485007550199109	0.6140090844481805	-0.7065499478488098	0.1372975262902854
slr1319	fecB3	fecB	-0.6259152828354383	-1.2337211775269155	-0.842539007145827	-0.9012064481801846	-0.7930194903790451	-0.7784433129114015	-0.6383475892403817	-0.57129415163835	-0.04121938015070297	-0.34540046814726294	-0.7063370337533675
slr1316	fecC	fecC	0.509854222689624	0.24098054518875786	0.4042955257747747	0.3756997822524761	0.4791769002553345	0.2747431468335004	-0.2702733482427517	0.37776695306296787	0.20367485232425903	-0.14512308400618854	0.2751973573297136
slr1317	fecD	fecD	0.17472565855136965	0.06418067774340418	-0.057445803421088265	-0.07917949506408505	0.03257244807923887	-0.055787035221662305	0.18909781165137604	0.04268535708226531	0.11317567617204374	0.16012404683547196	0.1074464278340654
slr1318	fecE	fecE	0.1526948214864011	0.12297718318659426	0.04073487649343368	0.059604795798225696	0.15510361413807433	0.2249102341976331	-0.2980128859836148	0.1833390677000026	0.16013624545526736	-0.1773845057857382	0.2194520165049708
slr1392	feoB	feoB slr1392	0.2724650743404837	-1.4717561798985752	-1.7786379975364093	-1.4233320529405193	-1.5986801433195943	-0.658478925380612	0.47460370350755304	-0.04091397383607624	0.021002168184357684	0.3141471795648677	-0.8400632691930008
slr1531	ffh	ffh slr1531	-4.49621340801344	-2.8280075833576075	-2.53534586129613	-2.2835243427099563	-3.413933165287395	-3.5316947496020084	-3.0699184249749725	-3.262198910502583	-3.366761582182428	-2.8386511938663754	-3.9234354067838204
sll1406	fhuA	fhuA	0.10492372706463786	-0.5880737306057187	-0.5008262293232243	-0.36140461600826007	-0.42365730770935967	-0.0738971115829501	0.16090353121125836	-0.3325791855956612	-0.19288348997139998	0.031374458116217044	-0.19182108436028741
sll1409	fhuA2	fhuA	0.09314923116427144	0.17876933272599355	0.15748132935564474	-0.056930354381484014	0.0026966736175574103	0.13461799282093634	0.0825358926229254	0.016178752982237497	0.1664838246161886	0.11114850643005185	0.12819922745839873
slr1490	fhuA3	fhuA	0.12386851707576735	0.16416242432387768	0.22754481295241158	0.03703170378698904	0.12479763014875649	0.17890695853375552	0.07755987170617601	0.19670120400777094	0.06931991974336679	0.238984848465873	0.1574154301899547
slr0070	fmt	fmt slr0070	-1.8611088803350158	-1.6607340461118425	-0.7069098992708868	-1.4598722229623675	-1.2382853241141303	-2.2943463748629864	-0.368512955284639	-1.341084955704002	-2.4539803016152186	-0.41728994908628064	-2.1804206445009293
slr0679	fmu/fmv	rsmB sun slr0679	0.14547650446725816	0.2529710341302293	0.15008914267035237	0.15976058729767165	0.05331184961898302	0.1734896081512471	0.2812182693721616	0.20529335366161605	0.053201155702425985	0.1765974962252585	0.12250385433595654
sll1612	folC	folC	-0.6890485288394645	-2.871873629469747	-2.2688256412913383	-2.5535872373878323	-2.1121684301150676	-0.6902504567021739	-1.6330860523870896	-0.9888515451339498	0.32793116353514146	-0.3318383623021179	-1.7424270026611344
sll0753	folD	folD sll0753	-2.658705014773626	-2.486630177377201	-2.348564136170175	-2.418659111771312	-2.5032545407735047	-3.1913443682991702	-0.8116687046103015	-2.0737993780770396	-3.323659119494034	-1.0662273079459026	-2.599160732031714
slr0426	folE	folE slr0426	-2.3920381953845906	-0.9253607574028283	-0.8764254266518129	-1.1535478948543347	-0.9787755458314213	-1.3547456134106952	-1.518314375706669	-1.2540857245708792	-0.9976009044581273	-0.362314452356886	-1.2106670901293468
slr1093	folK	folK slr1093	-1.966065890685061	-1.558119216824764	-1.534745590338081	-1.7755576448379322	-1.4980249965076418	-1.6807642764995623	-2.2238865319575085	-1.5477384327381682	-1.8740638006184358	-1.5812234208969265	-1.7684298280361828
slr2026	folP	folP slr2026	-0.4475720267881023	-0.37242447988920313	-0.6356224753043046	-0.34029522983805205	-1.8970456748532405	-0.5024746413671092	-0.03380080639342924	0.3157111238046156	-0.19297521043073923	-0.631099430938476	-0.41309830485743254
slr0298	fraH	fraH	-0.5447020905021226	-0.8412422831000436	-1.164532801637052	-0.9511562164276129	-0.6600921655738087	-0.9385715968794379	-2.4235153273589796	-0.5217636316478975	-1.0877164773276038	-2.2658605892572754	-1.0118579196234772
slr1233	frdA	frdA	-0.015365282514911932	-0.01134786399808326	0.05333903496177577	0.1629532685832665	-0.06059940138729854	-0.14723201672202668	0.31508701492004754	-0.22383711999843242	-0.11155609232171093	0.20161374808128693	-0.08740577840695167
sll1009	frpC	frpC	0.13454640587635378	-0.1131310192096661	-0.2774368363157299	-0.25021881688676245	-0.03436199699949365	0.20839421276942077	-0.05556779485775189	-0.2010793448898466	0.15857358758573484	0.094514842081118	0.02359543026591173
sll0145	frr	frr sll0145	0.18744331781849394	-0.5157827858617073	-0.8470006635243008	-0.8878529935620113	-1.644105431962248	-1.682041952145029	0.19005163843921352	-0.664278983641075	-2.078068496143914	-0.26246608017156436	-1.22022828225828
sll0554	ftrC	ftrC sll0554	-1.6601981216016835	-3.1169317188967365	-2.4225577896377715	-2.3385063333514617	-2.2691870741761053	-2.8796867613068042	-2.697843865930854	-2.3274726408290483	-4.4417182613523405	-2.3117414042752955	-2.911779336545734
ssr0330	ftrV	ftrV ssr0330	-0.9055257269381533	-1.2027625956880788	-0.7307143360898367	-0.7378083891545933	-0.6169917239349869	-1.1200374532210666	-1.497651953109062	-0.6953907515505465	-1.8975175593815714	-1.524690291427639	-1.3211207289715585
slr1604	ftsH	ftsH3 slr1604	-5.968287052624444	-4.70136352840511	-2.9034006568796396	-3.390765705234737	-4.377265885879275	-4.7601024129430645	-3.6952881311496424	-4.7317505492473675	-4.457585361301124	-4.164152475382957	-4.398028925730128
slr1390	ftsH2	ftsH1 slr1390	-5.589024916305017	-4.017802321422287	-4.94000632827778	-4.4559816507539525	-4.091932914298181	-6.340489205467812	-4.9063207338472115	-6.6466120752995455	-4.751319971113115	-6.059174122597828	-5.388769177467323
sll1463	ftsH3	ftsH4 sll1463	-0.6846404264285421	-0.17131290678785666	0.06971948584831479	-0.1910836896324311	-0.01313858330941303	-0.07280146578619824	-0.4621982901771164	-0.26687418395532553	0.15952764937040745	-0.38879978955733013	-0.08255951103783103
slr0228	ftsH4	ftsH2 slr0228	-5.396026928403052	-3.0314036682086885	-3.2082998699317833	-2.8043443891065576	-4.626410799829172	-2.4089283262460235	-3.567626015498116	-3.687136659445314	-2.9331409592564053	-4.6102317764322605	-2.9761852667121502
sll1833	ftsI	ftsI	-1.673397396258869	-0.6772100282348958	-0.4968443970173674	-0.7972262685694554	-0.971741521153607	-0.579224551431191	-1.4536825662540838	-0.4940541217225702	-1.1207044642742299	-1.444882945558424	-0.24312073446433335
slr2102	ftsY	ftsY slr2102	-5.24746640449661	-4.285643169784882	-3.6761544351739723	-2.9853197009404147	-4.924882126356716	-4.40103140149861	-4.205817935424485	-4.629164745496032	-3.8140785348547763	-3.1313628148090134	-4.763296093303708
sll1633	ftsZ	ftsZ sll1633	-0.8302740666709347	-0.8583595265087075	0.933250293885475	-0.74430326374589	-0.18788041917104115	1.0168318404288343	-3.030641770500274	-0.8561280754169673	1.0474110684229982	-3.1641020855707405	-0.8534631334082092
slr0018	fumC	fumC slr0018	0.15360760121891662	-0.277366287872855	0.16451346318521468	-0.03766056067178764	0.2646772369840989	-0.3632383870232326	0.20614833788510561	-0.02584847197061201	0.013088245350423983	-0.13426043157749137	-0.40120045637931656
sll1937	fur	fur	0.18661662182426716	0.38304677593486736	0.48803488661716	0.4471072038168228	0.488247704401713	0.1875918912826171	0.21214433772256208	0.034634925920793265	0.3142312949858779	0.03018884223638394	0.312526329075791
sll0567	fur2	fur sll0567	-2.2843358957756656	-2.216789950508279	-2.1517580396372784	-2.4004447039475494	-3.107560483047875	-1.9925158452652139	-1.4109405892161355	-2.7906784798002717	-2.2272518233794445	-1.4038627794037435	-1.9384141337387677
slr1105	fus	bipA slr1105	-1.421547629598377	-0.6639968064206541	-1.2691076263271024	-1.4546644931881767	-0.960266107956494	-0.71009270073488	0.4331883962542109	-0.7452345469929457	-0.6957248044608801	0.24646848647600622	-0.43809244197470915
sll1098	fus2	fusB fus sll1098	-3.421386950445965	-4.072355933072986	-4.118727091149279	-4.727957825906128	-3.6722172817008407	-4.11731752578949	-2.6836414252511283	-4.530890805305728	-4.430739027780007	-0.6866317760206045	-4.134919400796296
sll0830	fus3	sll0830	0.10004194729608344	0.14912893259433288	0.23096900456035188	0.028739635314782665	0.1529441982699097	0.3448801037194918	0.008757033005206489	0.16591723258903154	0.28589178336781695	0.04281109243465743	0.21474132458135425
slr1463	fus4	fusA fus slr1463	-0.3322513594150394	-2.61433757153508	-2.5305215311920044	-3.092819186058492	-2.343509539099179	-2.2812838341073576	-1.447450638905016	-1.0509515431279912	-1.8647192000355524	-1.5539844041593696	-2.2600157630793296
slr0370	gabD	gabD slr0370	0.2778628953576732	0.18999047486916623	0.08878465113922746	0.012654412337785529	0.11734393276117731	0.31313791451466044	0.05957076613963548	0.10292320501913815	0.33419166376797643	0.15741140362063755	0.2547753865218915
sll1641	gad	gad	0.3342952891129525	0.25702149332213875	0.13097389922038385	0.15710642544232548	0.22823189038576194	0.2646026061641713	0.07934462399356224	0.22307360300351367	0.06465543846815369	0.04563697339970829	0.24764774896664524
slr1067	galE	galE	0.044184958967126965	-0.6308960057912526	-1.044217712940915	-1.0811894094835963	0.13885076006307345	-0.35395249159316666	-0.19280631316101035	0.140734855426383	-0.743371347418419	-0.379238005740207	-0.4718714105693816
slr1078	galE2	galE	-0.498264056474037	0.040419344099531726	-0.4948590694005273	-0.48022000563160677	0.11985246573325116	-0.22621419415467886	0.24982151293128604	-0.338568083566164	-0.5648538035004911	-0.04278055588890118	-0.12201565473174225
sll0244	galE3	galE	-0.8147642159818705	-1.5060399729022205	-0.26897881857376826	-0.41927044838341354	-0.39283324237353107	-1.4110647194360282	0.16245172882009146	-0.8723211644925196	-0.9110549828449802	0.2186787504143811	-1.6718559712346786
slr0884	gap1	gap1 slr0884	0.20480308182641863	0.22232864269496608	0.6563402191152573	0.5009101972475872	0.31179622680481917	0.15287171377097966	-0.016304355444465447	0.07765470161733921	0.17454885553458463	0.17728172948930834	0.1755674611664864
sll1342	gap2	gap2 sll1342	-0.8119383761825494	-1.9482599782752639	-1.4248878700223808	-1.846170979139619	-1.4915959245408361	-2.979420252918291	0.33388520604610517	-1.9331421837135192	-4.193016324333231	0.6423002911150439	-2.879208110944467
slr0807	gcp	tsaD gcp slr0807	-0.8848040250743366	-0.8398346770822032	-0.6686305754162936	-0.6017369983519613	-0.6693234330723086	-1.1236816742744202	-0.6121147437895009	-0.49474624076764523	-0.7286248115210594	-0.7472601177849773	-1.3008644274181331
slr2136	gcpE	ispG gcpE slr2136	-2.931379559917599	-3.8959258276329516	-3.771231150184286	-3.7056263224190955	-2.8679171879092142	-3.2147583500025334	-4.629347852536761	-3.3023176727164536	-3.389079854050733	-4.474808710241779	-3.9878713747681154
slr0879	gcvH	gcvH slr0879	-0.897684962042553	-1.1973548896046742	-0.4260279530211676	-1.163143553997309	-0.656577192668141	-0.5430698123364707	0.3604844992784782	-0.8843453753838707	0.1769434611613715	0.2986758401666929	-0.6731669801382721
slr0293	gcvP	gcvP slr0293	-3.5821606640120245	-2.0725677434054974	-1.3757211263204157	-2.7664641313745943	-1.7132123888760962	-2.1395343380303427	-4.5302466507401205	-2.9584510714635437	-1.948750936372454	-3.9894224278557044	-3.2885873048955743
sll0171	gcvT	gcvT sll0171	-1.5399096823665919	-0.7978401629365354	0.21519905896870734	-0.8507429073480834	0.696429763514871	-0.3635398060578864	-0.6115774487333067	-0.8835381301002612	-0.3082595222899299	0.2580431429414046	-0.7736472806620145
sll1709	gdh	gdh	-1.0056109776785556	-1.1743482873403341	-1.093443749105534	-0.976941798917995	-0.5171809890888357	-0.12557120084628273	-0.7407685258038935	-0.7407291091983578	0.38521165397392065	-0.7375492971104348	-0.0598877173496415
slr0710	gdhA	gdhA slr0710	0.2716404332814363	0.3216003577572473	0.031465056541351455	-0.02879407219816429	0.2808054119833639	0.2986451057028179	0.12767998283660617	0.3253185759932118	0.10936214874072238	0.061313792317279306	0.29539555294488207
slr1608	gdhB	slr1608	0.09489058750743964	0.14860918983602237	0.18046593617560233	0.09119035306389515	0.09566997396163676	0.1408603962278065	-0.0993118567882736	0.22149550479834576	0.21182566032529818	0.15137926368930454	0.2848637114964938
sll1653	gerCb	menG sll1653	-3.414564291948074	-2.5961672707226597	-1.7424863542343922	-1.8597682856269457	-2.3349073270489353	-2.4934680209829883	-2.8660122536035795	-2.4526790638978873	-2.233400422455829	-0.65232909964712	-2.625051926743812
slr1269	ggt	ggt slr1269	0.09423161476255999	-0.013145320011995365	0.1433757353207334	0.1548528843995127	0.14443835287581067	0.2479473635203471	-0.08545763258093106	0.16972621161620857	0.13065398725398053	0.09554102539132121	0.1730255037918123
slr0747	ggtA	ggtA slr0747	0.15899881548669118	0.2848224178401484	0.017716704803072258	0.38519863525381265	0.22461866391486668	0.1863204939036515	0.13286128950755394	0.1848900378857606	-0.030660513655072868	0.20348730012935995	0.25528799554852444
sll0204	gidA	trmFO gid sll0204	0.0389688214578232	0.4186855732272343	0.14789884005628184	0.10663767058827116	0.09956029860290716	0.10951850607400877	0.10808890672925128	0.11255280821220938	0.18895946494579655	0.19354148201537638	-0.06824345713371727
sll0202	gidA2	mnmG gidA sll0202	-0.8589408277508164	-0.3042916935978956	-0.40415956017740706	-0.5348655087527581	-0.9711175907746171	-0.8248789641063822	0.4274997888301063	-0.7010668077214799	-0.497348162240965	1.5461504531582548	-0.5436448812518977
slr0072	gidB	rsmG slr0072	0.1558952513802119	0.3664150899671122	0.27291111643887905	0.26683691054475234	0.33053048301067156	0.41600671454249755	0.390679286430908	0.18145812547744838	0.16052696440098638	0.4828372202119438	0.2584023548639822
slr2097	glbN	glbN slr2097	0.2481046833259545	0.3048610437366138	0.19819334845293285	0.14227427849288057	0.2556639278750189	0.49829669178625474	0.08767786659796228	0.1603795232668559	0.023054362343801333	-0.010594665694376932	0.17816626723020054
sll0404	glcD	glcD	0.2255172285873993	0.18263469130171298	0.3351330205349123	0.15023172882419722	0.13573192236646736	0.17885579624474116	-0.664703122233008	0.1635755209599291	0.1454570319566226	-0.07981321500180799	0.11116336510698795
sll1189	glcE	glcE	-0.09982704218256312	-0.44880351101736776	0.11757625642874413	-0.22399248194810129	-0.0700268358748491	-0.11200575879237774	-1.8561823921811202	0.15159339956771686	0.06748597322992554	-0.666516246832576	-0.23327729180637358
sll1831	glcF	glcF	-3.3772736437089015	-2.1538113924496662	-0.7051086799037509	-1.9394969122106365	-1.7105473012526926	-1.844436402313979	-3.7252645176808454	-3.5517359415324234	-1.7202255655147236	-2.758617159103261	-2.267797599353045
sll0771	glcP	gtr glcP sll0771	-0.19772462372244892	-0.019413736932228323	0.2495162641878144	0.0739965755418189	0.23732913319296728	-1.9105723985847534	0.02761814904705857	0.03775016077730461	-3.0869729259760335	0.10054277578457758	-2.096539423333719
slr1167	gldA	slr1167	0.0076552039506764735	-0.4243885314442984	-0.3723179831623682	-0.30618892284683324	-0.15721400114745776	-1.379911681897623	-0.03197129890760607	-0.6301690137518563	-1.1870067552095231	0.05698506981301727	-1.1980028311735187
sll1393	glgA	glgA2 sll1393	-0.19616434216595666	0.8768035434181276	0.2942665263590824	0.36381687864591367	0.17382326476076368	-2.7253969836639764	0.30852900346441753	0.20525524198441988	-0.72548878875804	0.22147943410895587	-1.8721456557926042
sll0945	glgA2	glgA1 glgA sll0945	-0.1597419829648498	-0.04723666463627854	0.1680460437545596	0.2178088409824564	0.09602120533428356	0.17811276544384858	-0.08295819074808193	0.025526156492905426	0.1394904155488955	-0.008864694440618312	-0.1987217828508897
sll0158	glgB	glgB sll0158	-0.40824866567382967	0.7591340565516624	-0.03832112024570095	-0.688883476536597	0.014322465799968058	-0.9191887654200825	-0.1606873218340034	0.13084808870745634	0.46585084015729034	-0.16634979104932446	-0.5473064980617232
sll1356	glgP	glgP sll1356	0.9539920185825412	-0.8095097740358352	-0.6994762504269152	-0.8255856907990358	-0.8289105327882538	-0.2496109880664244	-0.9290972404198914	-0.5376174062839048	0.45138726962677983	-1.0581219793467087	-0.047428624434328444
slr1367	glgP2	glgP	-0.7096387594723813	-1.5174354903918401	-1.2684977934779667	-2.0061265028056714	-1.2544735223075099	-0.7854318234412125	-1.0040141539445415	-0.6905009372671405	-0.022613318679171778	-1.4028953553817793	-0.791987595933889
slr0237	glgX	glgX	-0.32660896999799055	-1.710899536253324	-1.9674282571318582	-2.6764804210669175	-1.5362281983101298	-0.8040647146197879	-3.4127383071057666	-1.3358392546338915	-0.31469319205593105	-2.2972101349406078	-1.1748380592847643
slr1857	glgX2	glgX	0.09950390475085344	0.05124661756235942	0.5051692426898199	0.3872670624582252	0.5881730699982415	1.1872252000588341	-0.020550656948526883	0.05982620181411146	0.46662059236316505	0.23752634742012851	0.44044549037102604
sll0593	glk	glk sll0593	-0.4315234867961804	-0.27873544244400217	-0.08885878228424955	-0.5232824237598238	-0.10199014265687793	-3.8275296199711537	-0.6592802593728455	0.4789619426666194	-5.6830173993701365	-0.49776236300663423	-3.3866497753679017
sll0220	glmS	glmS sll0220	-2.0672873959358107	-2.207035196857959	-1.6649918968214197	-2.7015272453928065	-1.8916419540867229	-1.5813361358060238	-1.3106494073126362	-2.326273055230776	-0.8062979392388564	-1.3413560078476998	-1.6584370595296984
sll0899	glmU	glmU sll0899	-2.4348784823759884	-2.3651009078980314	-2.0389893815372115	-2.023455774074914	-1.9389091942726862	-2.795787282122966	-2.0132867009039384	-2.221151697254019	-2.777204956705791	-1.4767312255210692	-2.7149787010125146
slr1756	glnA	glnA slr1756	1.6179939657493174	-1.3319630381230698	-0.9425117871338782	-1.2294891970006943	-0.8926943598333587	-2.695634880373871	0.0803869746400613	-0.11868301013284789	-1.9402120358806576	-0.3679085182765262	-1.891693126284048
ssl0707	glnB	glnB ssl0707	0.20537605654732757	0.49842833235765177	0.79597469910161	0.7753322783903641	1.5149128231721176	0.6818351611738808	0.48100129007356296	0.6485189923795952	0.02638618362312088	0.29226851979015406	0.2611466211584374
sll1104	glnH	glnH	0.0954702542849725	0.10573334519992758	0.2041517838783367	0.1161706410632254	0.07046298684952135	0.21204318989675786	-0.16090944069541466	0.25489198792596846	0.10214266848380338	0.13260051320313346	0.2820877238295536
sll1270	glnH/glnP	glnH glnP	0.0867523965727046	0.12852466928086934	0.25796749141144537	0.05526425864937981	0.06020814086080331	0.2538203114189568	0.05233933068376888	0.14410517781442386	0.2125647955093846	0.0766391495307095	0.07245820524808709
slr0288	glnN	glnN	-0.06017133111107381	-0.050811454699411535	0.04276519415964914	0.4574865149982717	0.1018776381259395	0.016128471566888753	0.27501457494250087	0.18943834042011382	0.1278831341315018	0.28433988359613194	0.1133835356594103
sll1085	glpD	glpD sll1085	0.07444655708449646	0.3373858838329314	0.22179701837061835	0.1454863517919889	0.0749168763969549	-0.09203535800953797	0.22544488135404245	0.05435063029351116	0.12632521731206106	0.3957920621548984	0.04576603903019108
slr1672	glpK	glpK slr1672	-0.28926736083282295	0.5948503860699792	0.3502079742269583	0.2806388035024503	1.0971192574812088	0.03159916488172513	-0.08299366822611245	-0.05533562843930149	-0.18864351702984045	-0.012810658059921879	-0.004532478944642397
slr2094	glpX	slr2094	-1.088307536324111	-2.1712495456222065	-1.9988117463717219	-1.7512154969681641	-1.534455703115283	-0.036535977176671404	-1.3155609254816654	-1.4068277485672391	0.2492759584293779	-1.0196662726107197	-0.3078897119940324
sll0401	gltA	gltA sll0401	-0.9874489984715173	-3.406960064795418	-1.9423872232928374	-2.34885041571668	-1.9413436420409538	-3.293920051528063	-0.8272644668599205	-1.2334313681189921	-2.2745041761730285	-1.0649464771121617	-3.3176345268028613
sll1502	gltB	gltB sll1502	0.19324544095562907	0.13874685445279114	0.014908712629677884	0.0372844496160355	0.14699518472118464	0.17395961993588654	-0.05971919952785961	0.5502523413323841	-0.37389477103069324	-0.2967333751374718	0.0028380334693120504
sll1499	gltB2	gltS sll1499	0.4841388663032001	-0.477277726019555	-0.08612340304319452	-0.2574671798671414	-0.15176652448791048	-0.7592588837406813	0.06425750340992728	0.41926332852076614	0.3306508085557634	0.13456310928344506	-0.8493955066451634
sll1027	gltD	gltD	0.3115649526071718	0.15842089714454474	-0.05918795936143339	0.05567171329842004	0.2808774995583421	0.20286921461068358	0.2094334493099697	0.6541904729379695	-0.23389066018673152	-0.19784671653803018	0.0817770091879484
slr1145	gltS	gltS	0.13957657976264162	-0.3119663131655018	-0.7364405533086291	-0.8253355488466514	-0.70131085397169	-0.43000400492314855	-0.5134534902749225	-0.8387093215528238	-0.30247885321347917	-0.45736479985915257	-0.32363603073054087
sll0179	gltX	gltX sll0179	-2.8100422246203287	-2.788431992562022	-3.0374530270768756	-3.5503348361117895	-2.966458589769065	-3.7999389917485726	-1.5446522514152283	-3.2788957368709823	-3.634745188675062	-0.498384480674372	-3.4989164105925017
slr0638	glyQ	glyQ slr0638	-2.301373198492739	-2.7336680097103816	-2.1220872569206373	-2.648283723785031	-2.261234968920635	-2.413696885332275	-1.4685476770243238	-2.1257856113924714	-2.8807469464475086	-0.9652010502236853	-2.471847180972707
slr0220	glyS	glyS slr0220	-2.5529673086331397	-2.6345575739973572	-1.6544350421816394	-1.5219866022570638	-1.346847665114103	-2.7767053577760326	-0.211232049272847	-1.594923046524636	-2.4215812706401847	-0.023491007499518383	-2.8594621864589764
sll0083	gmhA	gmhA sll0083	-5.654757234793458	-4.521042226700234	-5.498948127308037	-4.372182495896065	-4.192569837918527	-5.779874510500629	-4.890962383198904	-4.460968881331566	-5.037890819502629	-5.926126220660008	-5.1495949068618945
slr1123	gmk	gmk slr1123	-1.9463745690462722	-2.2138983334724665	-1.827231828343305	-1.6066079535436433	-1.6001456020678002	-2.592508576738167	-0.7745785310033403	-1.7456126913060301	-2.7201415253205443	-0.8122398332744047	-2.4654824518130942
sll0329	gnd	gnd sll0329	-1.903264928716006	-1.1609020572976307	-1.3629861353245536	-0.9893268154843999	-1.338747359748326	-1.9134555846038104	0.361134937931118	-1.582581565683367	-2.975696831314112	0.9170128933162605	-2.1793486359528242
slr1124	gpmB	gpmB	-1.0133996438181876	-1.4135034472194963	-0.5713142209007428	-1.4171783027189735	-0.6150796445050991	-1.4014158920620707	-0.3009366968338997	-0.5096047660159312	-1.273713991652642	-0.1490130905534504	-1.428232505956242
slr1755	gpsA	gpsA slr1755	0.39718595856638583	-0.36953978299174267	-0.08996639180240472	-0.5620327347729888	-0.22724837958750563	-0.2836547143036367	-0.4664783107252987	0.39969619467930617	0.2632945974973812	-0.36322744309489474	-0.36449866594786035
slr2076	groEL	groL1 cpn60-1 groEL-1 groEL1 slr2076	-1.9039473898575499	-1.2831545769430837	-1.1110326130609853	-1.2754804817080152	-1.6086394694711026	-1.6190307728013151	-0.8710827533238718	-1.956108613743329	-1.6848296374703873	-0.9762670399666594	-1.651438663541776
sll0416	groEL-2	groL2 cpn60-2 groEL-2 groEL2 sll0416	0.16159215815319852	-0.1811276040907253	-0.14154210982077015	-0.056667677688311255	0.5258059100545406	0.07658364000815368	0.35730199225436465	0.01146544761027493	0.15262976843067688	0.34193563213166833	-0.061291767391434236
slr2075	groES	groS groES slr2075	-3.659189837000785	-2.4880047578039735	-1.977257001926509	-2.535284465502957	-3.4910453743573395	-2.864073811797212	-1.284326285641935	-2.9396596285272225	-3.495410354931974	-1.5040793194203568	-3.095375298896905
sll0057	grpE	grpE sll0057	-3.7516787864508925	-2.9799052038347646	-3.514743198602454	-3.5930885784266047	-3.2637942227976855	-3.4308257743410815	-3.9623250859394683	-3.507814151503127	-3.7055520252045318	-3.813200792597499	-3.384446682761187
ssr2061	grxC	ssr2061	0.06731654740744208	-0.683906418511833	-0.8828954526250796	-0.7731254980203375	-0.5912224290682552	-0.011838485085322068	-0.7682652085722556	-0.5475463765586571	0.019937373991120035	-0.6743881856426578	0.1120499121739778
slr1562	grxC2	slr1562	0.008664813652565601	0.35493316789622953	-0.7013778685835865	-0.2604450037829472	-0.6242782433103623	-0.32356306461505546	-0.4334809523331047	0.16757185420269147	0.10669735710557537	-0.39980104734167216	-0.0640514051639762
slr1238	gshB	gshB slr1238	-1.619362629101214	-1.0089648395866535	-0.9408337626201853	-0.8511948998416778	-1.2084754769544472	-1.0393367581750048	-1.2386621073951503	-0.27208298643352874	-0.8040855059146715	-1.9975176114039874	-0.9007216318277094
slr1277	gspD	gspD	0.12641423085039902	1.4532261753601203	0.37348298155469645	0.5127266821111081	0.12560460644206542	0.6814302577427954	0.10192809806585865	0.46541154729834805	0.4822180069722008	0.018250380350571627	0.5396177444840637
slr0063	gspE	gspE	0.141547200473971	0.5497188278521996	0.9259811025959163	0.8164419128000608	0.3661563686340451	0.30768371820088325	0.1501130470299209	0.23931354684761305	0.2879207220046961	-0.02502863969015624	0.17893272991349185
slr0079	gspE2	gspE	-0.32936122840454113	-0.3244453950676716	-0.15385664803976604	-0.4117653249465965	-0.10196926349395032	-0.20725532704793714	-0.15689053105865305	-0.09642907526713802	-0.4424170933879608	-0.239654613318732	-0.2623913983645887
slr0162	gspF	gspF	0.043696329762780525	0.1769334786212707	0.2850944292257777	0.2458455767408388	0.12706501642375306	0.2546606241131614	0.2004325246293352	0.14585075751551824	0.09913952451778166	0.09815766222473946	0.23505741921861906
sll0067	gst	gst	0.04225789064152145	0.36214542781321823	0.10532951832595876	0.26822675460016593	0.32998317232969937	0.21058542977752412	-0.05883412237017727	-0.010747122072777855	0.023051580546773937	0.24904239391727287	0.28849622503328154
sll1545	gst1	gst1	0.1173372335240739	0.3093204009833302	0.06409182477911003	0.08890824105629896	0.019615391340437865	0.15298359781796939	0.06182332169244535	0.04633547953646295	0.29844194654651157	0.171826868947819	0.2545299576724018
slr0213	guaA	guaA slr0213	-3.9541283170108588	-4.826491228801627	-4.0070539404945364	-5.324235188481547	-4.461994070184108	-4.748815745396807	-5.328404439517944	-4.688103459646969	-4.845631774960488	-5.3652628269312235	-5.318381319327926
slr1722	guaB	guaB	-0.33464253982162706	-2.69748701068309	-2.7482293265278384	-3.1407700216477314	-2.8526075445916383	-2.7289825543346327	-2.3945545718009287	-2.4871098137576575	-2.1631111368325193	-2.776277462752417	-2.929097223151351
slr0172	guaB2	guaB	-0.28148094251783623	-0.30167891877110065	-0.04765594502400131	-0.2920773385839166	0.08644025885983596	-0.48241917635896386	0.7915020211768593	-0.04048084153230956	-0.17216572748016626	0.5867465480846362	-0.15350086020116427
sll1581	gumB	gumB	-0.22829919122035502	-0.11930247908849181	-0.3727047751498376	-0.10381926394255235	0.24551033961780888	-0.205646865174297	0.3873580855774436	-0.0037117492738056425	-0.44212432452016187	-0.32983805757303525	-0.248110265242918
sll1931	gylA	glyA sll1931	-2.816398314818879	-3.4463117329077857	-5.0105145170715115	-3.1137083535156465	-3.604378820075349	-4.724847549064832	-4.611379823999236	-4.233306546084364	-3.8447635716990898	-5.02495257346763	-4.855947412192689
sll1941	gyrA	parC sll1941	-1.5330040858718685	-2.0521545226578786	-1.4323597430862793	-2.0624124017462915	-1.8486552233263003	-1.7852283913489353	-1.2677602905090686	-1.2475794223285157	-1.748486507702987	-1.3846302284107737	-1.8434757296306143
slr0417	gyrA2	gyrA slr0417	-1.8580606640477357	-1.1723163774552925	-1.0037925031489419	-0.550533185223923	-1.961145127602961	-1.87164907453775	-0.4594864152248652	-1.730657772740598	-2.4122330136952774	-0.4200164363085952	-1.987344960449739
sll2005	gyrB	gyrB sll2005	-3.0843496763119913	-2.603719423223833	-2.928382120860981	-2.4805860529238797	-3.243477608639674	-3.0244192221979236	-2.850068441757832	-3.1480053946203697	-3.1627063549295267	-2.555528089824416	-3.3991122900465296
sll1019	HAGH1	gloB sll1019	-0.5902396847168698	-0.261486948681575	-0.1628639817143668	-0.40630243664642846	-0.24267758741402629	-0.6415622533722362	-0.41446140914762597	-0.16358746385730988	-0.1707828976153198	0.016163842628988016	-0.3576887779395122
slr0201	hdrB	hdrB	0.26885101106407455	0.03243397578943819	0.20913997196849574	0.004331815523059881	0.3000217658493283	0.1761027782723053	-0.07714580870066885	0.39655703470096854	0.31361323969087895	0.0032321631840685995	0.1867900832865922
slr1808	hemA	hemA slr1808	-1.4427892094486792	-4.513550009159325	-4.318657113670158	-4.556965859786492	-4.128264731464768	-2.857945529161462	-5.785413105511198	-2.9832536534369773	-1.459731736594779	-5.80949635694893	-3.503915688622586
sll1994	hemB	hemB sll1994	-1.6217617637893513	-5.286515082789467	-5.210423649195854	-6.194263104676095	-4.692429819435624	-4.269738049008991	-4.572848277863033	-4.2802620571439975	-3.7355583381271433	-4.41106994805949	-4.935828794664195
slr1887	hemC	hemC slr1887	-1.7834929394439694	-4.615866490446549	-4.219600809061655	-4.456715846861723	-4.2492878419667415	-3.9297858491362545	-2.9683133825267136	-3.7892105365881483	-3.381348992733508	-2.377540432450242	-4.456936636058534
sll0166	hemD	hemD	-1.4859443504370384	-1.5910141494886596	-0.6880116886905473	-1.181087657600409	-0.9489303979673682	-1.7257700649166265	-0.033930490644470575	-0.4475561879442174	-0.9176225868913207	-0.3191066112228109	-1.391760677421418
slr0536	hemE	hemE slr0536	-1.951773249589904	-4.399068648021908	-3.609555758775481	-3.62278811323887	-3.2490829750575023	-2.8121337885014084	-2.7452720433876885	-2.137255512451224	-1.7242644855026257	-2.6538408306866033	-3.423483899699533
sll1185	hemF	hemF sll1185	-1.6257986515454386	-3.5666566164276268	-3.127902718612203	-3.041867310723056	-2.677243746486081	-2.1749039895373623	-2.8329518432849174	-2.393293681918738	-1.655859093544427	-2.893712131879493	-2.5837156716849035
slr0839	hemH	hemH slr0839	-1.9757926440113334	-3.363509187861521	-2.8916736665069527	-3.7212174561990645	-2.5509065381057234	-3.0999577076679072	-1.8809188536065065	-3.2582259631199824	-2.653452380191547	-2.2855801692081097	-3.5577553990000657
sll1237	hemK	prmC sll1237	-2.5051673086059236	-2.302194071962081	-2.1235755436510355	-2.284875539718019	-3.05752245343521	-2.1701756509870025	-1.135179228679596	-2.6632911344661068	-2.6969257436071152	-0.07150378997821207	-2.4011478588039608
sll0017	hemL	hemL gsa sll0017	-1.3170779302412878	-2.0242504737047375	-1.2166076548208875	-2.31177867403299	-1.2098280818028098	-1.511516594157375	0.1680132281210244	-1.0777462657365884	-1.871165166170083	0.04602956323310534	-1.7528549022009232
sll1917	hemN	hemW sll1917	0.060343729778720274	0.18637923754843336	0.016766335939629347	0.04874995416596139	0.03811448181507137	0.04617630754926609	0.2402596222313918	0.12832842665923808	0.10206776163929815	0.2738129134086336	0.2680118560976845
sll1876	hemN2	hemN sll1876	0.015429345295821108	0.2025219539049208	0.0024971604175723075	0.07864141799999382	-0.18037214338466534	0.23824115058691672	0.10681561072370194	0.08469609639241278	0.40651016316864635	0.10113609834864483	0.21010938539336538
slr1521	hflX	hflX	0.4754853490242107	-0.11489427417557668	-0.061672292748433534	-0.06347290980064904	-0.2054738510933514	0.12422940536084849	-0.14032158300071218	-0.01525192423591509	0.7613275624577277	-0.02646605953689954	0.12912005933139079
slr1519	hglK	hglK	-1.463446389732647	-1.4610091913454324	-1.5743722307346069	-1.8057546453697433	-2.0466433346092576	-1.8417368408263153	-0.5917230239494197	-1.5203393706789112	-2.166309014952793	-0.44425509679093106	-1.6162640884873996
sll1679	hhoA	hhoA sll1679	-0.5228009471130398	-0.2872148579286343	-0.19912662720992366	-0.08286162412591651	-0.251034779544576	0.0010718815821362119	-0.3834583807279409	-0.08650883506896359	0.2707877477528525	-0.35424432304326425	-0.07874753883034068
sll1427	hhoB	hhoB sll1427	0.7869268596996724	-1.8595236011036875	-1.9053658980807318	-2.2992830638071062	-2.1378510477275166	0.07598635545650786	-2.0303972550465925	-1.3859193592040264	0.30373944295596805	-1.5519830268294954	0.17483406659737785
slr0652	hisA	hisA slr0652	-0.9224984160648289	-1.43852521034941	-1.5077323072890074	-1.2362719018989228	-1.275073549302207	-0.8333159640322142	-0.19481538104317705	-0.6441533086037626	-0.5838483082616659	-0.46917519598343366	-1.4711139656990084
sll0084	hisB	hisB	-0.010948006122091816	0.050887784494568676	0.24538793306961382	0.16668412154062756	0.3252914277293083	0.21707121858683645	0.112916426133276	0.15659427029248374	0.16281702845954607	0.05143893523742495	0.14608469824037393
slr0500	hisB2	hisB slr0500	-5.08230323974632	-5.168786060145231	-6.12299686636251	-5.170707468127991	-5.377746794607013	-5.224083261771074	-7.069422037459843	-5.320127674372445	-5.251718193324823	-7.235714731214498	-6.043157277185189
sll1713	hisC	hisC	-1.3910072908203817	-1.734055922270152	-1.910275710033657	-1.8968209153472064	-1.747727184154347	-1.497603651280327	-2.1285404058743485	-1.6518872774507458	-1.8027499567931726	-1.9661877615215981	-1.6102802801411034
sll1958	hisC2	hisC sll1958	-3.117343314370198	-3.2578645715095087	-3.276292233833565	-2.740591997764097	-2.8095445719845054	-3.0778594997955175	-2.9120297601218432	-2.3885368088461663	-2.9842872175900768	-2.3151278376364477	-3.0316834998236377
slr0682	hisD	slr0682	-0.48165161535348056	-0.5101012403073406	0.071531146592448	-0.26360804493951584	0.09479389382773447	-0.17717032099942837	-0.1928105528722134	-0.01686818062059042	0.037335230352692275	-0.8050077397262895	-0.0836961188772725
slr1848	hisD2	hisD slr1848	-0.9044404509335523	-1.9893247239216854	-0.5385347196549564	-0.7082480316287593	-0.6370039077743664	-1.931055244713085	-0.5612262529563851	-0.688698781678222	-0.8148968696938398	-0.4794348348980098	-1.9602371959166174
sll1893	hisF	hisF sll1893	-2.7468607045127085	-2.66288317587501	-2.888282263101651	-2.973709732073886	-2.6532442080905683	-2.6691892961300234	-1.9743243484209962	-2.488428112931814	-2.9903685168409555	-1.7949442518517194	-2.4547358027901685
sll0900	hisG	hisG sll0900	-2.073026735127176	-2.603991307420897	-2.0751569106247887	-2.5810110921968814	-2.140136494853578	-2.562543300493703	-1.7890114549402394	-2.161888999119426	-2.6231250690923513	-0.8158208196566747	-2.612966293066727
slr0084	hisH	hisH slr0084	-1.0722369827259992	-1.7581693092704829	-1.7822060172221863	-1.8879837255004506	-1.6836666300998042	-1.6534117454989272	-1.5525387569047564	-1.5552070090301071	-1.9152338977817613	-1.147425553063102	-1.697527018123875
slr0608	hisI	hisI hisIE slr0608	-3.515194144420875	-5.107081768450725	-4.24040764703155	-5.489999140159894	-3.9584445130620955	-4.7413059439194365	-4.241074655159402	-3.9396454304643584	-4.563782819016616	-2.8847762097033973	-5.310383928603272
slr0357	hisS	hisS slr0357	-4.331259629299649	-4.565523797268653	-4.1664328283965215	-4.559118607456701	-4.375420658164765	-3.8963190996358366	-5.537240271450352	-3.7785012581614703	-4.059044852544438	-4.303628555759886	-4.345983517804051
slr1560	hisS2	hisZ hisS2 slr1560	-1.8914230729880925	-2.3629724269918624	-2.281731894948522	-2.5064648800826426	-2.4426704502471432	-2.383701475414808	-1.101394256617067	-2.282258099859965	-1.914033314442364	-0.6463155385718137	-2.255495925840614
slr0327	hitB	hitB	0.21886166613857733	-2.619584720786641	-2.547613069024199	-1.9002364965567609	-2.691377975876317	-1.9520317998093961	0.8834517328916787	-2.5740263307402644	-1.5476775958843578	0.9486049300845715	-2.0903626737534666
ssr1789	hliA	hliA	0.363082855681182	0.09678138370928298	-0.04180600862591848	-0.15760832925061702	-0.13431804688733154	-6.015954920716235e-4	0.2345567960237948	0.0870550276346405	0.4235271109071951	0.06271880627668393	0.03351145028380431
ssl2542	hliA2	hliA	0.22979639776434244	0.3370783384105711	0.2925034547248156	0.17862789662507203	0.11856963018800613	0.16795180982455574	-0.037186740240562885	0.252518130702467	0.17809972103712712	0.020900285936443014	0.2701712290373208
sll1180	hlyB	hlyB	-0.14978745681928402	-0.1559293669234196	-0.39686747252208177	-0.2565281114827786	-0.1116883164203052	-0.29798523281700023	0.0705789155894157	-0.026660915101557124	-0.2585130415291414	0.1510771076369595	-0.07409262325963985
slr1651	hlyB2	hlyB	0.0978529409749247	0.21992035814216435	0.08205686000205845	0.10713156752049	0.5602484127955687	0.1393886833644963	0.030595742227889838	0.18672219020803554	-0.007591212746763483	-0.025596209505209997	0.17446890749986074
sll1181	hlyD	hlyD	0.17543774114964544	0.1427165998675557	0.028628753982350832	0.01436195124000554	0.09267214214853611	0.28058450559951426	0.23894531709215297	0.2437443235371338	0.15622747749501964	0.012558214666948439	0.16284759667994353
sll1184	ho1	pbsA1 sll1184	-3.255424586742272	-2.5222694949591156	-4.12089992135927	-2.6374197014705203	-2.8409040494153817	-3.3523682811126347	-3.4773135466836465	-2.808254502427605	-3.7411841734247746	-4.540986038697367	-3.1901912235574503
sll1875	ho2	pbsA2 sll1875	0.05741153699433284	0.00957957701256051	0.12218793555493448	0.08060876549011378	0.13290400746381786	-0.05883998914994536	-0.2668273525363428	0.0729858242474746	-0.25704456749614735	-0.44248095540466037	-0.09907211058758583
slr1120	hofD	hofD slr1120	0.12024933475376057	0.14347740019890293	-0.29744671955641877	-0.2053463022948206	-0.1417481226039459	0.009364294688506419	0.21563878245089418	-0.08181913660316995	0.14215031128869055	-0.22482420473236892	0.05618142139221769
sll1695	hofG	hofG	0.16353712621081917	0.055192744775259615	-0.11545497089476461	-0.19873554405163507	-0.15991834295736265	0.04960008070451959	-0.09952150869229073	0.09339833258565118	0.10241282565590136	-0.22554152792985133	0.10378834828629438
sll1694	hofG2	hofG	0.5478734159257362	0.331846622429602	-0.43211638349123827	-0.24476704735746763	-0.11585563385296142	-0.11231323697487913	0.2145397928931242	1.0994785613715996	-0.1887993381676284	-0.6988864112864261	-0.17237025385925134
sll1221	hoxF	hoxF	-1.0044934969346333	-1.6167733278109977	-1.9754332801040988	-1.8309525261744066	-1.7170442540973119	-1.074795253484281	-1.7224916009390445	-1.3523867763248143	-0.8005997596299643	-1.6979277790518577	-0.8355984129320403
sll1226	hoxH	hoxH	0.14117163331523816	0.35552478649082536	0.0547163163560186	0.16156734583665208	0.14068916438261056	0.19426709455643887	0.10927880360755585	0.17624015961971143	0.25247871352634793	-0.03578837120178665	0.2468507635339538
sll1223	hoxU	hoxU	-0.11247834489051596	0.31779206536644966	0.27151859187951155	0.16440754158717405	0.23093218182943212	0.1855759163531235	-0.1638397445907332	0.08820225190804673	-0.03166702247744202	0.08240933074759718	0.07182133958205343
sll1224	hoxY	hoxY	0.25184813795473543	0.06158934510991711	0.126992755602967	0.1653182458347076	0.15609008761372173	0.10289798323583396	0.1740530773633656	0.3674294089172628	0.2134471383384256	0.1727374555553682	0.22110675138024463
slr1877	hpcE	hpcE	-0.8884830177363655	-0.1586262702782083	0.4722494295713069	0.1343458688717733	0.0658195686084347	-0.7578637979075771	0.048245075184324665	-1.0224897037587939	-1.1352917579250594	0.5422872079376658	-0.6292298589386905
sll1670	hrcA	hrcA sll1670	0.4690886372552597	-0.148529248907487	-0.08576857486275428	0.012105872583799793	-0.20669983403553246	0.37298339957508686	-0.4853700031594184	0.43108391691483555	0.4184370362164214	-0.5695030334837713	0.11358294876955063
sll1514	hsp17	hsp17	-2.1317878866778504	-1.6243880726955515	-1.2900593211286036	-2.042664971631551	-1.7406251200578822	-1.5099757996344734	-2.1503217588149064	-1.838711598347009	-2.0096043154029584	-1.621301409459367	-1.3714279975280828
sll0430	htpG	htpG	0.2539107531795215	0.14411176782727828	0.16916326045346033	0.08306470157096123	0.29887619776934926	0.22193418360088238	0.2222263627920352	0.06617207593702298	0.27940033026498784	0.08222894360089775	0.3135535763855337
slr1204	htrA	htrA slr1204	-0.28816741142087293	0.14192873504961567	0.2838636676158975	0.6860411872204468	0.14371569009526683	-0.15860522630564944	-0.5461563831049651	0.712428899108097	-0.20751746186099204	-0.9080215004246368	0.10062625832543179
slr2135	hupE	hupE	0.3284928441834835	0.19079827782094072	0.23862242765771177	0.17305592367058076	0.1764871694061929	0.08311157057505579	0.13069307151981954	0.22653319602496494	0.15215452086179407	0.13652805679820323	0.06426399110873861
slr1675	hypA	hypA1 hypA slr1675	0.14575798895654152	0.0724153358482483	-0.010021722649888959	-0.013091945248724285	0.07446280486992089	0.01723354514665719	0.14872441473946868	0.0661979251140117	-0.23520869205553316	0.11435485856600008	0.028218408323789277
sll1432	hypB	hypB sll1432	0.2373906827545868	0.1692224631540574	0.10792148896777642	0.033219118838188476	0.24639036178658197	0.28619204421205585	0.1317213805562045	0.2229605881979898	0.24405049602536832	0.11362818404468075	0.19370330517549897
sll1079	hypB2	hypB	0.19605035279334573	0.3662463417588752	0.16531205676870703	-0.0025051297572202392	0.13875583953564316	0.3759175111558981	0.0764586403667283	0.2914312960266672	0.541048792819596	0.03867971042099981	0.6333559214416564
ssl3580	hypC	hypC ssl3580	0.09790875279538683	0.2681489637680461	0.4177106543867375	0.21875326759307318	0.19693063977133557	0.07772777279901669	0.2528817729236449	0.16723224558331184	0.12340595657043756	0.2836677368923242	0.32868495319818997
slr1498	hypD	hypD	0.12913776179125527	0.09559128937463901	0.20444634195354006	0.06700990039956226	0.0611078999937441	0.10046544008153815	0.004008258604884918	0.1280276334203779	0.0620803057619779	-0.025134172551668964	0.17297478830750082
sll1462	hypE	hypE	0.07187586219784758	0.17667284507750997	0.16405462132728815	0.06932959688596124	0.19131836964972315	0.1548422390030492	0.1294126913159707	0.10532667680855567	0.06406236798862394	0.19739252066635518	0.14824971915441895
sll0322	hypF	hypF sll0322	0.04893312191547747	0.2340716185368237	0.07500029669636023	0.02816460159767072	0.15500760916082487	-0.1428651000949387	0.006255798669202459	0.2084112379236705	-0.03360610621368787	6.275423557984769e-4	0.27271370078466534
slr1227	IAP75	IAP75	-4.397577868220045	-4.944630851218417	-5.47139626954526	-4.985694879366953	-5.080578190514171	-4.968860336774923	-4.9426331505708605	-4.458244533455451	-5.290249357617755	-5.186515077430542	-4.17734569875959
slr1289	icd	icd slr1289	-0.448584096329546	-1.4587569711145163	-0.7807731151609043	-0.923329537923019	-0.9824264784050627	-2.345874389355171	-1.0001125626680625	-1.1760771739677751	-1.6865498879046878	-0.5681951191355186	-2.442979092360032
slr1347	icfA	ccaA icfA slr1347	-1.7467573482357936	-2.939655791109699	-1.917435269274064	-2.0433269518711357	-1.88300582384065	-1.892563466409493	-2.196168561432249	-2.0561771371355406	-1.33024735601819	-1.9656676886893183	-2.098635148965334
slr0051	icfA2	icfA	0.0462907639290214	0.08369007288664863	0.05236861469940506	-0.0033058524816526845	0.08358810330833978	0.21803168730167027	0.11928448958264937	0.06623707679260182	-0.022297319243807037	0.18805782433888735	0.17928940583686792
slr1860	ICFG	icfG slr1860	-0.15188473388958784	0.069384315299103	-1.2877114459614172	-0.5901171013214993	-0.9732117439440764	-0.6575373931929845	-0.04726647941631524	-0.01595033271139439	-0.63536338225026	-0.7205115145825354	-0.23320276697957676
sll1724	icsA	icsA	0.569065552129975	0.1906570886290028	0.12743883307379858	0.15690386509202764	0.13577356101688692	0.7051343407118811	0.3151553752311222	0.4394649631192411	0.3891979095559338	-0.09512341042490943	0.5465681545977641
sll1362	ileS	ileS sll1362	-4.558308160161854	-4.885760071991659	-4.081779146328059	-4.800839698393889	-4.560534110975359	-5.293326544339054	-3.4205677597885362	-4.505719875243715	-5.15830328080179	-3.32307355629391	-5.453121852826732
slr2072	ilvA	ilvA	-0.620473680790158	-0.8336516767536393	-0.46106406140949074	-0.47038889800214767	-0.4892714630985756	-0.7777774801116131	0.30729401064664175	-0.4891795556286393	-0.057184463569816865	-0.05711061977000367	-0.7764345014913641
sll1981	ilvB	ilvB	0.15958604056436684	0.02119596647896339	0.06656473305719765	0.1010971203300054	0.08319742348245325	0.15170078596128755	0.28409606568862394	0.0021055082508660596	-0.03823051729283702	0.20703481013229183	0.2088918818123766
sll1363	ilvC	ilvC sll1363	-2.792664390535154	-3.4731299497693953	-3.0870876210249185	-3.46456699730917	-2.574931538542859	-3.2275843063831675	-2.938651743742959	-2.839006228293516	-3.0242828303919627	-2.0886101032663276	-3.6185395704670555
slr0452	ilvD	ilvD slr0452	-1.675475093027522	-2.5040856008346095	-1.875824000051369	-2.2822758348184786	-1.9700032647725794	-2.31552437065898	-3.8929343692715412	-1.4486865070393333	-1.297529389080132	-2.783890688982848	-2.616774697886938
slr0032	ilvE	ilvE slr0032	-1.8871487961512046	-2.5175432167217164	-1.9003186666106617	-2.6974235103310207	-2.472732280605874	-2.6824641117946406	0.30106196567278	-2.0631567116547127	-2.0270312416011986	-0.21769717818907808	-2.3728098543904834
slr2088	ilvG	ilvG	-2.657310791582556	-3.0123217425698354	-3.4968422776499484	-2.897964967999047	-2.5345698552422484	-2.779385619278451	-2.8420296471733524	-2.532608761816326	-2.2880747228002165	-1.9485190033402335	-3.240261270380772
sll0065	ilvN	ilvH ilvN sll0065	-2.7970732709297423	-3.583349317929158	-3.0766349993323323	-3.729557055058789	-3.250431223688993	-3.3495229490217504	-1.689183371088519	-2.7824291234582232	-3.104786809110226	-1.060496872803849	-3.4810235602497914
sll0617	im30	sll0617	-5.079753367193908	-1.800617833169106	-2.578954119750413	-2.9527969317339444	-2.3561621621250106	-3.7813640545673404	-2.887773908918904	-4.316783055965193	-4.161687412836695	-3.082964450133046	-2.7070026805286878
slr1188	im30_2	im30	-0.25489888921762405	0.009215841610506653	0.1527127662226908	0.07871125664486993	0.12924902548478814	0.006119973464833323	-0.11467397723443375	-0.1082282538952139	0.06637789406307322	0.036619315781441446	-0.18120023280829656
ssl3441	infA	infA ssl3441	-5.518941833170094	-3.773650592661427	-3.9782166715555056	-3.63396295470984	-4.233308991584647	-4.496803648197507	-3.7132376071673447	-4.264705718573183	-4.732481382451636	-3.247936386084221	-4.159074260390678
slr0744	infB	infB slr0744	-2.33647539717386	-2.518728850618412	-2.6312675672390706	-2.567287955608286	-2.58484449715076	-2.70893158959186	-1.9026205855995704	-2.419164472961041	-2.7186059963868354	-2.519938257731949	-3.140624756494472
slr0974	infC	infC slr0974	-4.754900346798492	-5.480986438758381	-5.142832495837839	-5.721057347481936	-5.569230800497548	-5.26121583648055	-5.981311637518114	-6.199737218861811	-5.170033071111152	-5.5024358814091885	-5.103875336511893
slr0819	int	lnt slr0819	0.032453405304612076	2.3952120211768186e-4	-0.00565244274416611	-0.004429251837444902	-0.02760013142393985	0.13076129202500306	0.22159667010571973	0.1475849023805367	0.23510867818238343	0.105296984946671	0.16881328260202302
sll0247	isiA	isiA sll0247	-5.289030428410831	-6.232114466269035	-7.222065784290338	-6.596305791007913	-6.405543129842151	-6.440370290903672	-5.973964339388597	-6.783509193658349	-7.0709297644692874	-6.200645309568792	-7.273626853235656
sll0248	isiB	isiB sll0248	-3.5196442330872636e-4	0.20419262798211688	0.41556953046074013	0.1886743098976355	0.20479118554859546	0.1470800734801809	-0.11834880277893585	0.02996313459408346	-0.18484887958585872	0.10923770522067949	0.04802398478885788
sll1206	iutA	iutA	0.06401674307107906	0.06787833874686558	-0.11565935056039946	-0.146873912822915	0.10824881448584801	0.05388038887406922	0.1909165232498278	0.059585368900423166	-0.03766150811652793	0.2307072612211019	0.21017397353454423
sll1987	katG	katG sll1987	0.12138851801337258	0.023519775919409364	0.08450893609937393	0.03037197688886609	0.20062593545206273	0.15700825805243718	0.08811375104604191	0.13767305453760914	-0.02117245859192819	0.12809546722056894	0.05626673442186105
slr1728	kdpA	kdpA slr1728	0.07461632219663147	0.07007357308298366	-0.07707108724335107	-0.06293254924183528	-0.010287971935237778	-0.13218710854427446	-0.032116356918544066	0.09866706643232581	-0.17247959473212301	0.13567920100038797	0.015481660845551483
slr1729	kdpB	kdpB slr1729	0.09088436376239942	0.30107898262837884	0.16043089113548403	0.284982431676547	0.13703910988868526	0.22123584960107354	0.11929800901321448	0.1927751157191427	0.26909910413278565	0.06444673241268135	0.15419757385552532
slr1730	kdpC	kdpC slr1730	0.17589424322314587	0.092768210226787	-0.03511396953840661	0.2125711329488116	-0.025079165012676263	0.05766645117630366	0.018922838993382925	-0.1285502864147604	0.0844883869373221	0.373615891931295	0.31912006268121923
slr1731	kdpD	kdpD slr1731	0.15416169481165165	0.5709460484800222	-0.29229002177491825	0.03356374057766242	-0.36529628908959316	0.3864419490411795	0.6248880155975799	0.008151319617070744	-0.10005953649998528	-0.1257599157478489	0.4661054599072316
slr0847	kdtB	coaD kdtB slr0847	-1.108428822453902	-0.3110301662014096	-0.990524683501448	-1.54258019162177	-1.4775666041423339	-0.6834147731256384	-2.211389509591318	-0.7113808159138213	-1.3873255772665245	-2.267492029425057	-0.45615078875702425
slr2107	kpsM	kpsM	-1.191178903463402	-0.13938811170204427	-0.10081668997742234	-0.006855185252030436	0.3879764856297283	-0.663731365486079	-0.7592174347097926	-0.10496965246070895	-0.3717678690479074	-0.43179582674967903	-0.37888605506211964
slr2108	kpsT	kpsT	-0.2791969585951858	0.141241316853741	-0.07684943173184858	-0.23894345747856935	0.04730622726747034	0.13376119099144892	-0.2953998432532934	-0.03867495762080209	-0.1354137303677225	-0.26321806196823705	0.11702732532442016
sll0708	ksgA	rsmA ksgA sll0708	-1.5310130951098913	-0.3556836843846989	0.1701360363966802	-0.005022254616560042	-0.2030747639226357	-0.6291261290747814	0.12434390695991793	-0.6473572482005788	-0.9170226594111408	0.17436472735570566	-0.3939977607704033
slr1202	lacF	lacF	0.08779623326453798	-0.009598841417052844	0.10600864547259731	-0.08623320765813174	-0.06479828000124306	-0.004182887574193061	0.517283962474542	0.06515595913014664	-0.03881403559396169	0.2762514484502294	0.27211356525768565
slr1723	lacG	lacG	0.19051688114140447	0.07135525522042317	0.1605345027005062	0.0251113283048939	0.06304925903500674	0.055458333708189825	0.19681684073018774	-0.2094933864302089	0.061158913778592165	0.3138362508634438	0.11035249930348223
sll2001	lap	pepA lap sll2001	-0.3281102876721739	-0.3175712163510474	0.2048230774671612	0.12647912011111442	0.09757121468071335	-0.3138575527858599	-0.2936974650995889	0.11829579705706941	0.07918476392619057	0.06475788689270076	-0.12694654455387658
slr0604	lepA	lepA slr0604	-0.9190563579971929	-0.357252328364271	-0.48538900018045783	-0.7296924603690831	-0.7534666958965159	-1.153126670565346	0.30762379127920264	-0.1551220852034979	-0.6545741026319905	0.2557902148532832	-0.5319513432464399
sll0716	lepB	lepB1 sll0716	-0.5271626989280545	-1.7335079280054644	-0.76086953136797	-0.7253685514388019	-0.7414096335804055	-1.5021394514053124	-0.6609520862035693	-1.3570622651195898	-0.8407236884049114	-0.446484921848243	-1.3896667849604687
slr1377	lepB2	lepB2 slr1377	-5.5241623500349855	-3.635548741719697	-4.313701954304025	-4.41875139247252	-4.518330012247878	-3.3146379458698934	-4.349424013426773	-4.490899419226617	-3.0877057005814406	-4.736909373475158	-3.9170129408416345
sll1564	leuA	cimA sll1564	0.039072227670410485	0.09128389078668296	0.11112208110954894	0.18670800549776106	0.061386415266973186	0.3434755765731926	0.04681382261925761	0.2654036308921652	0.17069456713507933	0.1777092955149002	0.18536091463994078
slr0186	leuA2	leuA slr0186	-0.5096786839515779	-1.8482934724455784	-2.071319297756303	-2.6878277098732757	-2.1316774873038753	-2.810141117134773	-1.738232628982035	-1.458651552738673	-1.9165114369156022	-1.314905623825597	-3.4029156120947173
slr1517	leuB	leuB slr1517	-4.0479107940081125	-5.584213986318848	-4.568346402469389	-5.276977018383898	-4.650033764743118	-5.650239082018022	-3.6230060541233238	-4.4179990141233185	-5.0418528468694035	-2.207739531014597	-4.755209951331155
sll1470	leuC	leuC sll1470	-1.379202591650184	-3.7819483409138863	-2.047611346845596	-2.774239805607526	-1.9875709985417773	-3.5658170457680316	-0.2510706695854655	-1.5956828251677158	-2.164616835665106	0.14581872202377358	-3.302695860202001
sll1444	leuD	leuD sll1444	-1.4413422823590616	-4.353311703668559	-2.918709965823826	-4.308761038194941	-3.891377732483606	-4.3705533079584145	0.2235661893942961	-3.003498199346259	-3.4639350586395556	1.0107851754091313	-4.690843302550987
sll1074	leuS	leuS sll1074	-4.33267730135446	-4.666720931566178	-4.348769284007893	-4.623592476640704	-3.876612399369313	-4.439814971064072	-3.1847734129208893	-3.7178380221239684	-4.0721642600705295	-2.0732404782300433	-4.349009115193264
sll1626	lexA	lexA sll1626	-0.24191399599605518	-0.8185575804251732	0.10962762142163897	-1.3818920150643694	-1.3446961131828745	-1.5748014740587777	-0.4401374119918807	-0.5383424380766731	-0.8445583773150322	-4.946564205325278e-5	-1.6161055411374803
sll1187	lgt	lgt sll1187	-0.9953994618864674	-0.13283598068504418	0.586522449884244	0.040583120046787796	0.4622900603119973	-0.009208964344954967	-0.014525671851638612	-0.1244761349878868	0.1444904396823716	0.3094873311062918	-0.2521284088368311
sll1209	lig	ligA lig sll1209	-1.337764616055163	-0.7854313339979807	-1.2754732973332452	-2.55026228995351	-1.8190212530865648	-1.631954764461068	-1.7427957309781728	-0.7997641428357757	-1.9269214018557315	-2.210960563061523	-1.1158373492529914
sll1583	lig2	lig	-1.0240757354413672	-0.24084351679846627	0.06325203047743516	-0.03993560990814333	-0.1672653738047956	-0.07826031120645145	0.1536151838991493	0.017074944180588147	-0.22541517453180177	0.11473080548736858	-0.11837902202382898
sll0648	lim	lim	-4.11702210861329	-3.760906185138662	-4.0628332299231404	-3.73317318271262	-3.8421129122045232	-3.5367606733217296	-2.745193525117007	-3.197773058455625	-3.5308467935566927	-2.585718699541209	-3.5704023412912678
sll0626	lim17	lim17	0.05822859059242814	0.17663803239413203	-0.11200553514542316	0.10677356287324556	6.404785621729267e-5	0.21774456876003537	0.35417969035666264	0.1091424092289622	0.7266748790574771	0.6004803701223685	0.1881792978620147
slr1598	lipA	lipA1 slr1598	-3.7878931362668946	-3.3936580525273254	-2.581050498808466	-2.7706140055702364	-2.7911135507614326	-2.9150829352034524	-0.9227644210548217	-2.0963684353603873	-3.117086505274838	-0.5491588716131949	-2.664893486858783
sll0868	lipA2	lipA2 sll0868	-1.2802714893446885	-1.0767270886176559	-0.1288410251583327	-1.1220618103584024	-0.027384807027796387	-0.9922320497036172	0.044533963660109754	-0.9669421096337509	-0.7565413439352464	-0.031216675176025513	-0.9057007453755429
slr0994	lipB	lipB slr0994	0.09909656958026236	0.03227063420026307	0.13652482933026677	0.09465321480025898	-0.12687978468074598	0.12507449182500485	0.18723597607287165	0.21732366388230095	0.28159562501201224	0.32430101134307204	0.20725601979271144
slr1881	livF	livF	-0.38290098990814836	-0.09895606670740956	0.1548612369001815	0.1388938298503129	0.2118890247391098	0.015191743588783906	0.27253671885613834	0.08974450190450597	-0.5898892396405976	0.12470335718218845	-0.02955799643906325
sll0764	livG	livG	0.26296747423882505	0.1045632060325761	0.1457063369833275	0.06849597230837912	0.12152352280892353	-0.02702669587528001	0.07537191614541298	0.2640696784446093	0.04831451760653302	0.19571750842565963	-0.0034193684474286275
slr1200	livH	livH	-0.4751927524679633	-0.26018209476432147	-0.16881020321446896	-0.11177626536052189	-0.24807780251667572	-0.6121341988333117	0.16354691227045107	0.2965414068393954	-0.8317962654180551	0.1693578897289039	-0.47198245341184125
slr0949	livH2	livH	0.4927350289693364	-0.5924304146551287	0.04063278876947851	0.13808201937192552	-0.6845542073208297	-0.4153718937899574	0.0453796652650453	0.28637499183469617	-0.43461507434910696	-0.2142329358901176	-0.34818904863298444
sll0709	llaI_2	llaI.2	-0.2921366912145892	-0.7560603647091994	-0.6680960985121432	-0.6034861778512121	-0.7399790192789623	-0.6341793945958706	0.06076992876587164	-0.19365371478393179	-0.13838342282490274	0.06520579170951223	-0.5363697521932981
slr0862	lmbP	lmbP	-1.118395028848519	-0.6155660679368279	-0.2946978967853467	0.010740625878660095	-0.4270678606660182	0.07380810303040587	-1.03017661838518	-0.5566368892248567	0.35339435402864167	-1.0722863021659599	-0.19598085314474195
sll0379	lpxA	lpxA sll0379	-5.569416105276705	-4.915725461696447	-5.534748090236334	-5.0648871912675455	-5.11223328652277	-5.142039095810916	-3.7501975309261426	-5.976872869204253	-5.702438377435111	-3.9143000740305998	-4.6031674624164385
slr0015	lpxB	lpxB slr0015	0.03943398062143903	0.099286408064254	0.17963963025911928	0.29659411353979986	0.08453211768489187	0.023261227878786553	0.1333563316362749	0.1877050505319995	-0.06243214111753408	0.02416390627392194	-0.10467347160332877
sll1508	lpxC	lpxC sll1508	-1.4375957866913924	-0.5821547388861679	-0.18917390166179887	-0.2029681142822722	-0.14264611375768713	-1.0598418871163195	-0.742379111302006	-1.918107402922946	-1.6680760210354373	-1.3663910744691392	-0.9456266954321145
slr0776	lpxD	lpxD slr0776	-2.892115492990195	-2.7335562226621004	-2.790792049366593	-3.0094018338383046	-2.99759302569635	-2.7139825194368883	-2.6212765494990147	-2.6439036727422693	-3.0030612510458567	-2.8521847800691202	-2.4287934467975067
sll0947	lrtA	hpf lrtA sll0947	-0.15908928721983942	0.4133153319710896	0.16499253029279737	0.23458615667295968	0.24624357187008541	0.25198449413201013	-0.11819203863964459	-0.14778599641183446	0.29306695805044075	-0.32130253716963675	0.10497437606253571
slr1366	lspA	lspA slr1366	-1.1646816843718377	0.017124028635342375	0.36404589763294887	0.2524693206959975	0.15626355273539155	-0.10608130785806281	0.23905029568190006	0.038708577600915346	-0.2899329812027715	0.344246535002792	0.016569580162025577
sll0504	lysA	lysA sll0504	-5.348005057759519	-5.334141960237779	-5.890265163293327	-5.2430515596666165	-5.59343129636031	-5.160033990187319	-5.559672855904311	-5.139683536079268	-2.268709870621944	-5.298785171413918	-5.117005032120338
slr0657	lysC	lysC	-2.3423476688750724	-4.120272106448456	-3.8045166182220505	-3.741120746825168	-3.5222751189857715	-4.11751430775697	-2.250258998841131	-3.1570936541047874	-3.008472715769153	-2.6059376051867704	-4.29531796081901
slr1550	lysS	lysS slr1550	-3.8825834337124436	-3.5101372316152197	-3.1728116999178106	-3.6132830346435703	-3.041370447005776	-3.9482624004686695	-2.4935024149830567	-3.187738877842982	-3.737272951094824	-2.3917995484322945	-4.48924477998127
slr0191	lytB	lytB	-0.1959513729247687	0.3139393664555206	0.39012972808264734	0.07881289709793748	0.16509639963360442	0.18205389731530044	0.37828094806767243	-0.12898064666853176	0.20406382309699916	0.09221529701806248	0.30700303469890133
sll1872	lytR	lytR	-0.687261946805135	-0.21137051007435914	0.27495953627701647	-0.010294887914713457	0.14989188458818858	-0.21438013053316293	0.3730630307321657	0.09165256228478882	0.12782606498199925	0.22763827758576424	-0.32701694493465155
sll0905	maf	sll0905	0.12077654046181496	0.1525882573169533	0.0300511151226412	0.10247958952233162	0.4292425449779194	0.2767978546727151	0.17548506691759466	0.18780925315483482	0.28939932888597075	0.1457719552023043	0.3655419570970306
slr1224	malK	malK	0.0062109134096162985	-0.21383249185555742	-0.4746691708905383	-0.06412322971973343	-0.06498841614982845	-0.5187954919917206	-0.7574007203128899	-0.5519518573909367	-1.1157897551713665	-0.32561942801079546	-0.41371651059650333
sll1676	malQ	malQ sll1676	0.0770812888079761	-1.149637786773855	-1.2986785403540952	-1.3605859259726616	-1.2305015830058006	-0.44450655646942067	-0.5579024384589247	-0.8539417069192435	0.4316914195442523	-1.2004022828646643	-0.660389774680378
slr2074	manA	manA	-0.9046671590331209	-0.9096483527059884	-0.8682758484919966	-1.8124016385735462	-0.7912365449362453	-0.49536763443726867	-2.438174374908292	-0.7334822518179872	0.10468998795305856	-2.3651034513506572	-0.3460535751289486
sll0555	map1	sll0555	-1.2304467426817334	-0.9592523881358731	-0.7509308307869568	-0.5982113834619506	-0.5341214219981896	-0.9563044751575869	-0.8677230038053338	-1.0118041367616624	-0.7428606623711764	-0.28928961158003086	-0.9503315397146713
slr0786	map2	slr0786	-2.3465887811298254	-1.382822171045885	-0.8116892692114281	-0.5808524067511753	-0.9457086546783198	-1.6767515810182236	-1.2494186025806526	-1.510551671129668	-1.2987419406387102	0.12556853069569557	-1.605424170328689
slr0918	map3_pepM	slr0918	0.09210129656825193	0.07574034718451893	0.12456058610167949	-0.17412700225036468	0.06158745525861097	-0.05228095074805686	0.011676215027301364	0.09904295761564852	0.22376885640384858	-0.17371799085297746	0.06535264261165064
slr1803	mbpA	mbpA	-0.16085661595357514	0.06115490377847633	0.06736730725999229	0.017481805733221494	0.08998287298056168	0.04834659389634685	0.3519096651628747	0.042669800739156744	0.08387179138902627	0.10606365173294971	0.04877130094187966
slr1044	mcpA	mcpA	0.22429953420660786	0.3965262743409789	0.26962204371743886	0.35744469341898827	0.21039021493521717	0.3729798575414606	0.11120363476894993	0.5137346359688626	0.07954012161057422	0.10741918332316225	0.20137269204916491
slr0721	me	me	0.39285942670216445	-0.3568622385135232	0.16407149225145592	0.012549584391288834	0.28774150165013745	-0.08643224124746703	0.3794548003817776	-0.08504774938831122	0.05828531771063944	0.3623575362677334	-0.22886379511685645
sll1374	melB	sll1374	-0.14759175463281116	0.46173500933476325	0.30614878254760053	0.04459103031558572	0.18101186291992827	0.08902742718945968	-0.024029225604599976	0.09688152662272609	-0.38207877011007996	-0.01418626723944737	0.08440175764128255
slr1518	menA	menA slr1518	-1.6903336954068426	-2.8190402298697057	-1.5047063063053314	-1.7362639405583695	-3.5511642622986206	-0.8455071984669634	-2.2681126423393407	-1.1167293087321009	0.288701233230234	-3.147957313415067	-0.9843300897561005
sll1127	menB	menB	-2.443247223992657	-3.008970579547897	-2.3865916610278086	-2.774741835641247	-2.583557322523877	-2.691605160446526	-3.3769912597094454	-2.133823245434529	-2.252669293902094	-2.383663541247597	-2.7538433647851965
sll0603	menD	menD sll0603	-0.6395644213335171	-1.363158046458435	-0.8506006132308186	-1.3485134912407886	-2.6230307135360635	-0.770146119365489	-1.6890716437900706	-0.24262477582994857	-0.08685371197291142	-1.8984430181324792	-0.3764821247541462
slr0492	menE	menE	-0.11906069359337516	-0.1376364966659564	-0.04523675794454904	0.14526057155856786	-0.05381739340623667	-0.6270568144118682	0.09192887081046457	0.19439284746143748	-0.8264744279695659	0.06202422332660742	-0.5128104300230741
slr1849	merA	merA	0.1961251586437936	0.1680050736258591	0.1831028768986592	0.06935248662944764	0.12026151545287914	0.2566777069173989	-0.2000889750672813	0.2694087550944265	0.1362628311353747	0.08003459733017593	0.044534843027213
sll0794	merR	merR	0.21863357036824113	0.0771237956739173	0.08601100091358445	0.14839012800853482	0.11413925070521111	0.28779716709671543	0.16566349396421481	0.2299598841305029	0.16460227100542	0.13969258792731803	0.22874817396604263
sll0784	merR2	merR	0.08559242623925431	0.1708144560465106	0.25676573230337235	0.1733489205700204	0.1123260971291524	0.22169473071366153	0.22967835950526444	0.15100081092329243	0.2882261037016581	0.15243587627303132	0.1352239118869388
slr0701	merR3	slr0701	0.013327188114338856	0.2009424975010835	0.08861353798764268	0.28859443119633604	0.11408186937637337	0.18667755924526622	0.04244986597463408	0.053769879679412956	0.15668775413349192	0.20100160655474592	0.22154270382709249
slr1165	met3	sat slr1165	-4.052585388995798	-3.1787571045677256	-3.2318562006714497	-3.525325103040561	-3.659785135858467	-3.339981669953398	-2.6247574884103413	-3.1739730915048217	-2.9232518929396623	-1.3015490517782748	-2.7626812259883042
slr0212	metH	metH slr0212	-2.0826644212243983	-2.624592255785522	-1.1838324060758734	-1.848204991943204	-1.678509460190349	-1.7130747728699236	-0.2557563534012812	-0.8640246463901443	-0.48343017650416015	-1.0211087885185597	-2.157788729943394
slr0649	metS	metG metS slr0649	-2.471386635472577	-1.377389992317215	-1.0674810309268579	-2.2015640039466997	-1.4153555153455317	-2.1412769151790063	0.19555804873869326	-1.7729983286275306	-2.4614081940767747	0.8242374867899813	-2.033935657376421
sll0927	metX	metK sll0927	-0.9674142692791383	-1.7314606127287757	-1.6245492738382414	-1.739352971709773	-1.952171163181244	-2.2611985723566774	-1.5158957031599014	-2.3966422372118816	-2.028767438592316	-0.8868998889993548	-3.1802653388449156
sll0377	mfd	mfd sll0377	-0.255218966986042	0.03361879392331823	0.17879675040540377	0.29350909899862077	-0.14355747656008563	0.11185818438564983	0.3134758674246397	-0.08819986133705826	-0.01718900804600178	1.1645763485706244	0.10750845342143567
slr0014	mgtC	slr0014	0.13639763714078595	0.5410223718702818	0.2202117636326665	0.3034001292714805	0.14779644359469263	0.14091454621144847	0.027365433412735132	-0.02747238547667933	0.12736949083202567	0.050912898182672826	0.17526980273563658
slr1216	mgtE	mgtE	-0.22628144072280462	0.14589698605458196	0.20287361090204648	0.27430052736251653	0.1936798548896998	-0.04400517505939257	0.2060904043336184	-0.004073488915036591	-0.035182784217529274	0.25055987665647983	-0.09732002871281953
sll0817	miaA	miaA sll0817	-0.9777559176557271	-1.2698806496466748	-1.3435375175879702	-1.1901117959752459	-1.566247439810531	-0.8825478285652204	-1.5101401508209864	-0.09908608157427336	-0.6532550244874573	-2.0782436936825825	-1.2814882431387076
sll0288	minC	minC sll0288	-1.5849066948281008	-0.9588298985525661	-1.1938642415524316	-1.0485141608382207	-1.4183203488463667	-0.6842166381699428	-0.8260575645682656	-1.1049626085399078	-0.9695209589425171	-1.246428383448515	-0.8095362252621854
sll0289	minD	minD sll0289	-0.6165511212506926	-0.23619389349849518	-0.11848883829323373	-0.38487110825664417	-0.5165159539701057	-0.9839022628892427	-0.4784279888885065	-0.43637541258279533	-1.659048005204963	-0.9847583284529999	-1.3150647767244008
ssl0546	minE	minE ssl0546	-0.849929233004755	-0.459485636898278	1.5989268929487488	-0.05507847267358525	0.42231885000763336	-1.522981241824689	-0.21334156767138748	-0.6791797260969116	-2.0121506355253644	-1.141429896125109	-1.885862731398003
sll0016	mltA	mltA	0.11657544164607796	0.1822595471507617	-0.3589810244146329	0.5690093135283519	0.920187414627031	0.019647566580079937	0.26892293261129163	0.08860095460862463	0.3264909282971433	-0.027019454745906314	-0.14028327500650703
slr0229	mmsB	slr0229	-0.7510229199871572	-0.10925431575868833	0.19249541894601851	0.28073560643667156	0.19004753761697882	-0.13622165514786128	0.00800728749110433	-0.13558393676706665	-0.14658902812018149	0.36907467172068076	-0.008899491303403187
sll1599	mntA	mntA sll1599	0.0943399693938896	0.2656685150831645	0.31233677232795026	0.04262554141236885	0.15596013795829983	0.12828827052299147	0.016427135218408592	-0.008874325806510257	-0.12177135819314287	0.15461750856562273	0.42543697947126224
sll1600	mntB	mntB sll1600	-0.969352602972599	-0.33967505729496994	-0.35355800460488596	-0.6495381062922237	-0.4897687609301327	-0.18319835069227278	0.16147916382784677	-0.35281774513347464	-0.6278963310458936	-0.023860266939664938	-0.1551351197975415
sll1598	mntC	mntC	0.1596519667276782	0.20058926225139517	0.09362121221121725	0.22726176144502308	0.1014325278903303	0.18194387048250985	0.006838558392834069	0.10546710834108336	0.2544771477858848	0.07070282226731726	0.054094415915384685
slr0901	moaA	moaA slr0901	0.08706691439541808	-1.7088594586711756	-1.2201251339584214	-1.9344681148784915	-1.9534576501168786	-1.2308374418790937	-1.28808433446276	-0.4738475234603942	-0.45392389896443475	-1.5313623109734231	-1.3051325815301016
slr0902	moaC	moaC/mobA slr0902	0.42738240754201184	-0.4625607717335546	0.042858997473660544	-0.41986210791336304	-0.21781080343339723	-0.4722903009596473	-0.42234897873951516	0.010180717909640834	0.2090603465507887	0.020799582931237005	-0.5003439465994753
slr0903	moaE	slr0903	0.1581620339204568	-0.9822842919738388	-1.192174477565772	-0.8054222969138587	-0.7697378280327525	-0.6435289340838134	-0.4797054497898886	-0.31035646514984283	-0.3570396208422237	0.047885748328725754	-0.6633401734173968
sll0738	modA	modA	0.06252664739107985	0.18487124202743335	0.15155733455476647	0.21013370470682682	0.15360349084382446	0.2137196848206588	0.08063477985945393	0.0780100556955177	0.2411021306515762	0.20035193587797592	0.1672772021358001
slr0900	moeA	moeA slr0900	-0.7323109887895017	-1.876596918125798	-1.0312899069791075	-1.3153848874921894	-1.6682973100614538	-1.697308137971487	-0.13034058007271893	-0.7560916652219628	-1.251718800402774	-0.2702967666501655	-1.8647872318693874
sll1536	moeB	moeB	-2.1574284533573067	-4.481012176024261	-4.438576051845703	-4.109908591024712	-5.685849448449411	-5.39422706872599	-3.142459006414352	-4.435881892935009	-4.873089652087406	-3.163268303999082	-4.655462958641335
sll1667	mom72	mom72	0.15050418871262042	-0.6157768626721869	-1.0820922338024392	-1.0278734348020104	-1.07333757617297	-0.914133091989074	-1.8459657561446798	-1.1029394242229504	-1.4030772596534535	-1.9613854333208913	-0.9659458344946861
slr1416	morR	morR	-0.21459149114136855	0.06830661352578724	0.020525582527427078	-0.0242202982823953	0.1863304510694523	0.13033610873043996	0.05541876431844118	-0.07611434206765118	0.1755205365416011	0.12205074434981907	0.23120323509700608
slr0835	moxR	moxR	0.06202833223862196	0.04753952055219564	0.05321376377098394	-0.02749011046903946	0.09733739662389197	0.16225179144383226	0.10742108782937218	0.1371846099909231	-0.08188481815315601	-0.12333444093121348	0.08442547036753748
sll0657	mraY	mraY sll0657	-2.6108288268437594	-1.9834330928372375	-0.8383579076817882	-1.4999255346164235	-1.5183286450164235	-1.875596445438716	-3.538797378591066	-1.538654363484982	-2.009657899069802	-3.158062357901376	-2.506905169493923
sll1434	mrcA	mrcA	0.31521669608476416	-0.3093817091630813	-0.2023245743368266	-0.07786575911814554	-0.11014075797884265	-0.6444609578599532	0.1148729013785355	-0.23358280221663782	-0.0968270422043478	-0.4903173841085835	-0.7158318954272823
slr1710	mrcB	mrcB	-3.4486236817084763	-2.594749717802386	-2.265504807325584	-2.8316614751080804	-2.4509499028245774	-2.5813533454938558	-1.6875313105501548	-2.163279094757378	-1.7714563309236226	-0.9846108171537524	-3.005371473139642
slr1267	mrdB	ftsW slr1267	-3.183351355124041	-1.3648657135390054	-0.0190206911783926	-0.5691820138217467	-0.40480548516235965	-2.20329763445175	-1.682437970310449	-1.0056970840798405	-1.156596756110375	-0.8893631975705192	-1.3397061112007198
slr0875	mscL	mscL slr0875	0.23319279838194795	0.19809109124385493	0.1478802841542303	0.11596493432065541	0.150294138174957	0.11160937202462767	0.12479606659366142	0.12252283802533544	0.19824328902332689	0.02874278591301379	0.17534664987672752
sll1394	msrA	msrA1 sll1394	-0.8324009582422974	0.23119099876293545	0.08375403184462203	0.24529579308911767	-0.2449504301487887	-0.0910412887341629	0.06545467043819636	0.31714071299532337	0.07491163972186275	-0.09783515127934533	0.24562364795745012
slr1795	msrA2	msrA2 slr1795	-0.13509101463152282	0.19949464015668447	0.20010871267653785	0.09134997944835511	0.200971758163575	0.3422232255436219	0.08753979051665137	0.09647796468998755	0.14661226194554458	-0.050306377872743356	0.17776448717673815
sll1231	mtfB	mtfB	-0.8491989019683097	-0.783876174490843	-0.2164050799303113	-0.5208623762402583	-0.3590514713670089	-0.39697737040864406	0.16806760371002227	-0.41705121615577656	-0.12227018067464092	2.1151721929424603e-4	-0.5224232380575847
slr1423	murC	murC slr1423	-0.4928126033461939	-5.466097029503285	-5.5164115411303225	-5.531465819770128	-6.0667071178200676	-4.83743071816006	-5.6612655955679365	-4.960128122862655	-5.192095291705081	-5.863557709234046	-4.819030638479875
sll2010	murD	murD sll2010	-1.9438468616821816	-2.2358961257542997	-2.555585301194984	-3.3074199359456933	-3.1786822488423865	-3.296090177867492	-4.701760811395985	-2.76157213332615	-2.9932267035539413	-4.0284321239627285	-2.886670466744461
slr0528	murE	murE slr0528	-2.4227517320420127	-3.438265860860787	-1.4580487706819105	-3.587217449875027	-2.167354631009723	-3.507840174247499	-5.677909915851174	-2.357288851012986	-3.060416635432649	-3.1128543669011357	-4.007305574490365
slr1351	murF	murF slr1351	-0.43721964203664443	-0.5203493464212435	0.1391168901809828	-0.21317388771038953	0.26349837960485684	-0.5501850991786349	-1.0820425671126248	-0.4390890545919674	-0.17593304247838437	-0.17272387460217553	-0.7212237801417932
slr1656	murG	murG slr1656	-2.631696547840292	-3.7280687583055303	-2.997763560127199	-3.8142737498036703	-3.4931236544127207	-3.280438071084418	-2.9298552192915412	-2.849283814422261	-2.879350478061229	-1.3434278823390267	-3.2755300838221486
slr1746	murI	murI slr1746	-1.4300495290349309	-1.1451903559923353	-3.0987560919785424	-1.434143063318099	-2.5527235097708987	-2.238355689517881	-2.4003481220087983	-2.2038817809165647	-2.4969798186127914	-3.5074114454766425	-1.5248057668637627
slr0017	murZ	murA murZ slr0017	-3.2636806352748677	-3.751657804457144	-4.017693911924962	-3.7158019951928964	-3.834767460678725	-3.443343940807496	-4.891860288986797	-3.45327719939857	-3.392753589028633	-5.277125716364157	-3.775335341053545
slr1199	mutL	mutL slr1199	0.13771715128731613	0.07249798223858721	0.19435865965751328	0.09187661331360351	0.006624987907498607	0.20491353973927243	0.1507090862920898	0.13697816997814624	0.17341116200280615	0.0011891044027598405	0.1960832196264983
slr1689	mutM	mutM fpg slr1689	-0.8903504851442848	-0.28633942917393185	-0.09518034963898055	0.18111419671050225	-0.783739512644502	-0.654348290607991	-0.2781136489702951	0.09239798036880888	-0.21584415834571932	-0.7113448250391906	-0.42481109782257936
sll1772	mutS	mutS2 mutSB sll1772	-0.5178791942304779	-0.8606371082486516	-1.2000974093170238	-1.2749590246305798	-1.1049332600823354	-1.2939396395905034	-1.85056689335415	-1.0480536780175422	-1.719731917777007	-1.7121681063335548	-1.3206005896839652
sll1165	mutS2	mutS sll1165	-0.6013686659232553	-0.1004907266047062	-0.16362526865622387	-0.04908386415229019	-0.17317317539811575	-0.15380475750297953	-0.35578328412323645	-0.07822040776747098	-0.24390965024806147	0.041960921546418915	-0.2544975631831438
sll1045	mutT	mutT	0.174182873779726	0.1918983194420287	0.11331556293264894	0.11336399325594884	0.2530972899568805	0.1435095170828841	0.02191822289727678	0.15867358937225642	-0.009232197386060766	0.07463434034231448	0.11952500489580574
sll0622	nadA	nadA sll0622	-3.1294923228649876	-3.759774729063318	-2.7095480443187148	-3.542332908566594	-3.0084033418923384	-3.9635861245500905	-1.5820075435712133	-2.867041853534994	-3.6991652554165473	-1.3362248559037044	-3.617364959557733
sll0631	nadB	nadB sll0631	-0.33617320945090706	0.10203649313944665	-0.08396834523694648	-0.07555187877625856	-0.10123912334310307	-0.2198447300434228	-0.41280505488020247	-0.1309661485648413	-0.4736288801137433	-0.18688634192004885	-0.025132987797553408
slr0936	nadC	nadC slr0936	-0.22252809525082828	-0.7596210561343241	-0.903659389660814	-0.541675424329879	-0.6739162170163756	-0.6079894947224772	-0.23666719079389248	-0.6741500687037169	-0.4808979858417443	-0.5850754643961072	-0.7598157302802407
slr1691	nadE	nadE slr1691	-0.05146114684856479	-0.23087042775591687	0.45637643773293346	-1.1516617847398454	0.48680674198273877	-0.14633155534923067	-0.42140717522049614	-1.1327387505814015	-0.28322907693518645	-1.1801932765417702	-0.15595546419413966
slr0415	napA	nhaS5 napA slr0415	0.11911918148230312	-0.2455019114503698	-0.6078217444893116	-0.4127869664154514	-0.2926319588434094	-0.3997475753773116	2.4643563219252673	-0.29443418786669034	-0.6082271841425119	2.04336431837891	-0.15374978502621892
sll0873	napC	napC	-1.1869847829679505	-0.14355188142476943	0.4333909095402863	0.18652924783503538	-0.04151021056867999	-0.4756121859729031	-0.018320608072829404	0.12572008351956854	-0.4662051643518123	0.011031413394176447	-0.2722731914249187
sll1454	narB	narB sll1454	0.3755889907726097	-2.8032879720755814	-3.1407326145501777	-3.2244285173235334	-3.2370171478083543	-2.974223375555416	-1.7672994147388124	-2.540411023696904	-2.3779903874349055	-3.0494608695006353	-3.27280507665331
slr0467	natA	natA	0.4308593097494779	0.13594277364163507	-0.03451045627924232	0.0701999079398474	0.21624805481616236	0.19938668336708568	-0.04212607807581142	0.3111938324978879	-0.05769022092231538	-0.20457707362046842	0.11355144029203013
slr0559	natB	natB	1.0636962001475683	-0.2673795529427458	-0.4597253365511541	-0.32546356224029227	-0.5650875721133446	0.21905007304251908	-1.196306130741033	-0.6985431035012319	0.1834183104926675	-1.4784106825304815	0.4287120789263732
ssl0453	nblA	ssl0453	-0.035395291590254015	0.20827287230611513	0.19462616178315234	0.15376002346905	0.3135444641149073	0.12365273927701703	0.1595288471228455	0.015501075959222742	-0.16717839343795407	0.07062395491378717	0.15173437279846955
ssl0452	nblA2	ssl0452	0.11394466844343695	0.16107714136587026	0.21454653781223845	-0.09527500864078926	0.2552520326060977	0.187750955445721	0.2934375462766146	0.17749289196268211	0.1570509446605701	0.08564575250607019	0.2620123086155109
slr0851	ndbA	ndh	-0.704952166027682	-0.15929257643102393	-0.7958866859847793	-0.35432756538999116	-0.8004314972573319	-0.5549057081727674	-1.4311044356341511	-1.132566193859126	-0.8966529356754797	-0.8587699701168446	-0.4135903105477011
slr1743	ndbB	ndbB slr1743	0.34228504113178765	0.08683550437998575	-0.04239192695585465	-0.007842572722799389	-0.20780036351696857	0.17759528182826992	-0.31677278121918173	0.2974261219565462	0.19544839399057956	-0.17076855900700777	0.10851699818072949
sll1484	ndbC	ndh	0.540525055672398	0.09747386038489787	0.17917575999191002	-0.09745239899799783	0.15101525101915414	0.3048648702434627	-1.0777890591702868	0.5046606717101275	0.8753381249137989	-0.8927148935492708	-0.19310203034838655
sll0519	ndhA	ndhA sll0519	-0.3336162539264244	-0.9748651593205138	-1.118629647513055	-1.1886160489565853	-1.456931221689316	-2.591745776086636	-3.948710411316903	-1.7590424959064908	-3.556247366709821	-3.6632082655204172	-1.9713565253101815
sll0223	ndhB	ndhB sll0223	-0.20182414806206966	-0.37414936412817384	-0.21886626292220646	-0.19849429719118042	-0.6439265805474851	-1.5371944017324228	-2.7208128062730355	-0.7717805157420725	-2.7973989545145006	-1.9786603888743932	-1.258114321208156
slr1279	ndhC	ndhC slr1279	-0.33726336304107785	-0.28540371866154424	-0.5147671322764351	-0.0984153735629894	-0.4983765239176446	-2.2473878687856597	-2.4847212366962457	-1.101655908468548	-4.584289653479536	-1.8056020886637403	-1.666584231751506
slr0331	ndhD	ndhD1 ndhD slr0331	-0.9205028627920521	0.06264798367931627	-0.214844591120515	-0.08651897266904326	-0.6085301197759874	-1.4681040240604037	0.07479043126665808	-0.3522852713526455	-3.3082004786590913	-0.03722993265853719	-1.4443459634793125
slr1291	ndhD2	ndhD2 slr1291	-0.8007460458626843	0.16460503136999605	0.08159580524597186	-0.11798143675013176	-0.1573980458388016	-0.2393704580148412	-0.4608306419146299	-0.37364479283447105	0.024435229960266328	-0.694835132159128	-0.15426337200946424
sll1733	ndhD3	ndhD3	0.1169852006223397	0.29134215095377874	0.11663775407032509	0.18602346641814757	0.11318770770069311	0.19432109475664905	-3.7905587288230733	-0.437415030669644	0.19109573361370788	-3.8736978079426185	0.16941307393556854
sll0027	ndhD4	ndhD	1.0957509373084116	-0.9293769030759784	-1.223624453140994	-1.1564964479227386	-1.4620453925115098	-0.2271361438532803	-0.007934583943361401	-0.07995915531946711	0.044910917410246665	0.036971433154635074	-0.09679769605260953
slr2007	ndhD5	ndhD	-0.06503812971707604	0.18070719234145619	-0.019003953044364013	0.11562360004831305	0.19215030525170618	0.09342469458155828	0.20759028114335018	0.08659990086961157	0.06803090507946079	0.08536494843146754	0.2178298712521656
sll0522	ndhE	ndhE sll0522	-0.14706838059404595	-0.31913815272052315	-0.5910195276421266	-0.5043739647682172	-0.7866466949208366	-1.4782413141086956	-3.563898084906721	-1.4091387903032035	-2.8446270749004388	-3.126986646531634	-1.2210693981565626
slr2009	ndhF	ndhF	-0.19550446733219065	-2.583777464335555	-3.0317938452970643	-2.1568492374664783	-2.4521705119153316	-0.8212823489665843	-2.782935072338534	-2.684552100783712	2.054666812859915	-2.6681532758598117	-1.0085723097297947
sll1732	ndhF2	ndhF	0.30607024249510245	-0.07854790618780595	-0.08444716050614383	-0.23347922340960928	-0.2939451237106372	0.2755579633962603	-3.8434737621032484	-0.5294048321677663	0.351762941503314	-3.9926760911972314	0.3436047842930636
slr0844	ndhF3	ndhF slr0844	-1.492934687366696	-0.1901904750159911	-0.1324079067929718	-0.28912181949929794	-0.6705689090066727	-1.5131450733255265	-0.0057273114575176745	-0.2031141276770141	-2.9094464917145344	0.22411852679887886	-1.385412258457976
sll0026	ndhF4	ndhF	1.0288535749491168	-0.8453231320039419	-0.9404544660532872	-0.9795943939952327	-1.1033711418463947	-0.6593846413156661	0.1699456791212537	-0.06817453872889045	-0.19489610185773448	0.19687855685606048	-0.1874354133382404
sll0521	ndhG	ndhG sll0521	-0.5684965293551629	-1.0446000125561343	-1.0886813451081032	-1.2300881400040813	-1.5019834692346012	-2.4977749699126095	-3.7990710022622247	-1.9450162550007395	-3.6438013910083016	-3.4767051936947824	-1.9262121490040744
slr0261	ndhH	ndhH slr0261	-1.5578893106490357	-2.036653234218356	-2.142536601766843	-2.1398546984496063	-2.5103170646425754	-3.6933652037161244	-5.12599426280517	-3.312790879838967	-4.678840381880975	-4.979381873612414	-3.0136647191732666
sll0520	ndhI	ndhI sll0520	-0.05786219685777787	-0.7863572426318632	-0.879484181033577	-0.8263369431169076	-1.100754055079386	-2.0681285686041924	-3.3276825599297384	-1.5088752156817884	-3.4183341217878755	-2.978097930147931	-1.7470987022226274
slr1281	ndhJ	ndhJ slr1281	-0.045606997104806014	-1.3516968437099461	-1.773622656744241	-1.6282947361555762	-2.26829716390889	-3.497904034300981	-4.549978883054615	-2.3849342653582686	-4.846619869873015	-3.509518109010663	-2.8775938171444024
slr1280	ndhK	ndhK1 psbG slr1280	-0.3894878174760731	-1.4707115544582738	-1.961028831067865	-2.0473012845636895	-2.225452964509008	-4.007309256096267	-4.846046929433714	-2.6420356656465778	-5.773619718387253	-4.409451188743975	-2.9901041459364905
sll8031	ndhK2	ndhK2 psbG2 sll8031	-1.2760204499912593	-0.183302122005267	-0.11224161882579373	-0.3093788892047897	-0.4026153835575698	-0.6633406343997066	-0.0375038831123567	-0.6356179379626966	-0.32728135045242096	0.20734360200765936	-0.3175053623783972
ssr1386	ndhL	ndhL ictA ssr1386	0.023125942935533574	-1.0161979956764327	-1.4481721166800008	-1.1432864894539398	-1.432562645375162	-2.156413373926151	-4.005219843453863	-1.3038571591801356	-2.6596277703909315	-3.3157788019898327	-1.5989098767036194
sll1852	ndkR	ndk ndkR sll1852	-0.13822789583641235	-0.14504882521965104	-0.01712890351848862	-0.030307519020873006	-0.0867310147389101	-0.637895922309245	0.10989531904066237	0.49786400440311285	-0.4079055182989952	0.004686086601199395	-0.22007439249371727
sll0741	nifJ	nifJ sll0741	-1.1562784858408712	-0.35360865015162646	-0.3476034404176029	-0.011129673472073652	-0.3399144835233709	-0.7796809053864088	-1.3744771285613016	-0.4250392005798574	-0.5700662795682371	-0.8757831355526098	-1.0784056251083542
sll0704	nifS	nifS	0.2401453716432982	0.2449445789083768	0.9554453505947261	0.7685761511359945	0.7783329492489848	0.3140815201510369	0.023920229620065923	0.7529064272483439	-0.19804231285281756	0.25362528961234926	0.20554057404782283
slr0387	nifS2	nifS	-0.2173398384744209	-0.044154074323576396	0.0020112094140231204	-0.06194450884276898	-0.21041226672585778	-0.03162602387815024	-0.016709289859603717	0.05539150493284139	-0.02397206105191132	-0.05810965108782331	-0.01859031581066471
slr0077	nifS3	csd sufS slr0077	-0.8573282025989158	-1.8102865841834948	-1.9896244208772191	-1.4080537510255233	-1.65318662385201	-1.321506011606967	-1.521250788103885	-1.5480141268277732	-1.2763093397931227	-1.624762066078298	-1.2542550336510598
slr0898	nirA	nirA	-0.12693199719594583	-2.0009506882091532	-2.4773622425554653	-2.8806366230744085	-2.293665111446058	-2.4244198815344338	0.9963653618628788	-2.2608180681462	-2.039668650696533	-1.1424626391854948	-2.7292803383855606
slr0993	nlpD	nlpD	0.34811037264109285	0.05234310583142042	0.3660962298849652	1.2772263171671474	0.31445293539093183	-1.5833473794602673	-2.2169636887247597	-0.34232229978503204	-2.789644199849734	-1.788019416196307	-0.8424249863081383
sll1154	norA	norA	-3.545743856753119	-1.1538979730660006	-1.5466007884723671	-1.6117024338699313	-2.8081639241053034	-1.0648823962226657	-3.558781237440024	-2.1192233514337278	-2.5129651955900845	-3.3130163611580388	-0.8535604343881219
sll0450	norB	norB	-1.3040710050310058	-0.8166589336480387	0.10266417524399299	-0.1518990290569	0.04781584255538726	-0.6363288701777421	0.12787526438121327	-0.5530922012517638	-1.0912269205005036	0.5432593544905254	-0.5527171824139827
sll0842	nplT	nplT	0.12431613664432048	0.161846667489819	0.09974601749100157	0.49432436292330517	0.3060422680746137	0.21882116458104536	-0.03169082221754532	0.2738291293874027	0.17215900138944776	0.063182952408122	0.26835952499099
slr1164	nrdA	nrdA slr1164	-6.2386068056570405	-7.752020299731778	-8.486995850958118	-7.814118046594497	-7.222921295342127	-7.696162069791337	-7.446632304098832	-7.869215229660376	-7.548028349975245	-7.238170763825249	-7.2798506679898
slr0796	nreB	nreB	0.10224282837916278	0.1001358984965076	0.10597112421494279	-0.052436265332444686	0.1893849099819143	0.10335239970252837	-0.2057721650999473	0.17696747671277363	-0.03130283916999453	-0.04553407896922605	0.18219554639214774
sll1450	nrtA	nrtA sll1450	0.4165226643438497	-1.6670164821641849	-2.0575921307632825	-1.8080730584958205	-1.7349114824983536	-2.3727229726338943	-1.1137347614734336	-1.3845036947928695	-0.6782066117677595	-1.6831297841539243	-2.340575083010412
sll1451	nrtB	nrtB sll1451	0.48720419228380035	-1.9016681403536744	-2.2857343047525087	-2.167915351659245	-2.0407704151591948	-2.5853716146642056	-1.269129829542885	-2.043989609446286	-1.3469857365301199	-1.955890172310238	-2.673398611150902
sll1452	nrtC	nrtC sll1452	0.7985459251848701	-0.7753935704887425	-0.30920557708098234	-0.7698749747799797	-0.5082538165179007	-1.3864436393067414	-1.1123848626271367	-0.8278532088371549	-0.05154415450520843	-0.9744993366712974	-1.6238146733317582
slr0043	nrtC2	cmpC slr0043	0.28315195202055005	0.019415431954577594	-0.010088752302080848	0.018650217537740946	-0.05009879579898885	-0.25334226104123114	-1.4913198373573953	-0.13556225416237092	0.29739549649718106	-1.1434433719168668	-0.26552701387785993
sll1082	nrtD	nrtD sll1082	0.18406637845170623	0.19477598634958546	0.15996676929510506	0.0938300058229616	0.20536582070759044	0.14699973957318724	0.0790770380387009	0.22308713358204282	0.2373596036749377	0.16296778905279286	0.16263534627673387
sll1453	nrtD2	nrtD	-0.4379430224259787	-1.622423927690561	-1.2249096743618704	-1.5072091351317733	-1.212750736773553	-1.8995869362179625	-1.631770520289656	-1.843114309127086	-0.49431256874519464	-1.6020928773741776	-1.9999294372985414
slr0044	nrtD3	cmpD slr0044	-0.2345586424999815	-0.4183824389892458	-0.008555221438491105	0.10501576449505215	0.17748458454745852	0.13398066624528068	-0.8743290296132399	0.2871300440213379	-0.016610976010552364	-0.9648822888448132	-0.08897557935286526
sll1423	ntcA	ntcA sll1423	-0.5148276895673838	-2.11801218636675	-1.9421526817842099	-2.528154316128639	-2.2563690093105944	-2.3219662050936365	-1.2903622600586306	-1.5980671269478794	-2.312188057755716	-1.5396623336907442	-2.6209233343529776
slr0395	ntcB	ntcB slr0395	0.2343491019260538	-0.24822115653920213	0.004351450272867456	-0.06390572766304932	0.11490595047784358	-0.3775327129924381	-0.19382382667050954	5.548488376500555e-4	0.0705673774806879	0.1980275290531614	-0.4674643079813303
slr1822	nth	nth slr1822	0.00500264479320785	0.14677322931541678	0.28265335930534397	0.10213208847059732	0.21524242929451587	0.05702312740185883	0.29025847141811545	-0.022386499929833464	-0.10467604263722675	0.13610697055914273	0.12466966011480382
slr1509	ntpJ	ntpJ	-0.5616182323792075	-0.08367075594425356	0.4595628270004408	0.10740323367227864	-0.10409628183527761	-0.594824230122258	-0.6519173489955069	-0.8549935877027666	-0.5320727545338088	-0.1476295238906837	-0.514090528748135
sll0656	nucH	nucH	0.3614413343520555	0.29340527864305493	0.09737862514342135	0.19731357709499933	0.13402049341203887	0.1653841429331753	-0.018619186729739303	0.588873014120182	0.19888920403041313	-0.3718376923540217	0.11291404223272664
slr0743	nusA	nusA	0.43748553586609146	-0.762687143931485	-0.9066107072246594	-1.0740370186183783	-1.243851422669706	-1.2389592261737306	-0.7581787919458507	-0.5640139868968859	-1.115124066326109	-0.3096618887581098	-1.1119412257015837
sll0271	nusB	nusB sll0271	-1.898448939845679	-1.3358373182239658	-1.1545370344714543	-0.9218018598823878	-1.0710150015995277	-2.430248774276419	-0.055044122728325186	-1.6172900504063001	-0.8276174086019944	0.7240137866944587	-1.691499986629151
sll1742	nusG	nusG sll1742	-0.6251824996605108	-1.7734630496913941	-2.1889276557720527	-1.9546129560033478	-2.4356907365669915	-1.4454551039577537	-2.3606046295363226	-1.5346040561791248	-1.6739412729512504	-2.0980759752035993	-1.4766233756554954
sll0828	nylA	sll0828	0.325677786503709	0.14734062133553946	0.15310888142090262	0.2664996711646056	0.047489391497458525	0.20123642854423696	-0.3426388545789557	0.3303430138437203	0.03709574782714493	-0.05599034987964464	0.10572461648597464
sll1841	odhB	odhB	-4.426032643786119	-4.750895423980889	-4.966817441790369	-4.507434533011046	-4.4204068036366095	-4.626172060226828	-3.2916066230516323	-4.330351354464467	-4.9992279888296025	-2.8576308241046817	-4.6125178385679995
slr1734	opcA	opcA slr1734	-1.0690364614367556	-1.3492926418428315	-1.3851509273446083	-1.2154316989034006	-1.5284985863133145	-1.8035624275424498	-0.13020189030480936	-1.3398013402559457	-2.6876904066935423	-0.42923238969500815	-1.6435833748051367
sll1566	otsA	ggpS sll1566	0.17954180759207777	0.10792563157352	0.25614948626332246	0.17622210175673256	0.05450799390105092	0.13902390148627258	0.07674089740955388	0.12847880188407254	0.2663095384853659	0.19401413285944782	0.3007053692882329
slr0753	p	slr0753	-0.47313328701069013	-0.3115592594126263	-0.2282540841017029	0.06303459116185062	-0.45056224055127614	-0.29893096735720137	0.049485078920451564	0.21108142757247558	-0.03798183065107215	-0.39067589630685645	-0.08669166350892454
slr0526	panB	panB slr0526	-3.244480956142185	-2.0934046363335077	-2.3483800263089556	-2.609206097291456	-2.9184099074037295	-2.7550591480022435	-4.037844999504553	-3.293560351035611	-2.8182593561078306	-3.756146605351102	-2.739222842222825
sll1249	panC/kcy	panC/cmk panC/kcy sll1249	-0.5900234779202639	-0.2759485376137195	-0.09595396382233772	-0.04838757721784807	-0.0669016296192168	-0.15253540411271976	-0.4400376309305776	-0.24839918741280548	-0.7412022640028098	-0.10723624877649965	-0.3439877731883915
sll0892	panD	panD sll0892	-1.808512354216284	-1.4973089586505197	-2.450757297041227	-1.8285809051103608	-1.7183191267371647	-3.284405824022305	-0.7493384940424722	-1.4521194349209925	-2.6775238036582176	0.6052649126426397	-1.8995842603036617
sll1167	pbp	pbp	-0.41612518658197833	-0.1435532468546338	0.008858062211863514	0.015946671367209425	-0.011113059192698676	-0.03302928251366009	-0.14673326756180413	-0.3483796804001029	-0.23431672627020422	-0.26160911583246177	-0.11245456978928894
sll1205	pchR	pchR	0.07858045297056822	0.2188433723545061	0.0738049650296919	-0.005885542621921117	0.18898470450863616	0.13882497561048385	0.04952310768146757	0.10401261967851642	0.25469735041854535	0.1517546955115214	0.15036851512680882
slr1489	pchR1	pchR	0.16228136399243862	0.16153858484903588	0.05401405134595322	0.17581479961486154	0.10678808929167911	0.0671958811910276	0.17874538621462413	0.07601834968517042	0.10211320363180151	0.030465598009189528	0.11158594339472597
sll1253	pcnB	sll1253	0.167067545678889	-0.23149934546602394	-0.4936140327169261	-0.9520142492411644	-0.5669304625758729	-0.5449893885314621	-0.47033290289106644	-0.5629425821205278	-0.4702514807550614	-0.47476575426193945	-0.45393569105667425
sll0825	pcnB2	sll0825	-1.167778134703559	-1.5052270335282618	-1.7243272225099397	-2.6587456668849554	-2.3972069112416037	-2.240069461212568	-3.091602445900097	-2.5471339357024703	-1.3258319709731774	-3.6575001756651835	-2.001913580133615
slr0506	pcr	por pcr slr0506	-1.4487680764369495	-2.466229827303645	-1.6508669289836047	-1.8381893978419446	-2.6837769314472983	-2.064548859247268	-0.7480664236476634	-1.3167535204939258	-1.8617132345671157	-1.4858241322729395	-2.0187688356830136
sll1408	pcrR	pcrR	0.06487127483203964	0.2555111671257529	0.07815280081979271	0.23380670719896526	0.0347816896929281	0.2109196674273444	0.12251232458036146	0.108819543209746	0.1061701598845891	0.10405990301660109	0.13204880451114268
sll1721	pdhB	pdhB	-3.3052295687197377	-5.018999783822532	-5.117188737493104	-4.348839689561137	-5.0026509380529	-4.946724730441393	-3.981668832987267	-5.069282767460704	-4.4658925989512035	-2.98762423651856	-4.3022505438759655
slr1254	pds	pds crtD slr1254	-3.137153836186198	-3.091587226550707	-2.9007222787281384	-2.365124962051985	-2.576403537575248	-2.4885608491187132	-2.550602569568563	-2.2711979137489937	-2.411350385140844	-2.836150102116279	-2.0826111641061
sll0660	pdxA	pdxA sll0660	-2.3900384989086985	-2.279431870223851	-2.40411730974383	-2.8940885858587433	-2.6829871019483478	-2.639300260565876	-1.718048653882511	-1.824083045232156	-2.390512069396994	-1.225554482751493	-2.227989026612895
sll1440	pdxH	pdxH fprA sll1440	-0.5051996669706432	-0.6245228702970252	-0.36749233701190087	-0.8141469653861574	-0.22756332604789847	-0.6743146376939577	-0.7575641759091352	-0.32996903099266045	-0.4780094525597831	-0.7072644297403217	-0.49981703500726815
slr1779	pdxJ	pdxJ slr1779	0.10539963225245638	-0.39806012133162016	-0.1855119161456513	-0.5217572019119858	-0.3928416450174616	-0.723227076757757	-0.11322148314198449	-0.04677007930479491	-1.0839715927355786	-0.30332377202835104	-0.312727802433727
sll0136	pepP	pepP	-0.21209920137057986	-0.3778730903911261	-0.25471307271970434	-0.9827711961524249	-0.1309413875562565	-0.7455889312029562	-0.7828304950140699	-0.7369062102727908	-0.44763628203976824	-0.8650428535776403	-0.5694573942657042
sll1435	pet112	gatB sll1435	-5.401079140471581	-4.612570427244921	-5.2484218118027135	-4.672145011214305	-4.639127382611265	-4.292044894489411	-5.150671076541623	-4.60294601820562	-4.836814776025234	-4.78426049394585	-4.351730967469291
sll1317	petA	petA sll1317	-2.5595097617672984	-4.176272833989869	-3.4468354433159845	-3.305808814495187	-2.866854334034311	-1.5353487204916096	-3.6362585260994056	-1.7093449063097166	-2.52664810798617	-2.821211226938562	-1.6714780066623276
slr0342	petB	petB slr0342	-2.3142301913431496	-2.9188008860082375	-2.6083144028911813	-2.605752537567047	-2.6080096182561987	-1.46518071615594	-3.409106190629382	-2.060646824378585	-2.458679050220097	-2.5168412884612423	-1.3886468758691437
sll1316	petC	petC2 sll1316	-3.0511272708821604	-4.840932504057596	-5.017927012117066	-4.560085078016415	-4.290136029832597	-3.2310927763755504	-4.106595199943883	-3.2467855583936163	-3.960451200637815	-1.6368346595929952	-2.947028590781385
sll1182	petC2	petC	-0.2995587756204657	0.12243136718136331	0.23317290710789368	0.3978199013454606	0.12995348223181644	0.04145193227710666	0.5416357911240341	-0.035488609425009046	0.01463980993840694	-0.1178572845879149	0.2886553530810712
slr1185	petC3	petC1 slr1185	-1.1453980148922593	-0.7360455841982142	-1.0457851079956515	-0.8281715200878819	-0.787385135661512	-0.7362672048611666	-0.669655259137367	-0.6788222320592513	-0.6052885928191414	-0.8336392531672626	-0.6880792111217588
slr0343	petD	petD slr0343	-2.8571490018357983	-4.176694920666715	-2.99752241980973	-3.1047110351996277	-3.393138025418884	-1.4502761444321783	-3.316960304741145	-1.2688605335153034	-2.806823941614949	-2.2542948850930067	-1.2781140288033135
sll0199	petE	petE sll0199	0.542164260915105	-1.118665916061453	-1.0788230016415623	-1.0598439777586335	-1.1318212513701909	-0.7384182501499346	-1.0461504333732128	-0.43667164421580157	-0.42938328584116126	-0.7007497298916568	-0.5300555949990965
slr1828	petF	petF	0.20009978753989105	0.29228201906805645	0.13603832817181988	0.15583002862415898	0.20949268904391974	0.1066117161150897	-0.13798841503575446	0.19186784757179837	0.14172747968193036	0.0208041228443641	0.07858080839328702
sll1382	petF2	petF	-0.006406950993456182	0.07569559031456206	0.40411310376583914	0.02709235276170241	-0.056318397931376205	0.1244850320678643	-0.012187498102370676	0.11593116240639294	0.14545686180842368	-0.18726035522870996	0.04336663109580004
slr0150	petF3	petF	0.18711521191968783	0.24243221460856973	0.06358062487128077	0.06218433957544889	0.29489630670112216	0.1926343827770382	0.20330204059752127	0.115540621517919	0.0985014379784268	0.24987714365075195	0.0876649338618005
ssl0020	petF4	petF fed ssl0020	-1.275820401516481	-0.9324746821382719	-0.7554508385368391	-0.8181661521324279	-1.7075352236866759	-1.6760662611809247	1.745601041268262	-0.5401705637837194	-1.5857540877751435	-1.7520882531357334	-1.9543005317690505
smr0010	petG	petG smr0010	-2.1184016300202906	-2.85899211498235	-1.5212591318703639	-1.3250307067012252	-1.612608019764506	0.06561773035952308	-2.316052568603393	-0.16593323756284714	-0.982962880892737	-1.5511334581642755	0.30329419418402737
slr1643	petH	petH slr1643	-1.497538520445378	-3.5557659715217484	-3.0610484234785544	-2.910230405694013	-2.9974387319773865	-1.5231262584859289	-1.0005980034342226	-3.5156867725152394	-3.659088891337035	-0.5064152887571165	-1.084882449915302
sll1796	petJ	petJ sll1796	-0.037760704150520415	-0.5429789325371117	-0.7029687797995531	-0.6376334690192769	-0.8454610481394883	-0.29060337309810225	0.08102186058219465	0.09724734818705949	0.12356214153447376	-0.002354563612324232	-0.17471575401723577
smr0003	petM	petM smr0003	-0.07731131719922014	0.19413626565191128	0.11945012693409271	0.207054936633093	0.06205875515834001	0.3705242659187002	-0.2068523047982356	0.5026765926791685	0.3079575819859934	-0.06541460236003939	0.11740537541183228
sll1196	pfkA	pfkA1 pfkA sll1196	0.17871652981586508	0.23907496957344632	0.14741918418126496	0.143963682666714	0.12231184845616404	0.23522995051072684	0.031486868503063856	0.20245154837999899	0.28646556424353525	0.13246344696127782	0.202597152577784
sll0745	pfkA2	pfkA2 pfkA sll0745	0.17947447011993273	0.07205679410389564	0.1273526926788692	0.2896200306776689	0.051602674268898356	0.15551087594868956	-0.04234644332029024	0.1674955921383315	0.1513562774035227	-0.00938035271819521	0.14945301129053704
slr1349	pgi	pgi slr1349	-1.818128504833145	-2.6984228730927113	-3.3228281872953875	-3.1774044065645644	-3.62450750760978	-1.9799798456369577	-1.6715241050226035	-0.334796734919533	-2.559585695878299	-2.2837217928353972	-1.8099128308145063
slr0394	pgk	pgk slr0394	0.6438550740858315	-0.6221915499861064	-0.4476987969491405	-0.6735796616215632	-1.1897585111460707	-0.23840649722405605	-0.31481390684100635	-0.6500617369668232	0.19833430105161232	-0.020078350638853413	-0.33140667144962266
sll0726	pgm	pgm	0.060536578722732506	0.045103807262842716	0.014541527478157155	-0.1738493715651514	-0.22200162900123696	0.688370752535483	-0.47693175911537916	-0.008464280745994646	0.4108487812102434	-0.5403597845806237	0.9215878820191931
sll1522	pgsA	pgsA	0.11605847908216739	0.534213968412456	-0.024289794336033503	0.03985200130603836	-0.0836368590365038	0.2162000741176524	0.1869365293171752	0.31880048165340624	-0.11788766258848571	0.16968899191711456	0.05442087149479479
slr1106	phb	phb	-0.37097272619330357	0.14470201624244444	0.19227745680711134	0.2341727276223748	0.1239867956778214	0.36158061214643233	0.05453396069076358	-0.10981737116291312	0.16216410119777172	0.21085450762500382	0.493185540090117
slr1830	phbC	phaC phbC slr1830	0.018115115612836265	0.22875412368407622	0.07387685668041385	0.12045893624887193	0.2051515405573907	0.10433733696413437	0.05769238696255029	0.14196475019205096	0.1526269744173602	0.19059561822387716	0.1679689481969976
slr1096	phdD	lpdA pdhD slr1096	-3.667991231612904	-3.1535302551291737	-2.4139841843877177	-2.738955680412508	-2.431184319754837	-2.9338788541613985	-1.3088619025164667	-2.44115640833478	-2.9545840442457183	-0.6167686176366418	-2.5016433762688193
sll1662	pheA	pheA	-3.445077146863688	-3.477199608013272	-4.178384290479837	-3.762771838926619	-3.683565373890221	-3.645384178467306	-4.411951183836107	-3.089124927568733	-3.712970013918113	-4.515024510503218	-3.2852565615747924
sll0454	pheS	pheS sll0454	-3.1409734898980766	-2.9549287606854096	-2.143930580847592	-3.0792377008979677	-2.719680666624994	-3.3418612699512416	-1.6520055562712073	-2.79902663096199	-3.4271212618900058	-1.2889591492630483	-3.273860016117007
sll1553	pheT	pheT sll1553	-4.455772643993933	-3.843033475098828	-3.1464271680050904	-3.7154738476553058	-3.457948249395548	-4.33040962910673	-2.6774855998215763	-3.0066249348281193	-4.4983766898780955	-1.9883414933556285	-4.506514309031505
sll0222	phoA	phoA	0.12570857331766144	0.2811489995739272	0.3315608523587789	0.0383178288037796	0.589124431230445	0.6818510844649281	-0.07815232832871012	0.26780100417173996	0.6347269678961156	-0.2541680521322689	0.33206078185165755
slr2047	phoH	slr2047	-0.12183786071279765	-1.2046426220316635	-0.617001826439355	-0.5916436515878102	-0.320749901246239	-0.20544843012933284	-0.17341472205259784	-0.26833816311360204	-0.24237013654568296	-0.09923391231423696	-0.5446599731919046
slr0741	phoU	phoU slr0741	1.624840529447844	-0.15345028317928186	1.063041800201376	0.7257187896638578	0.3340826952635294	0.985264140879659	0.49386616383047155	1.1601930965438938	1.0507772255544667	-0.008990195056929239	0.3309120691513751
sll1629	phr	cry phr phrB sll1629	0.015492223352794153	0.3457996310154096	-0.2918410627430695	0.003781133453281702	-0.0952998246760663	0.10372699125825294	0.03278606870015087	0.2741437245331616	0.21896832396617283	0.1683115747107816	-0.005291371169833306
slr0854	phr2	phrA phr slr0854	-0.11323162766541253	-0.42128928972669505	-0.33001700150705654	-0.593907877317361	-0.5146793622614012	-0.5645393286091478	-0.7975952828074546	-0.29911453976129654	-0.7352876454385079	0.041215356650178135	-0.5764227635907075
slr0473	phy	cph1 slr0473	0.11418301939093393	0.1510112990548611	0.09583813323755463	0.22015667279665055	0.10254953952876472	0.09802316100502825	0.11762174820692732	0.0922338721605029	0.0991886583815158	0.13945490599802596	0.13550757244165604
slr0163	pilC	pilC	-0.10203099102590575	0.26717245303951315	0.24251027580266712	0.18096650440453482	0.27369294324181825	0.14954761920333084	0.07243318183087126	0.08038662310889773	0.20610590433541226	0.04844506549595753	0.05552111015360678
sll1294	pilJ	pilJ	0.12293877509642019	0.1340169398827802	0.12466695377012538	0.048805663212683564	0.014917290779392195	0.2590026162688159	0.006521496016921262	0.2588543870880914	0.15512963706899255	-0.046346017494071766	0.1996983292038613
slr1274	pilM	pilM	0.09240809839701719	1.36950640849552	0.28916182735463253	0.5015986500718771	-0.015689580810335703	0.5180697669226202	-0.09103848446188915	0.4250989050602483	0.14180209803875174	0.2594080399463136	0.269630942768368
sll1533	pilT	pilT	-5.523610536270399	-7.013470687048994	-4.0187858769641664	-6.23388244953316	-4.7056015926729176	-7.0657985482060495	-3.1211207507153857	-5.096718367029816	-6.111257250465388	-1.9120812257872062	-7.656741218758586
slr0161	pilT2	pilT	0.1666619341754677	0.027408912799419094	-0.20579545131462817	0.2874767469184997	-0.041173224769281876	0.25096577824613775	-0.13457119997886502	0.20302288860085102	-0.2606929129722262	-0.12294217140486233	0.15523269806276144
slr1225	pknA	spkF slr1225	0.2029460268174122	-0.020827557461863672	-0.04856846701340712	-0.14468424779437947	0.15333841983328833	0.1003179814479889	-0.25054226375529065	0.05663515859846004	0.002718612841758346	-0.31088844702778545	0.10994683615302549
slr1443	pknA2	spkE slr1443	-2.8104266011070247	-2.285990298073421	-1.2541348634177627	-1.3571305078838412	-1.9857017337889529	-2.483140299067787	-0.1709155595618485	-2.962070770229088	-2.4477188267753824	-0.6247831229751327	-2.3884263286677396
slr1697	pknA3	spkB slr1697	0.4501218302445091	0.14819205956779505	-0.10082363836063137	-0.19333430501359414	0.35626881634920515	0.2082008167303832	0.028684586475109193	0.4354896678723229	0.035283311626078555	0.15236308879836846	0.1598899501676067
sll0776	pknA4	spkD sll0776	0.1636640129652216	0.14517208327410805	0.10912106506209046	0.07925296468495859	0.2623558772900756	0.09215667998972149	-0.06421808789431911	0.0953211934955191	0.09522119571514137	0.06961800095226403	0.24013705485150091
slr1798	pleD	pleD	-0.09108835951305481	-0.013902973046082987	0.03291855191565016	0.41232333978754465	0.1922257088428628	0.42685914967862804	0.2619460011361591	0.21746562859256022	0.10937073368941144	-0.07582873145611291	0.015281159479785393
slr0687	pleD2	pleD	-0.030839469058137798	-0.07154782441365218	4.4964191526858155e-4	0.13134879151676537	-0.07637541559388084	0.2524372218668521	0.07442796956379369	0.23614722571442384	0.17189049011936336	0.022109828783896564	0.1188739923893423
slr1047	pleD3	pleD	0.07746031302136422	0.21643552792986417	3.867947185910996e-4	0.13070571844635306	0.1705203151303981	0.15684909952266796	0.2430157605778074	0.08934401462970454	-0.03291835220801428	0.0461572499002225	0.2040258323154183
slr1510	plsX	plsX slr1510	-0.7375298630048265	-4.9522274367426755	-4.532987082978533	-4.512808822598261	-4.608649383697703	-4.575151242445869	-5.630161169607001	-4.410781975066592	-3.6032114198772254	-5.7431621865794895	-5.392358988472873
sll1614	pma1	pma1 sll1614	0.10824076750309648	0.3379744043582054	0.18933108976448454	0.04488483782296176	0.10529846445224919	0.40745901816945107	-0.1878169610019628	0.2229705781309593	-0.05812466576522633	-0.1411043044699433	0.17856303321058759
slr1435	pmbA	pmbA	-1.644508760490627	-2.4494873874572263	-1.4250578743839788	-1.8336876798390362	-1.4456554904783747	-1.9096992821253889	-0.170279975980649	-0.9921396884084339	-1.0796285228237474	-0.11122822634713371	-1.7477074724072188
sll1968	pmgA	pmgA	3.9286246962951994	4.982429356259685	3.704589933410083	5.443914462680556	4.320195817259658	2.3785204885258393	0.510138622564577	6.024767582198761	-0.11619794598038397	1.9452795620453758	3.035764344486956
sll1043	pnp	pnp sll1043	-2.590313935580059	-1.319510312388112	-1.8177456737699933	-0.9599564819445217	-2.6727562917708645	-2.8934763268591825	-1.7940338246842111	-3.330409188158254	-3.3925967715508007	-2.3440747354491545	-2.3830073459921155
slr1239	pntA	pntA	-2.1868712550673917	-2.8335999624654655	-2.3391019028083178	-2.6298461365029757	-2.553215651282753	-2.2508243998422217	-3.499573689939952	-2.6850710225084495	-2.793371757645176	-3.278156103249697	-2.506604141895987
slr1434	pntB	pntB	0.170038316166855	0.30825014461164174	0.17215911149450863	0.05083645487793248	0.16243845381704278	0.16258194965596987	0.13666174753197788	0.208461271456946	0.16478971104908868	0.1332319599786362	0.11324125513170448
sll1297	pobA	pobA	0.14191279676962976	0.2219329843711032	0.18635319614362542	0.020739246167842423	0.1488168290625878	0.08239511099094658	0.4316426963760797	-0.09094546872508188	0.23299337585538446	0.186531552540981	0.22465970092734575
slr0707	polA	polA slr0707	-0.12125712282966744	-1.5721988351734482	-1.3466454959316296	-1.6340101338215698	-1.4963970471344394	-0.9573265631481537	-1.1373766957498006	-0.636106880205708	-0.9011109636752462	-1.3194631112569686	-1.0982388446494373
sll0002	ponA	ponA	-0.7158255391674639	-0.23523958664148745	-0.4155812383116577	0.24401306710929704	-0.0196530380768794	-0.7763633937756137	-0.9649908994641611	-0.9879286457093206	-0.4433416132633674	-0.19448263106376754	-0.3478812852839222
slr1622	ppa	ppa ipyR slr1622	-2.6793187268462484	-2.0618496119437317	-1.9091340372037997	-1.6563432591629088	-2.234468935072438	-2.439561039547358	-0.28040895371076197	-1.8523239008113066	-2.941949613080475	-0.5987558342762674	-1.8235640806922828
sll0920	ppc	ppc sll0920	-4.1939976028131785	-3.95464406658963	-4.125049986282092	-3.923817892197986	-4.123965812457438	-3.7721975624610535	-4.640477409260501	-3.9453871902201807	-4.150796997718089	-4.922611615867909	-4.174671511667931
slr0090	ppd	slr0090	0.1532648812055604	0.3662038492889509	0.15759662170057617	0.11388287893007705	0.1783558323788723	0.30385324163069904	0.12240140001961446	0.22227958688474586	0.13140219963670574	0.03219298553376591	0.12850957539128566
sll0227	ppiB	sll0227	-1.1091133329664895	0.16872496328669961	1.9734825475778788	0.603673954703232	1.5146318954454325	0.9213431486170136	0.2859271011558299	0.3487278258817684	0.45087669363110006	0.6810956541221554	0.10352119417330627
sll0290	ppk	ppk sll0290	-0.816900211658324	-1.494895712900172	-1.6193620341508246	-1.5426344817787854	-1.3686050109998407	-1.1416359284785287	-0.5581444123329372	-0.8898199935309922	-0.8708708085994599	-0.14217793188665662	-1.2982530496120104
slr0301	ppsA	ppsA slr0301	0.08248414050334603	0.16465424530202324	0.09946548672135104	-0.12979160369318699	0.09902339959949434	0.17214073902507712	0.4844996413302401	-0.23643354121520432	0.25613958402511816	0.3884661293448694	0.49150749993910875
sll1546	ppx	ppx	-2.2194799118502844	-0.25201677231861425	-0.35468963600792436	-0.8921048146131411	-0.20856633036170624	-0.8412560855302105	-0.7696171448927903	-0.7438325426671711	-0.5574026120839746	-0.7306138631231223	-0.885712070854246
sll0915	pqqE	pqqE	-1.6197325841247232	-0.612884632509635	0.09970867004783966	0.004813001115094979	0.028611481419519906	-0.3846219573278499	0.39189841636741946	-0.5436194608729599	-0.5399872046151825	0.24917955123148547	-0.508631234705911
slr1751	prc	prc	-2.591162068830896	-4.668552937724168	-5.212250910048984	-3.935664523709416	-4.156608262204517	-5.596857355489197	-5.434895314147407	-5.081468053353711	-4.567952229781077	-5.537360865127191	-4.461683039333777
sll1110	prfA	prfA sll1110	-2.6142653295438194	-2.210029045489205	-1.9870761257999967	-2.63142960927525	-2.8370339813046535	-2.0675718489011063	-1.6883738602526444	-2.2393611198184797	-2.0930262260940955	-2.437178741475207	-2.2033149679936845
sll1865	prfB	prfB sll1865	0.7175124480365473	-0.23288205661211675	0.01779650972653718	-0.13749654686820878	-0.04039294749194498	-0.1524138403623976	-0.16459554351541136	0.6501252748545585	-0.3607435572707179	0.17182673829515557	-0.013415787613273486
slr1228	prfC	prfC slr1228	-1.97873467198658	-1.1422956308648113	-1.1677918879308613	-1.0306243591979043	-1.2631317888285978	-2.067131384897501	-1.0880484046149115	-1.07244721016169	-2.4845038806907938	-1.0842493631346388	-2.0506025887712584
sll0270	priA	priA sll0270	0.2311679480018124	-0.09066459203471507	0.051502247529946726	-0.07324281273026377	-0.10104711018228672	0.0454093967252639	-0.5391639920716556	0.5576127209706861	0.14920188256936043	0.2344629406025842	0.067894076826131
sll1525	prk	prk ptk sll1525	-2.5667873578544147	-4.32439012823122	-5.54200598977458	-4.486856416782248	-4.00584522956597	-5.776833401911877	-5.996140159562597	-4.672179352141676	-7.347912360782878	-5.421085752946112	-4.66813591534217
slr0659	prlC	prlC	0.17022549502538256	0.1429348925146727	0.11149908024630711	0.10375911152952703	0.08792116645437684	0.21377495111296735	-0.012956756658202881	0.24856526003743404	0.13482354016799347	-0.11494981779318623	0.19126900192948668
sll1909	prmA	prmA sll1909	-0.07061902617797029	-0.5423060876671304	-0.39440443297913685	-0.26111273821859166	-0.5076258149497358	-1.0048752400236818	-0.4517536445313354	-0.775680293903873	-0.7732305747129126	0.19295393247458106	-0.8245913984606635
sll0461	proA	proA2 sll0461	-1.116550558035707	-0.5011616907259803	0.4305362254551799	-0.1814932718972764	-0.505963884220974	-1.9078209783156745	-0.9611025793262596	-1.1583184804786175	-1.7019419819433501	-0.6264465097117582	-1.170293340932431
sll0373	proA2	proA1 proA sll0373	-1.2852696301863042	-2.235196575171657	-1.2306869658434376	-1.6140120035524494	-1.36591797865786	-2.9527065877604954	0.011083979370506723	-1.1641048755458225	-1.858686141210321	0.24711676516675293	-3.374700544199956
slr2035	proB	proB slr2035	-0.1368205863243696	-0.30691553877866146	0.03368641030685439	0.09359218894001302	-0.08680007584858491	-0.40302562202038744	0.1038758197899132	0.07517823713296068	-0.1513135798249356	0.24006117356726664	-0.5968728463274061
slr0661	proC	proC slr0661	0.5939463737006664	-1.877101601549333	-2.184377529421537	-1.943090618844199	-1.9679500177854323	-0.22367355446907153	-0.18003317348192271	-0.7388947699211903	1.5670610408738104	-1.5551552277732712	-0.34748266431262953
sll1425	proS	proS sll1425	-3.2711638075618192	-3.313255725877599	-2.6023938886098037	-3.106219811734108	-3.599018460295318	-4.570173898638814	-0.588635061102725	-4.018174938683942	-4.098221653752123	0.30717297329871396	-4.216352028680675
sll0469	prsA	prs prsA sll0469	-3.247426694883636	-4.3001497054925535	-4.943117349905218	-3.2456491404954977	-3.075062126598546	-4.133862050888663	-5.055099278571175	-4.217192002948735	-3.844785474348689	-4.11961776529441	-3.9915835330091554
slr1834	psaA	psaA slr1834	-2.9571060746201505	-3.8644873313915458	-3.8552042194209295	-3.9624049377536688	-4.105455659551591	-3.203370495638141	-4.8292971743357205	-2.435419614799217	-2.5653320593114963	-5.391839584679562	-3.4285273088787402
slr1835	psaB	psaB slr1835	-0.8277594049927489	-1.785654539229397	-2.235693484400408	-1.8411995466100797	-2.1547314133123736	-1.5639430465133022	-2.968385461940286	-0.7145940041653336	-0.9673877798606648	-3.6431040153475154	-2.06919281105023
ssl0563	psaC	psaC ssl0563	-1.9828102250508277	-2.903105735015543	-3.4687437999840025	-2.958277877684738	-3.4025152453711565	-1.7549848986386511	-2.014427035777963	-2.7923206061310073	-1.222030115778149	-3.045166034760312	-1.7946784349710545
slr0737	psaD	psaD slr0737	-1.7714525317017327	-2.6762416620283593	-2.0758087521141455	-1.8394912294065489	-2.4588665808000223	-1.9065581629121815	-1.9463543046861151	-1.4947669496854785	-1.0741694146319116	-2.8019908710567214	-1.958212513723148
ssr2831	psaE	psaE ssr2831	-0.9018519468285692	-0.5205832983048047	-0.19526883792200625	0.021341146697693738	-0.9945858004194935	-0.49447235767073955	-0.6992765381875442	0.21908038963271342	-0.004217881970064916	-1.3330372698936221	-0.4893826334990349
sll0819	psaF	psaF sll0819	-1.2044281318625578	-0.26874842234293495	-0.26047520930459117	-0.018299280091652603	-0.7712932548224548	-0.28498414835838976	-0.3892387181161848	0.19003098593223608	-0.2561918931713657	-1.353615749753237	-0.1177564959830254
smr0004	psaI	psaI smr0004	-0.5100887115849445	-0.7019921538022874	-1.8110849639579296	-0.7807642722569527	-1.4357972920070443	-1.6972570648073966	-1.4244002939622333	-0.7991993530795201	-0.8564884055589788	-2.5489964315448495	-0.9645666155390236
sml0008	psaJ	psaJ sml0008	-0.7024104690871533	-0.198676174042254	-0.17033557207880948	-0.13040641435613193	-0.4212097359534265	-0.3521317103591314	-0.957623675618035	0.5843459347495005	-0.025034665039760817	-0.6678471434069536	0.03075815239144043
ssr0390	psaK	psaK1 psaK ssr0390	-2.021116250463845	-0.6349453506551334	1.10015884507521	-0.8554705976743922	0.10817597484388033	-1.0390641215136827	-1.734118419703563	-1.2643688401200772	-0.6336620483349866	-1.7486482247293023	-0.4916729895669489
sll0629	psaK2	psaK2 sll0629	0.004891202316481524	0.018149151005568246	0.0026441225807556684	0.051943614060947725	-0.02849896488970726	-0.08296651116119197	-0.018395499893143378	0.10924242896931556	-0.008383954939834126	0.06955465103200963	0.025875165056229634
slr1655	psaL	psaL slr1655	-0.32749029062461865	-0.41266126845643686	-1.3247737572771208	-0.34031265726702253	-0.8064710576624109	-1.1716613330812098	-1.1452204985419197	-0.20677985989068728	-0.45553458204394187	-1.736534334029898	-0.4957616414039313
smr0005	psaM	psaM smr0005	-0.30220987884188155	-0.2577061402661756	-0.14886270211514585	0.13669557536647026	-0.41255353830423597	-0.31834807486463573	-0.765634753515317	0.1737003135974952	-0.330218923989469	-1.771967700596292	-0.13098683166694544
sll1398	psb13	psb28 psbW sll1398	0.21464838002308126	-0.03127479279659882	0.05184221235116717	0.02778795113883774	-0.08019474160789784	0.16593271557175074	0.21335024457774907	0.025051271120035003	0.13910366163054436	0.436571719071619	0.11362473829821056
slr1181	psbA1	psbA1 psbA-1 slr1181	-1.147417847508566	-1.2868540212138975	-1.2580086959048546	-1.2863426153600452	-1.1892612601944335	-0.47514914845593714	-1.7055806290562197	-1.2480112399823602	-0.44018122912890717	-1.5027768442416647	-0.41397783352409906
slr1311	psbA2	psbA2 psbA-2 slr1311; psbA3 psbA-3 sll1867	0.979084281563781	0.1979671934140892	0.14419729511745896	-0.2775890124374393	-0.15760059571676283	-0.03685233659700476	-0.029285937356703873	0.19216070489701612	-0.9358801467647265	-0.8491354394697127	-0.11715265152573515
sll1867	psbA3	psbA2 psbA-2 slr1311; psbA3 psbA-3 sll1867	0.884080127583267	0.06370700132138409	0.03847271544171206	-0.07421464121053492	-0.10306030814214728	0.286152210042415	0.1349203950934858	0.035905348196094714	0.3117003346235337	-0.2866059669731685	0.052868984367815355
slr0906	psbB	psbB slr0906	0.7678657649727657	-1.6828625206420103	-2.203373529888671	-1.2651262496694535	-2.2094938382930396	-0.28159715591685136	-2.2151449847587905	-0.5584542949212318	4.237000229209187	-1.8514041790492461	-0.5487140532824949
sll0851	psbC	psbC sll0851	-2.2478123715794944	-4.874481847359765	-4.856919145201653	-4.532130798370103	-4.183019815138733	-1.5961801937997024	-4.647394162829406	-3.8527376841553265	2.2668353985013154	-4.799096598014623	-1.3721802979885585
sll0849	psbD	psbD sll0849	-0.6043750311214359	-5.150638424591047	-4.274825154175049	-3.6502477592331872	-4.903312590365714	-1.1064646086279555	-3.3970957769840266	-2.7845230983939793	2.5405889431535953	-3.5507989139096328	-0.8756414447101227
slr0927	psbD2	psbD sll0849	-0.275059870497595	-2.3656208950988535	-2.46641884127263	-2.0760016045564944	-2.347786490109359	-0.4537918334009527	-2.4367226235153403	-1.3931638436514453	2.9773567606691853	-2.7372883447480993	-0.3022646232712874
ssr3451	psbE	psbE ssr3451	0.32440663936378694	-1.7377008632538011	-1.9504075455610261	-1.8070208154312413	-1.475238654188256	-0.6011719820291698	-1.9327854972925333	-1.3520650863053825	3.221024670132094	-2.14315258690422	-0.4583385860560714
smr0006	psbF	psbF smr0006	0.4310678686775238	-1.2156225799967562	-1.5318944540634472	-1.3707927648010303	-1.226956455099361	-0.48787289160252323	-1.526935407032458	-0.9822352773911609	3.0452353262191996	-1.8486953383218592	-0.3886039921579771
ssl2598	psbH	psbH ssl2598	-0.03637983029101408	-2.364161793391137	-2.2618935603605896	-2.2318900098610435	-2.627550711943187	-0.18472614465140616	-2.527341481304341	-2.181816539677745	0.8722860606859576	-2.7983438284091893	-0.27596737139933786
sml0001	psbI	psbI sml0001	-1.310350971590446	-1.8985379546563395	-1.3697228131093595	-1.8839599128433338	-1.8030831223965027	-0.22664204859015452	-2.50639494504891	-2.8720280561066036	1.0224178188731028	-2.2814883102002708	-0.4143425613089958
smr0008	psbJ	psbJ smr0008	0.4047479164827145	-3.5363034417567922	-2.9760751200890585	-3.3758435954913875	-3.5762896770298016	-0.5741255715942555	-3.237251534907339	-3.448077079211991	2.5775247901184555	-3.115144763493203	-0.5229936021824497
sml0005	psbK	psbK sml0005	-3.5294583350037296	-4.213025582844859	-4.493143552547125	-3.4809270594128123	-5.238187192164705	-4.6032910896918295	-3.762026737678811	-3.9529246247208434	-3.904722862430549	-3.6172551105060102	-4.4479513316610655
smr0007	psbL	psbL smr0007	0.2689833844811237	-1.7034617033094852	-2.40024111796048	-1.6153825103344555	-1.2554336649046616	-0.6660502208067045	-2.1991003497012973	-1.137479375867771	1.616393738426939	-1.8091845671245312	-0.7674014083560805
sml0003	psbM	psbM sml0003	0.5308475508017222	-0.26947306231070867	-0.5929787724781074	-0.6348306508853255	-0.48752624605214234	0.4154729196023947	-0.4230713358369732	-0.6622164956466158	0.1863282251226995	-1.4185950267780714	0.3715429906118989
smr0009	psbN	psbN smr0009	0.13726555167862142	0.43346802924314304	0.27810397562199995	0.18503817248696375	0.18874053723630155	0.07175538849966272	-0.022927562256000657	0.1134441766423209	0.10466859414430994	0.062213098259107126	0.16752273219079555
sll0427	psbO	psbO sll0427	0.4188460927872847	-2.8291580680984842	-2.871365368292927	-3.027189900015304	-2.709522413907147	-0.2225114089581381	-3.524240786736464	-3.305823388947693	1.0997511478422912	-3.162184933309692	-0.23776777116835116
smr0001	psbT	psbT smr0001	0.4013751096812789	-0.7875453168305391	-0.26318958531964126	-0.6260461183575219	-0.497992724684895	0.6926936753631077	0.2968465849133804	0.017884111822064248	-0.1921474041477537	-0.39475654412528977	-0.2380280094341186
sll1194	psbU	psbU sll1194	1.0750388019214099	-0.5814622760891421	-0.746940035843946	-0.7006101585877774	-0.6790274465629981	0.44418536232883027	-1.005390146322094	-1.3560841930038865	0.5365917338348424	-1.0068477108324583	0.09480195711368954
sll0258	psbV	psbV petK sll0258	0.653685792351081	-2.681631360605767	-0.8454721571597322	-2.35497653720938	-2.057954406318594	-0.5051505165081682	-2.2673862014662274	-3.1593012164509893	0.7730032803828615	-2.2267995831062692	-1.0555655604327416
sml0002	psbX	psbX sml0002	0.6247543304980557	-0.4756701140899666	-1.039141931209074	-0.9281343587554317	-0.9511313121033808	0.07115837984121928	-1.133090615817834	-0.8263456596463645	0.49633598773672905	-1.6325471046371425	0.32043682889713815
slr1645	psbZ	psb27 slr1645	-0.4834099151337386	-0.8492243042805282	-0.1411582087653123	-0.5488800904679808	-0.2788437189280246	-0.4582892503211392	-0.8943937921160732	-0.5500760526760374	-0.6262593317576416	-0.33173285531796687	-0.8075593642849084
slr0883	psr	psr	-0.2666644141355497	0.15267758770712495	-0.3317093546335243	0.2051443507844942	-0.1142897298063258	-0.29079836657837443	0.27256182769356396	-0.6368590129401939	0.22628187127388402	-0.008461193602475332	0.02466943613260834
slr1249	pstA	pstA	-1.2805131539734709	-0.9749979712804748	-0.8562387539230091	-0.8022729001277351	-0.8967434064237391	-1.1313013784184642	-1.5113001615201909	-0.7316944595143353	-1.5322286261344051	-0.858814696385177	-1.1373036982876592
sll0682	pstA2	pstA	-3.2536930029407167	-2.7427040725271445	-1.9005663692377441	-1.9561412975088315	-2.655663030446288	-2.5882205864328838	-1.9576121261132935	-2.9210539697614384	-1.6049984790155023	-1.1934122122977824	-2.892982377534365
slr1250	pstB	pstB3 slr1250	-0.04704018814333964	-0.0767539040901703	0.060120323439675466	0.007469103051381768	0.13012653324105958	-0.024656192904097447	0.10949630626560804	-0.025883637856063766	0.04642856152353129	0.04134036433506631	-0.05322081279502711
sll0684	pstB2	pstB2 sll0684	-2.6701048353248713	-0.6106318732007014	-0.14641506948511243	0.1503934792189316	-0.10827999476343148	-0.7534975515759395	-1.1418832681157929	-1.8057081855785064	-0.8311979233390948	-1.0482123413994069	-1.2358967029142773
sll0683	pstB3	pstB1 sll0683	-2.2461813418034087	-0.2974439288198419	-0.13524700396848754	-0.002640383228591854	-0.0523584239321258	-0.693634503905201	-0.7246025324355618	-1.3219936549352884	-0.6070959421246106	-0.5901760402357661	-0.8176969859225526
slr1248	pstC	pstC	0.7526014747020253	-0.06854827460999748	0.005298063020484767	-0.04079640106659061	-0.42722954931434937	0.3538439565916772	0.3148169984908454	0.11432597935215542	0.5895201641797868	0.7291123005037962	0.14212831269347903
sll0681	pstC2	pstC	-2.28164112994961	-0.4530634483393933	-0.04440968797788555	0.08298608583393209	-0.060167046179839374	-0.7110822822545829	-0.757304736031284	-1.4557929735958812	-0.5744027348275742	-0.6565241560906211	-0.9434667222531453
slr1247	pstS	pstS	-0.3803833624993897	-2.4326093715472625	-1.9615846898514007	-1.8142135691172978	-3.4835625537613844	-0.19878254167939843	-1.6893429053671614	-0.46358953551151255	-0.24802957432996853	-0.9497072807820975	-0.8587072843246684
sll0680	pstS2	pstS	-2.632676547744557	-0.4825884923063725	-0.863940931984653	-0.2064697523169078	-0.8527274379212294	-1.3373981099958754	-0.635475480247513	-1.2587936810843372	-1.1941745885895554	-0.8030970430439813	-1.2645381882851758
slr2132	pta	pta slr2132	0.04070643432850372	0.0010772959907243338	0.050689009925785934	0.16108830208028907	0.1307104522129504	0.2727059906959355	0.13914710596374633	0.026914176919504904	0.2610000704358567	0.2073118385944483	0.35172890102506404
slr0922	pth	pth slr0922	0.5271646923477913	-0.06772716106488977	0.36233438487243724	0.3225523737064407	0.07038737345911238	0.21793170659865	0.10041655225922284	0.17067117476030474	0.5357395215885167	0.8262972421295367	0.2759665546653059
sll1823	purA	purA sll1823	-4.067436649088227	-3.0231260482977063	-1.6368522558958585	-1.4368728672428126	-2.8227313070633033	-4.495781963179455	-0.050644823697323746	-2.861369494330601	-4.313197967617303	-0.11619374650144917	-4.076373823520909
sll0421	purB	purB sll0421	-2.9833416549904963	-2.528036669068427	-1.8302382394753336	-3.151719896102616	-1.8087908764911629	-2.6918829485830513	-1.452544330065798	-2.015974430949232	-2.451148791119558	-1.205261360297469	-2.5957236508430643
slr1226	purC	purC slr1226	-3.787206262523899	-4.165732027456248	-3.4698900504916788	-3.6343487763798557	-2.7566368173933222	-3.7390621342758776	-1.7623893002882374	-2.580556878440766	-3.2456638424171746	-1.630248787734585	-3.7374254305576553
slr1159	purD	purD slr1159	-3.0217699220561896	-2.7610167369906136	-2.67416264992014	-2.616762253956765	-2.4612962016812094	-2.68772717921822	-2.238281711542057	-2.5605269528907453	-3.064474031325712	-1.9762148659761123	-2.6728919029480966
sll0901	purE	purE sll0901	-1.1098098194756412	-1.2229161336330778	-0.2316502460693922	-0.5522494218987863	0.36245372959575933	-1.12652716104909	0.058042013154387256	0.18627922421545	-0.45661574270629385	-0.21918608960093192	-0.853315134225016
sll0757	purF	purF sll0757	-4.226306566064019	-3.6876838894792483	-2.721104534613648	-2.799453278311973	-2.854457268354077	-3.6898840803895814	-2.4005585143331305	-3.1979287175300124	-2.372762187166256	-2.539402643284883	-3.5785655305389485
slr0597	purH	purH slr0597	-1.813350826583343	-2.1826364492358206	-1.468206174672697	-2.206672446061901	-1.3482204001383995	-2.461762910059887	-0.4111569159864938	-1.2368574287467824	-2.487341614889845	-0.35026290850938285	-2.25180477729875
sll0578	purK	purK sll0578	-2.385997461288256	-3.3852904300661026	-1.9163629463888172	-1.9478164648570502	-1.8664255061920785	-2.407352330855091	-2.145380792774215	-2.295966961859959	-2.480848671101928	-2.190459976734644	-2.7154585637287836
sll1056	purL	purL sll1056	-2.430941818736657	-2.4012729360451432	-1.6701125667609624	-1.6594595692220981	-1.7477492939440562	-2.308480015908395	-0.4657873148007881	-2.5293973534173255	-2.28117795784144	-0.39582790287180314	-2.062447326337862
slr0520	purL2	purQ slr0520	-3.114210107631136	-2.889678066683484	-1.5414045782476538	-1.2168123745987889	-1.370647992458068	-3.220955313797311	-0.26814462578245846	-3.4331316402811543	-3.1812301969925585	-0.20421822331646255	-2.6055999461844164
slr0838	purM	purM slr0838	-1.2957743851466428	-1.7009744606453943	-1.5455860976433546	-1.2459536823328343	-1.4422101292199818	-1.6820485270864947	-1.1070455963180998	-1.3467698383986884	-1.2619860702201138	-0.3003221006284838	-1.5424055529977858
slr0477	purN	purN	0.13659734985960081	0.1089181790391647	-0.01095420621017786	0.06582229219830366	0.07833052359656666	0.37278545181768097	0.19805543038636406	0.28308511784417567	0.25012537964894466	-0.21389050646446628	0.07109143416818911
slr0861	purT	purT slr0861	0.2220830097444972	-0.08460155139892217	-0.2503871181443029	-0.19039996319197536	-0.3027778468372572	0.20184197965465436	-0.09723956460118464	-0.08733510578029313	0.13904344015545178	0.09212898402004434	0.13202805847331786
sll0070	purU	purU sll0070	-0.8249289478561056	-0.6414234616326105	0.15532544838340426	0.08770347489235827	0.34796598109316496	-0.6159943570894031	0.12145000109404294	0.17405922013945677	-0.07653427584859053	-0.1574760307539607	-0.465098081516542
sll1561	putA	putA	0.014967246091081835	0.16458694460087012	0.07570253835013795	0.24492368559243755	0.005583554908549878	-0.04123792428383251	0.3278984244887405	-0.15884020392659187	-0.17212323789175177	0.7314805975768276	-0.06099114510417342
slr1596	pxcA	pcxA cotA slr1596	2.7962765087601453	-0.3061068910812011	-0.6613640409911578	-0.249776971367852	-0.4708277623147773	-0.3021469123618845	-1.443623263410423	1.0522132737386172	-0.7559022778306075	-1.3025827286758576	-0.14078150448388013
sll1275	pykF	pyk2 sll1275	-2.8955723451669693	-3.242856943024561	-2.6563443282106816	-3.5608364218397135	-2.664505231389358	-3.852060069537455	-1.3277155163459082	-2.732619714403071	-2.8262412389172002	0.34837954615697414	-4.071964314534117
sll0587	pykF2	pyk1 sll0587	-0.05510577418991012	-0.13141390721146123	-0.23574297085376592	-0.18127596071847618	-0.2904495898731855	-0.1851081437201343	-0.11087648135686409	0.11308436611274639	-0.12141077060491737	-0.07892903374916653	-0.04378523499864963
slr1476	pyrB	pyrB slr1476	-0.4930434314270214	-0.6882380586007095	-0.20448293809792273	-0.5233730147891843	-0.2923940932078278	-0.7569613153345829	-1.3231305617922076	-0.5401697226288941	-0.9546858075744324	-1.0098332090047257	-0.7021569965730952
sll1018	pyrC	pyrC' sll1018	-1.193609109174192	-1.3417679413122807	-0.4261867678129923	-1.201247193078676	-0.6670312385908008	-1.3836258314580387	-2.2550936958575267	-1.0247742335123027	-1.3173752069161007	-1.0835657403208954	-0.9220133433302495
slr0406	pyrC2	pyrC slr0406	-0.44585549939217894	-1.020263991813537	-0.618128823986293	-1.0597396299106896	-0.6169609641408659	-1.1371415160278575	-2.818050466256334	-0.5680566891411643	-0.7813432087226257	-2.329959404733585	-1.9923259560696025
slr1418	pyrD	pyrD slr1418	-1.5091175746847125	-1.3709997982898472	-0.5927100398595313	-1.0552573596679737	-0.9205902008401864	-1.766352093054196	-0.4079137067775618	-0.447454939967106	-1.0032417281663635	0.00201543954795839	-1.6190707957716122
sll0838	pyrF	pyrF sll0838	-2.9209856912691707	-3.1815352418394705	-2.4543970065656966	-3.6504035207497583	-2.466100601151904	-3.057529291363846	-1.9549937844232321	-2.5074792805260766	-2.8470144070541146	-1.0860495923898812	-2.904297101766822
sll1443	pyrG	pyrG sll1443	-4.125271285723557	-5.603487766522153	-3.4163140722619643	-4.824101610817022	-3.5276046803696333	-4.842751111301161	-1.559368494383383	-4.252057392099384	-4.480327536697299	0.45198745141560803	-5.05938431581655
sll0144	pyrH	pyrH sll0144	-1.1187459397353503	-2.0136619370202355	-1.5442504154928802	-1.2963529830153215	-1.323952028477113	-2.0241847472998757	-2.4123413797864766	-1.0089766900743662	-2.0985491998373864	-1.995079731172257	-2.331097768752857
sll0368	pyrR	pyrR sll0368	-0.1123311677684129	-0.38783772279819545	-0.7747677505860762	-0.3828212140040156	-0.48267295264990545	-1.229634939385871	-0.2945567856483758	0.1747293463117166	-1.5107038086916527	0.17375372472576253	-0.6443823511057974
slr1255	pys	crtB pys slr1255	-3.4407875565210113	-3.6530124743214825	-3.9250266175504382	-2.948049090270481	-4.306824951295675	-2.956524941509209	-2.3672153382621284	-2.701353315202153	-2.8686446848646687	-3.724323613872778	-2.4552656080228816
sll0467	queA	queA sll0467	0.1289575924900745	-0.1582363861955515	-0.27977016207857436	-0.16642159768636455	-0.25042658427652226	-0.04905148346480328	-0.30743100031875187	0.1122219556989099	0.13668377326714964	-0.4088811531940597	0.08133464354122061
sll0766	radC	sll0766	-1.167778309707013	-1.0157211884399908	-0.3797986089777798	-0.5586105458658268	-0.17804403867725177	-2.0847149345229075	0.007158954113227373	-0.5332904060894456	-1.462493612198636	0.14921714464913635	-1.783959073391674
sll0829	rapQ	sll0829	0.05671493447794602	-0.1302321099204948	0.11585200154125813	0.033939563561417	0.06241647952447392	0.13020279839458512	-0.5864396412537083	0.14609887014112263	0.16386350419275558	-0.30204313983130016	0.07655515424416884
slr0009	rbcL	cbbL rbcL slr0009	-2.314074076413358	-4.325120646065293	-3.5934192747722253	-3.759798124667407	-3.9285044804139058	-2.1391004545589443	-2.464363216277407	-2.9065482934205242	-0.241954392466532	-2.3026804171797846	-1.7214882075303657
sll1594	rbcR	rbcR	-1.0765968810501099	-0.7231717044854372	-0.6174564682102603	-0.37757579486954956	-1.8670205601502885	-0.7058997324712492	2.319155037850939	-0.5734245890225914	-0.44027000279003176	-1.4438977960136572	-0.7246042722954484
slr0012	rbcS	cbbS rbcS slr0012	-1.7549390053960217	-3.1975049170332985	-2.9259089243036156	-2.7941812479978427	-3.45119630174449	-1.612348108530685	-2.002831250984742	-2.7221224841021385	-0.4938698389398458	-1.9219413528734175	-1.6717325064552457
slr0011	rbcX	rbcX slr0011	-0.7580302527481708	-2.151683349073371	-2.3894340605492124	-2.020442074254313	-2.8416385696207502	-1.1073402837162736	-1.7095322692792776	-1.1111839517956303	-0.7386724845755084	-1.961457483539862	-0.6905273382140696
sll0517	rbpA	rbpA sll0517	0.08798708672071884	0.17192617211633174	0.1888806985160102	0.2828051408712659	-0.14692508134183155	0.3908051344759809	0.03479443135414205	-0.01885381763618012	0.5702194843646119	0.3141803674574241	0.3438269496322854
sll0569	recA	recA sll0569	-2.1700168865313163	-1.9650527869134036	-1.8037489783672147	-2.495341363299075	-2.421881604845227	-2.4591383663675215	-2.272014387286199	-1.966407256277886	-2.203884940669145	-2.146867708746012	-2.071483706584337
[truncated: 2,609 more rows]
