# Supplementary material for: CRISPR interference screens reveal growth–robustness tradeoffs in Synechocystis sp. PCC 6803 across growth conditions
Source: Plant Cell. 2023 Jul 26;35(11):3937–56. doi: 10.1093/plcell/koad208 (PMC10615215; doi:10.1093/plcell/koad208)
Supplement: koad208_Supplementary_Data [file koad208_supplementary_data.zip › tpc.23.00192Supplemental Data Set 2.xlsx]

## Sheet: Legend
Supplemental Data. Miao et al. (2023). CRISPR interference screens in Synechocystis PCC 6803. Plant Cell.
Supplemental Data Set 2. Subset of genes where a significant fitness score was obtained in any one condition and lists of significant genes for each individual growth condition.
This data set contains a subset of genes where a significant fitness score was obtained in any one condition (sheet 1).
Significance was defined as having a multiple hypothesis corrected p-value below 0.01.
This data set contains furthermore a list of significant genes for each individual growth condition (sheets 2 to 12).

## Sheet: All significant genes
Supplemental Data. Miao et al. (2023). CRISPR interference screens in Synechocystis PCC 6803. Plant Cell.
Supplemental Data Set 2. Subset of genes where a significant fitness score was obtained in any one condition and lists of significant genes for each individual growth condition.
Supplemental_Data_Set_2
gene_name	locus	fitness_HC, HL	fitness_HC, IL	fitness_HC, LL	fitness_HC, LL, -N	fitness_HC, LL, +FL	fitness_HC, LL, +G	fitness_LC, IL	fitness_LC, LL	fitness_LC, LL, +D, +G	fitness_LC, LL, +FL	fitness_LC, LL, +G	padj_HC, HL	padj_HC, IL	padj_HC, LL	padj_HC, LL, -N	padj_HC, LL, +FL	padj_HC, LL, +G	padj_LC, IL	padj_LC, LL	padj_LC, LL, +D, +G	padj_LC, LL, +FL	padj_LC, LL, +G
sll0005	sll0005	-2.62809992530572	-0.890524227841316	-1.0943453872766722	-0.7684119227259592	-0.7043192466485271	-1.5153577146107962	-1.7093080690015054	-3.3839760517411914	-0.5213872254282067	-1.989671803591004	-1.479336918589687	0.038022475974663926	0.0941847853679514	0.25275144400204214	0.42955780604054566	0.29609865633078625	0.11298767632912847	0.005937828424339597	0.012532572156910993	0.32287765466912616	0.050417592084970896	0.03986277851899343
aspC	sll0006	-0.7135470787290404	-1.0831033234928367	-0.9293510226508641	-1.2440447643159522	-0.966503183310865	-1.5921122399395826	0.5579017877994986	-1.1371133569723486	-0.5773184499651723	0.07443060431837964	-1.3186580910953456	0.017500250006701273	0.005965007367979008	0.022400588255147205	0.008662197508713486	0.015562184712584515	0.004447305744345033	0.020984926435561265	0.006278468692859098	0.022195939025850462	0.9520832492884291	0.0038809288563452756
hemL gsa sll0017	sll0017	-1.3758538460041994	-1.9532136228769101	-1.3095599862336493	-2.2119555668233866	-1.2352503311189083	-1.5143530466719117	0.11222872226996977	-1.1287121164805545	-1.8881673568605992	0.092951300034447	-1.7163882390343805	0.18841440977626614	0.008693585242248447	0.2807122145615227	0.004674107951401031	0.026092468426061548	0.007885360779136805	0.6121775123453439	0.1356899576368747	0.01627599971550639	0.6452528845525247	0.011310964819074246
fbaA fda sll0018	sll0018	-3.6141431514000057	-4.763720236894814	-5.375922495414756	-4.164985038003194	-4.390831711951562	-2.5633019992676664	-4.244525482684239	-3.8439021541598173	0.034202418292862746	-3.985070855966329	-1.996243485394244	0.004020937266418331	0.0043484734210247535	0.004802400229298382	0.004674107951401031	0.004671615909328382	0.003910543833250449	0.0046234741971317795	0.004453316100481262	0.9223214007190442	0.004700433867676903	0.019112888083517618
clpC	sll0020	-3.739164593547766	-3.820315857636037	-3.0273087369063716	-3.2287571251845915	-3.5463376916826053	-2.972213318319172	-2.773731129892726	-3.5125311544924815	-2.7529071094621	-3.2717362637192484	-2.8722195844850975	0.004020937266418331	0.0043484734210247535	0.07034175446453353	0.011593971635025247	0.0064340658108616305	0.004920391531405003	0.028702722010143056	0.007079724220710441	0.03929724727840514	0.007035682639970528	0.00790671874441074
ndhF	sll0026	1.0256737965683025	-0.8378785947916599	-0.9793183559771788	-0.9620329262740014	-1.1057179958510377	-0.6738126123347984	0.19764967245734194	-0.10236686543224387	-0.21392879819909388	0.182648717189315	-0.1546941621854304	0.004020937266418331	0.007380455869023805	0.007842307244979356	0.006448592995130828	0.006216837501904205	0.06509370325325273	0.547856682805129	0.8901788836852381	0.9817361711777168	0.3838779542304707	0.8133757175418606
ndhD	sll0027	1.0799713193063178	-0.9043872386161363	-1.211958650230429	-1.1468576321473187	-1.4691591513695788	-0.22009238027441924	-0.021947145611226026	-0.06209856463137708	0.053907812769369984	0.04688902807811001	-0.10784532373318914	0.004020937266418331	0.00639305370990939	0.007842307244979356	0.007145715772194872	0.006031211422674179	0.150879240201465	0.8876028800964256	0.48520269424295975	0.9743441817413192	0.9142132278732592	0.3767691133678751
sll0034	sll0034	0.4226939829605582	-0.6279193668692505	-1.3950424666070633	-0.9149685495333139	-0.9898235215381598	-0.4428444836857967	-0.23878156160211625	-1.0034677331252309	-0.5101890133065097	-0.9315284409098229	-0.19709294227310872	0.37848928925810044	0.710239698389058	0.010328893538447804	0.030689001547932693	0.012106022879044045	0.03241079794327028	0.9454403519146314	0.04777196602839946	0.05839988288418041	0.0055424149510450525	0.1930103485108057
cbiX sll0037	sll0037	-4.231160754637641	-4.445533063387926	-3.686796057649922	-4.875407877989455	-4.609571728700803	-3.0799106243919523	-3.1940529434483764	-4.571177266344927	-2.5266136918178894	-2.6130117740635117	-4.221017195236111	0.004202174557852471	0.01976064705203851	0.19194410657471414	0.49868413078121254	0.42608716093697335	0.04861870365353517	0.41201721051090107	0.14719854999033113	0.09469228103314663	0.572131327954911	0.07478245213125781
accC	sll0053	-2.6079924664803285	-2.260737030316688	-1.71154451392656	-1.3690046022951972	-1.6628321307588843	-2.753854359250454	-2.865525306485311	-1.872182962759978	-2.265953601888538	-2.7485229220169285	-3.1381820109240333	0.023700576113136165	0.006202628839613657	0.0070203096990237605	0.0680707575274448	0.004751057746756022	0.006123815258424157	0.0046234741971317795	0.1396976669664087	0.00854286245929043	0.004700433867676903	0.003971285845882556
sll0055	sll0055	0.16655772807581537	0.18492093573829793	0.28328289759309266	0.24791409994165514	0.08110933049680907	0.14616212760003228	0.45400034870906053	0.6445235601834767	0.07669097823765826	0.4135493677909419	0.16942698760071168	0.8488452633722676	0.6344169949541899	0.34503740286919043	0.7643912432304653	0.9535657681127109	0.6321357364306943	0.35269727894348984	0.006621983451720678	0.9817361711777168	0.10255743224464295	0.7400234527176978
grpE sll0057	sll0057	-3.7187253455269635	-2.86720626965302	-3.37926148618615	-3.5430029480804364	-3.216706842416502	-3.344435855960319	-3.8915833029129514	-3.4071091447433495	-3.63715529946267	-3.7280998040089726	-3.2953366132378563	0.004020937266418331	0.0043484734210247535	0.004802400229298382	0.004674107951401031	0.004671615909328382	0.0038861357297089037	0.0046234741971317795	0.004453316100481262	0.0039036595260570415	0.004700433867676903	0.0037293329286874413
sll0062	sll0062	-1.6916914701316774	-1.0481153750001562	-2.0598719014757734	-2.0974216653526385	-1.6432637952293945	-0.5628974211937943	-2.002526745540764	-3.6122550360189427	0.25730909095623233	-2.2943024435627812	-0.2129598338530528	0.004020937266418331	0.0043815793309515735	0.004802400229298382	0.004674107951401031	0.004671615909328382	0.01057262466620889	0.0046234741971317795	0.004453316100481262	0.2505314856653879	0.004700433867676903	0.09428791811489405
sll0063	sll0063	-0.9133789854235567	-0.7568252318142965	-1.5560768931578983	-1.8127712427012204	-1.255209569250129	-0.31487673110031	-1.718948557801261	-2.611815941561323	0.16358629884987363	-1.984235332017314	0.04974063239128421	0.023700576113136165	0.009000189922861347	0.004802400229298382	0.004823142164640209	0.004671615909328382	0.04425951645350759	0.0046234741971317795	0.004453316100481262	0.4368867543900526	0.00479610614046272	0.9474651017797542
ilvH ilvN sll0065	sll0065	-2.712825281980428	-3.486420159494285	-2.967197654358733	-3.636193405862141	-3.098456545179972	-3.2674940363867107	-1.6846161400599908	-2.675658524686973	-3.0008760915597184	-1.0585683690002077	-3.3720529420885437	0.004020937266418331	0.0043484734210247535	0.004802400229298382	0.004674107951401031	0.004671615909328382	0.0038861357297089037	0.016322493098060237	0.004453316100481262	0.0039036595260570415	0.03952501474065359	0.0037293329286874413
sll0071	sll0071	-0.9775752836626262	-1.1886929864543454	-0.7787325614203888	-0.9892962702287706	-0.5595479978406266	-1.0626636425158864	-0.6375771944613462	-0.475880812880267	-0.8241700535321199	-0.45368238019621654	-1.3487276721167067	0.036913981786126676	0.006202628839613657	0.7673803485027777	0.14878905933474187	0.7511726875220917	0.08210040861620745	0.9939373445330829	0.8180847812552099	0.08440443946696223	0.7101076830218025	0.010542008957716007
thrS sll0078	sll0078	-3.332807621097522	-3.833771716173247	-3.821255142265823	-3.860316515923588	-3.4106769505303203	-3.506230045726033	-3.570294278483672	-3.253165696660676	-3.6036897288506338	-3.749940353991047	-3.5671662666606396	0.004020937266418331	0.0043484734210247535	0.004802400229298382	0.004674107951401031	0.004671615909328382	0.0038861357297089037	0.0046234741971317795	0.004453316100481262	0.0039036595260570415	0.004700433867676903	0.0037293329286874413
argC sll0080	sll0080	-1.254983489345121	-0.36541316424594356	-0.6634760873068611	-0.6597149798126825	-0.4589390586451019	-0.3330966669436455	-0.3010923550981309	-1.4304110529176237	0.08400309919332354	-1.200041680450143	-0.2309902583635159	0.006321321647018113	0.034744837581252665	0.11416276128235016	0.019959051249136675	0.1050840431174113	0.3177141559032584	0.11815165516247561	0.005223279550916084	0.9081357232075259	0.008164034838146974	0.6361673887182762
gmhA sll0083	sll0083	-5.6505103159117755	-4.424273407551739	-5.420441871352185	-4.284423832110492	-4.100774682406291	-5.920493590385596	-4.595116627571997	-4.462791157337289	-5.052756045903908	-5.503850675027348	-5.416372435956474	0.004020937266418331	0.0043484734210247535	0.004802400229298382	0.11622923642950686	0.004751057746756022	0.0038861357297089037	0.14028424230483405	0.004453316100481262	0.010517676429558165	0.06835295311083843	0.0037293329286874413
sll0085	sll0085	-2.4439333023066867	-3.4407983384726877	-2.7843875047349957	-3.117235825703287	-3.282044541907732	-3.325683962254357	-1.5489314397215213	-2.7832094984444824	-3.1337302581837463	-1.6876312831320088	-3.537944935788825	0.006602929788495746	0.0465413786831145	0.7374828248579455	0.8392982885894992	0.5711954900520649	0.003910543833250449	0.7622035803343385	0.49191374368776125	0.010921521280193783	0.6206167883073832	0.0037293329286874413
sll0095	sll0095	1.316876383819415	0.3542095098044075	1.3925414435558334	0.3512537374777538	0.6726946782207139	1.2920747306331235	-0.45660449462745817	3.7091733162804155	1.0949323453312099	-0.12059932929311282	1.1803364711158701	0.004020937266418331	0.42783655760550504	0.004802400229298382	0.4353845994275239	0.021083904667130376	0.0038861357297089037	0.8686905959260391	0.004453316100481262	0.0039036595260570415	0.6374121954620252	0.007366995361409673
sll0108	sll0108	-0.9289359096764089	-0.444513639117628	-0.2700435249626313	-0.6024663749321927	-0.5810066203659158	-0.39000521955488526	0.13603961576661602	-0.46706231585197366	-0.986533077067989	0.01922597967194775	-0.3323929560600694	0.0042112226307496874	0.023714551332633615	0.14558612992556486	0.015217114178418983	0.015562184712584515	0.04546233209870064	0.8187785223820837	0.01717863134896725	0.004714328978756756	0.9070371747082276	0.08565364498297762
sll0148	sll0148	0.8423761688667017	-1.950249456864551	-2.591753594519685	-2.7405092545347043	-2.299572263709117	-0.8137281016014376	-2.4685232444660796	-1.8253310772559252	-0.7982248317162158	-3.2143327757939475	-0.6247163820154127	0.004020937266418331	0.0043484734210247535	0.010643876487381227	0.006633781979875859	0.00561429290121853	0.008864107802025593	0.006953691914141075	0.004453316100481262	0.04790638707232679	0.004700433867676903	0.019706451396105207
sll0149	sll0149	-2.700932444504508	-2.5232730502216136	-2.375748764579375	-2.7770866066804047	-2.61714431817468	-2.75807049203386	-2.4039826414972607	-1.6789584306910854	-3.039071840100258	-1.897268486823568	-2.7959160159042784	0.6687404736008974	0.8113503134581606	0.9147257079606369	0.9416669505307064	0.8871146403466714	0.9442346469240308	0.0046234741971317795	0.7094192402740278	0.1486422884337331	0.004743867510593214	0.32236707639214995
sll0154	sll0154	-2.130119305642377	-1.9256463081960098	-2.668036053822665	-2.3910682730766855	-2.6186959252261515	-2.4206865608028223	-3.6806957205610096	-3.591639774012285	-2.3483990362227134	-4.351490000919567	-2.646115847505765	0.004020937266418331	0.0043484734210247535	0.004802400229298382	0.004674107951401031	0.004671615909328382	0.0038861357297089037	0.0046234741971317795	0.004453316100481262	0.0039036595260570415	0.004700433867676903	0.0037293329286874413
glgB sll0158	sll0158	-0.38786473800049065	0.7655087310639478	-0.04434174657116332	-0.7070091686507235	-0.019141356336856517	-0.8817785439194096	-0.13397449250568927	0.11315898125712631	0.4718765799706319	-0.21482713951644228	-0.5486075779300206	0.2786359694024496	0.01620411552025262	0.8585112585072397	0.020732197741164197	0.8404666782716588	0.0054686675631777015	0.5618441433457773	0.9281835204722315	0.08895414419172909	0.4194792957596059	0.02762853917399636
sll0162	sll0162	-2.749123291442094	-0.16170115088779566	0.09528484080463127	-0.20589697074968236	0.0582415591883307	-0.15749414956808588	-0.2799297602658401	-0.6865110628685672	-0.35129765009137587	-0.37035359919306543	-0.42041866288441393	0.007032668289482379	0.6969621289040512	0.8231502018808535	0.9176906647025573	0.7511726875220917	0.7704101903113851	0.547856682805129	0.08816841885015071	0.805692955226799	0.25011394115596647	0.10022007035510419
sll0169	sll0169	-0.1322217917964348	0.28893515608922954	0.9535685783917572	1.0374607043589317	1.3719262323760066	1.278928700526009	-0.16137944021889236	0.7626414172827484	-0.4263951554827398	0.12847378918239546	1.7249822685323697	0.21253828226117516	0.11991156473561354	0.004802400229298382	0.004674107951401031	0.004671615909328382	0.0038861357297089037	0.20462098393850342	0.005123068774892785	0.02380940953796415	0.7101076830218025	0.0037293329286874413
dnaK2 dnaK sll0170	sll0170	-1.2933322950004746	-3.4889449211340215	-3.688845131491015	-3.8674733800433594	-2.588620928547553	-3.2283443096622184	-4.965546380371257	-2.8220715647365884	-3.677886083579844	-3.795174498652312	-3.598696629864337	0.8584711895836435	0.6449027892096126	0.9795769646722606	0.5294948766707055	0.30901544429625705	0.5739716548461041	0.0046234741971317795	0.8791645862034881	0.04790638707232679	0.008301176309220537	0.6845631644792353
sll0176	sll0176	-1.5860162852841173	-2.5736649674290217	0.47792980842338967	-2.544789379232819	-2.906237733066257	-1.65505044121596	-1.4008239324183902	0.05509753442201944	-0.47382768594072633	-0.8960309457197697	-1.8104754186389667	0.004964800699912887	0.04960876548484571	0.11416276128235016	0.0680707575274448	0.008367879430821356	0.18096173485527559	0.05585645258705168	0.8180847812552099	0.03219621203305109	0.34923956299608594	0.057473455529238306
gltX sll0179	sll0179	-2.8498223877724667	-2.7779122783250667	-2.989723296151169	-3.546112309826502	-2.948087135281363	-3.7648193778896064	-1.5120901064752819	-3.259453137817499	-3.6376618320827467	-0.5004167849293513	-3.464623064969321	0.006321321647018113	0.0043815793309515735	0.004910422863203976	0.004804765591314697	0.004671615909328382	0.0038861357297089037	0.1044701183278665	0.004453316100481262	0.006310631378257773	0.5435702709877835	0.0037293329286874413
sigC sll0184	sll0184	0.1630738811143628	-0.013182991362168703	-0.5138504376798522	-0.5095659169110103	0.03592806022610416	0.23598629183837944	1.1053621275909613	-1.0419236539002905	1.1393392398480662	0.34267553840673387	0.7372923802750705	0.5440201611838125	0.8405765249884121	0.026834114815432804	0.05085171861447732	0.9580436704530919	0.2786051867295293	0.007035682639970528	0.023896146722991948	0.00813721061366675	0.05853238972506437	0.007639837057434917
tatC sll0194	sll0194	-5.262105985049798	-6.549001769693509	-5.691065677296305	-5.628482037875728	-6.115981223857227	-4.632042974031517	-5.26779289410924	-5.663007008028412	-5.5829487825633946	-5.386546552739555	-3.7203995318667693	0.043406192680143146	0.0043815793309515735	0.004802400229298382	0.004674107951401031	0.004671615909328382	0.0038861357297089037	0.005729722912642826	0.20271224486120606	0.004513548579747765	0.007591689522516254	0.0037293329286874413
sll0208	sll0208	-2.1797269834870816	-0.44528000036001164	-1.3156323036827595	-0.27323154195101407	-1.7828671664747069	-0.8025557460858082	-0.37356607237781	-1.467518113376466	-1.2262249422085245	-0.7793118470646672	-0.06825213111440082	0.004020937266418331	0.0465413786831145	0.004994489800251111	0.08653570810012955	0.004671615909328382	0.01175457618851972	0.2446350843080967	0.004463249029571361	0.005052974297794484	0.01314167683611242	0.6917261745105273
sll0209	sll0209	-2.1066467103856543	-0.4968993623482263	-0.8937681459862352	-0.040926050404328784	-1.2190187540717714	-0.596612563799557	-0.4147617177712008	-1.5449138892512329	-0.7493534413285258	-0.5748918596210418	0.6235926160644985	0.004020937266418331	0.034744837581252665	0.008424156698986768	0.5832378464265248	0.004751057746756022	0.05929108222900323	0.4332609420002217	0.004453316100481262	0.015061582966585293	0.050417592084970896	0.11977481288782053
uppP bacA upk sll0210	sll0210	-3.769293599446581	-3.8515714538328356	-3.7779159436719056	-4.348299690477216	-4.413060754201373	-3.601841071420068	-1.3386513550060342	-3.6497828995231125	-3.8639859921774873	-0.5583255861429937	-3.2636542693325836	0.05112293336433284	0.007203560151306154	0.014083483557811425	0.05787204100204844	0.021083904667130376	0.026057202158866765	0.012167990998130523	0.038752643521825565	0.07891220781849018	0.414093308828657	0.037395169131984284
dfa2 sll0217	sll0217	0.1391296797600227	-0.03424551941266236	0.06665124669069714	0.16936968680986408	0.22103451895678744	0.08112668859586886	4.690496033468672	-0.06577426896345631	0.15822722776551842	5.019332309653298	0.1752963145294537	0.8700344634508764	0.6506685559153789	0.8819605913169277	0.4793493146078489	0.23227823667061784	0.9133176303214332	0.0046234741971317795	0.8901788836852381	0.7354197259685914	0.004700433867676903	0.6022326152753232
sll0218	sll0218	0.13023892333569106	0.03940347015859654	-0.00503204544225649	-0.09059016379628344	-0.09441737645591185	0.09805162494990416	4.411979807939577	-0.027158336275968246	0.26424376074313294	4.330875486218847	0.23706859060392976	0.72043285480211	0.8465323482661431	0.949529040245632	0.6326484594616272	0.9535657681127109	0.8765476264516773	0.0046234741971317795	0.9618046645296555	0.6599016519101838	0.004700433867676903	0.2548620538455846
dfa4 sll0219	sll0219	0.07488921066010311	0.16685375924315005	0.09161429348302604	0.05997123905447053	0.33348425226734113	0.09410758404327046	3.0826647998164307	0.11985884902947176	0.016161097395222958	3.6686250436033223	0.2308619590985083	0.9627250585964575	0.640731291169185	0.8585112585072397	0.8175650590338746	0.4154790296440262	0.9858263405154987	0.0046234741971317795	0.8676907720646061	0.6770927956401387	0.004700433867676903	0.14726073780190288
glmS sll0220	sll0220	-2.0410356062662798	-2.3134127485623304	-1.866102368201299	-2.762254310401211	-1.9767276708428239	-1.728338484896866	-1.4666034286072613	-2.484000351292386	-1.0293993288789274	-1.480439053966823	-1.788207757426378	0.0061731731411464345	0.00639305370990939	0.24136168377519274	0.004674107951401031	0.2528006634202239	0.013092752670998844	0.11523055701150656	0.005223279550916084	0.36089468117580026	0.5078860403372945	0.006696697041734153
ndhB sll0223	sll0223	-0.15589829378758602	-0.37202575186641523	-0.1886511801033261	-0.2210914672484002	-0.6316423245480867	-1.3410435194562615	-2.5530625546871906	-0.6263169841718023	-2.495028938196973	-1.8179626448624822	-1.159413455401055	0.7523734985761684	0.09680207321084655	0.9795769646722606	0.8890008866573211	0.20998616906777437	0.007885360779136805	0.006527679376999416	0.7202765554135222	0.00396203681817978	0.05699419461906014	0.0072269628526836225
ycf4 sll0226	sll0226	-1.4182235873810198	-2.640745307778187	-1.4855796322083277	-1.5924118931586382	-2.4664547463871105	-1.659840742870706	-0.5539428289546003	-0.2090227631230506	-0.8723359175993811	-0.7103211607564454	-1.6489096516431068	0.0042112226307496874	0.0043484734210247535	0.004802400229298382	0.004706459296715753	0.004671615909328382	0.004832320398327476	0.23933141425677842	0.112472636778534	0.008316696753380185	0.37846564001346067	0.0037817843075515474
sll0227	sll0227	-1.1322781084329234	0.1646968673939719	1.8962443446231325	0.6059435383848052	1.5621548224911956	0.9648580419533855	0.2908788031391756	0.36025147439795463	0.47058814552591394	0.6974083305433497	0.10122348213308975	0.005150829834555954	0.5151167441081597	0.07034175446453353	0.23540812911401165	0.01252075648715799	0.03617708544690336	0.5541778215431313	0.28257671006980956	0.45604556140367025	0.03200963481126586	0.8133757175418606
psbV petK sll0258	sll0258	0.6328026024344963	-2.5451077568604905	-0.9291952416453563	-2.3357153456168267	-1.9386845364410366	-0.45002764875677526	-2.2432116887110256	-3.016818057795203	0.6903981004691105	-2.1916838952336706	-0.9417285191839939	0.005309797298269375	0.0043484734210247535	0.005923548270969783	0.004674107951401031	0.004671615909328382	0.7520412452431235	0.00487334477814029	0.004453316100481262	0.026981666693658243	0.004700433867676903	0.4072507844669697
sll0260	sll0260	-0.5754288522144163	-0.18694582681538457	0.001519852993086905	-0.27854521402393717	-0.0788706838100796	-0.0074145314764503785	-0.9416481007674694	-0.526399712914723	-1.3699884439368426	-1.5858312787845934	-0.4601042253369486	0.19235060937803045	0.6050341766611558	0.504105250955131	0.1561826460429227	0.8478958900194219	0.39452998159642083	0.02430195670530863	0.01717863134896725	0.005360832662922616	0.008954480246737562	0.03516975404902372
des6 sll0262	sll0262	-0.8691268226477192	-1.0649621966609573	-1.0252973350714976	-0.17314569871747418	-0.31924548391622676	-1.0215292085609842	0.04383431947511995	0.45145028405942195	-0.497608517734043	-0.5181662206578832	-0.5955083714218956	0.2940958014764812	0.8217645102657741	0.007522334663912803	0.8074344474602414	0.38902472291872026	0.13471673854223326	0.7325269637330695	0.017722193362387187	0.5048225599306896	0.4828685029946817	0.786593183363319
sll0268	sll0268	0.6627989247030429	-0.34064160043815717	-1.044831706161865	-0.7175265102395545	-1.0964167661964883	0.48472722594546425	-0.8715224219881333	0.09293154155812053	1.2014021823087917	0.17102280257181407	0.6959944331126877	0.01010784014825894	0.20490103022909562	0.018663434884768824	0.06372304514410469	0.022625959691149413	0.043077523105787587	0.11281740918736506	0.40797249471792385	0.0069104468862155695	0.8325551037102605	0.08181903809960876
sll0269	sll0269	0.7414726707262113	-0.2181346724350058	-0.8924693184748166	-0.5554239212454872	-0.9989484636162759	0.29164851349423776	-1.1576916529921129	0.5203473944362103	1.0740172798406784	0.2753562641156729	0.23181204775458492	0.005596147409483178	0.2908123421746542	0.0072664966702761236	0.01636057125055186	0.005272959739678235	0.21979054566127043	0.042202056161044034	0.018498999786279686	0.0039036595260570415	0.4194792957596059	0.532784604762023
sll0272	sll0272	0.07986351904785276	-0.2134446976539268	-0.5567874793011953	-0.21561747689963232	-0.27153199858256644	-0.08097793945379268	0.017531502852001432	0.052579775187316914	-0.7584056134617936	0.015611010298474195	-0.11716775284736193	0.8584711895836435	0.6905276593943372	0.7374828248579455	0.9110685127952216	0.9893037265164437	0.7704101903113851	0.8834699740675653	0.7040747091824243	0.006112135809049667	0.7877199673862395	0.27048399549966373
minC sll0288	sll0288	-1.5922427355721323	-0.9564423604405295	-1.2081414973513689	-1.0114509854393134	-1.4088287665515742	-0.660970807705693	-0.7892177509464143	-1.091210613520698	-0.9202254340361617	-1.2663638413991274	-0.7887857820248249	0.12408158843442864	0.27031892257064316	0.04702853543590402	0.015217114178418983	0.031939466407527053	0.01852802920924756	0.6458794799495066	0.02841656771191603	0.014555187698790356	0.008644201929160007	0.012465463336793665
minD sll0289	sll0289	-0.5597179245592017	-0.25244836560291894	-0.09420216604583417	-0.38099564126758645	-0.4989447912705894	-0.9318395437402349	-0.46352414963854277	-0.4027643414400093	-1.5984466884835098	-0.9444153107896217	-1.2604384368939605	0.09481187219383512	0.1821382889021449	0.6354502212663479	0.040080711772642844	0.028810932232211345	0.007724913193931965	0.20768570709288642	0.050788805092176474	0.004861391784726533	0.006749510282522551	0.0043211833423847275
sll0298	sll0298	0.3728770392258741	0.29056782731147757	0.32779107196256096	0.34702988151242276	0.2895928005052414	0.6403251393955323	0.45089215828566115	0.9078332128962103	0.4635707345385297	0.2619605087546463	0.587936875028901	0.04631610579500649	0.09680207321084655	0.34996470503712557	0.1561826460429227	0.2004971463836304	0.05348187586827437	0.03668224404258842	0.004680999080242372	0.04219084519137404	0.8862102536916235	0.05033253550774142
ribC	sll0300	-1.961545852532581	-1.6811338256602462	-1.2396269442925838	-1.499141418955715	-2.8648843476812704	-1.6833198235152784	0.5832041988373832	-0.5057500154355115	-1.579352057604961	-2.6876004238136377	-1.102343326572534	0.009491423775360604	0.22344247363468558	0.520298744882305	0.11962077559101929	0.0844294754982197	0.20174952096449586	0.395848167792396	0.7142615650987602	0.1349160838695366	0.3701871454343985	0.2280331841043362
rpoD	sll0306	-0.4819336633595615	0.30167226544953335	-0.23941958425093615	0.19487919246332028	0.3806859470987686	0.04303765878455529	1.2462521763256935	-0.9161925816562847	0.05898755090731189	1.1255859068613188	0.33098370924765486	0.056034826464601235	0.38354768930573796	0.415728188462049	0.31382560097921014	0.7923278664340421	0.7704101903113851	0.007035682639970528	0.01717863134896725	0.9524865059021065	0.013626203166358253	0.587902342283059
sll0312	sll0312	-1.4842583457237537	-0.1118768535639935	0.377875377170535	-0.2367164371153693	0.32047509040319455	-0.6022398251466794	-0.13240902876796706	-0.5364332703266821	-1.1975726106794704	0.20731715383245905	-0.4497188241750763	0.005596147409483178	0.6117530062378633	0.2637273105663966	0.37188883721561217	0.23227823667061784	0.10435981463645211	0.8370511182505816	0.10674672857649828	0.009179999332767325	0.6706792847726147	0.04574047541705707
sll0319	sll0319	-2.092181198223946	-1.1395421750628143	-1.0711220737624216	-1.9188572243888469	-1.5778027781403052	-1.5938333214261193	-3.3278269196194246	-2.772662520131645	-1.3443667328574676	-4.088405701026705	-1.3602918938715187	0.004818870385640113	0.006059711641547723	0.32705729524892785	0.059489523641728034	0.005451238281857104	0.0038861357297089037	0.006340127129689199	0.004453316100481262	0.009758274947822734	0.004700433867676903	0.0037817843075515474
gnd sll0329	sll0329	-1.8172933981533683	-1.1418177264715805	-1.2665350366018466	-0.9600865042466981	-1.3028294313312536	-1.8064269042409948	0.3618784838394649	-1.5056164220789352	-2.897643891039416	0.8850047022918928	-2.107183926309732	0.2786359694024496	0.948029068670152	0.7737402252361805	0.9176906647025573	0.7598251254070092	0.25147615481958946	0.6539592390466282	0.9934264660325518	0.009758274947822734	0.8764899517496844	0.03388708950466402
accD zfpA sll0336	sll0336	-3.4406108022739628	-5.086942023623002	-4.319204383678877	-4.827111806173119	-4.886652302337801	-4.255597841576171	-5.1387771928256	-3.4403377106245063	-4.078413550053768	-5.635447940354654	-5.4567956966081645	0.004020937266418331	0.0043484734210247535	0.004802400229298382	0.004674107951401031	0.004671615909328382	0.0038861357297089037	0.0046234741971317795	0.004453316100481262	0.0039036595260570415	0.004700433867676903	0.0037293329286874413
sll0350	sll0350	-2.7232895264010724	-3.8243806064072614	-2.019366612585519	-3.3024299886472983	-2.211886957356331	-2.4543089071155246	-1.2746802849717247	-3.5529707433241757	-2.3803191690653542	-1.3330673927059413	-2.5731573889556114	0.007844773596427063	0.010438437280164206	0.949529040245632	0.15974618074111097	0.8134659161472402	0.023182575331334884	0.11281740918736506	0.0120980902413396	0.04645100707402107	0.09089137497307667	0.06230370598505646
trpF sll0356	sll0356	-1.0472027328914026	-3.7201809415657263	-3.76655326058177	-3.8453726604464435	-3.7528175673986564	-4.339533426571368	-3.2915244228286653	-3.33710334232767	-3.4716539749498505	-3.144760531492635	-5.009441649786699	0.007844773596427063	0.005965007367979008	0.02420475562070006	0.016876918713290463	0.006726367911206994	0.004663188264963776	0.017527974990249977	0.01405878827820951	0.0069104468862155695	0.08290547774554426	0.0037817843075515474
sll0359	sll0359	-3.5380648388442224	-1.7118112071769445	-1.3508456930760626	-2.3581580634115027	-2.5630431391064676	-2.77339511188433	-1.6532165959316412	-3.1583290496699803	-2.932968790425116	-1.1138148726019768	-2.3187137767375887	0.004020937266418331	0.00830722915186814	0.014083483557811425	0.0173014257549265	0.006726367911206994	0.0038861357297089037	0.03964982482319517	0.004736928440840463	0.004086853293721614	0.12797642123962552	0.004931679948078912
alaS sll0362	sll0362	-2.9089329353314457	-3.0472929829270985	-2.946657400844812	-3.362240034764439	-2.7512873346856836	-2.9315098228072345	-2.8230315214553308	-2.9332926902169416	-3.1073244655717365	-2.892257710628422	-3.451507912234471	0.027245509444477255	0.0043484734210247535	0.004802400229298382	0.004674107951401031	0.008165713249344222	0.003910543833250449	0.004745176259434029	0.004800873627839446	0.00396203681817978	0.007035682639970528	0.0037293329286874413
carB sll0370	sll0370	-3.6886318178441337	-4.652278164078688	-3.3389797791656557	-4.630828368445983	-4.309418526217609	-5.562004740092767	-3.630361736140247	-4.393404610975845	-4.372013353831438	-3.3450002918026835	-4.968906626294634	0.004020937266418331	0.0043484734210247535	0.06001255103942477	0.01636057125055186	0.12094920542156805	0.01057262466620889	0.007035682639970528	0.023896146722991948	0.008316696753380185	0.007035682639970528	0.0037293329286874413
proA1 proA sll0373	sll0373	-1.2067702356718955	-2.1694390142540416	-1.231197276120274	-1.586947926842673	-1.3673180866945382	-2.7568647734568206	-0.013457187489724165	-1.138475159437284	-1.7799636126121312	0.20342402145793176	-3.254758275749593	0.007267826699095468	0.0043484734210247535	0.0070203096990237605	0.005298969056106905	0.005272959739678235	0.0038861357297089037	0.8187785223820837	0.005123068774892785	0.004668015706843546	0.5781719797851453	0.0037293329286874413
cobA sll0378	sll0378	0.21847635313573815	-1.465377107880617	-1.925204371249316	-1.7478800347722203	-1.6346778671649882	-1.5861168381700936	-0.8378255535188649	-1.6147553687727543	-1.3562168556480103	-1.4668479763212035	-1.8335599465294683	0.17971025446863267	0.012391104071125189	0.007522334663912803	0.029459542953574815	0.018866712113175307	0.01727525683666735	0.2603254602839053	0.04777196602839946	0.1875128718441016	0.25466511247730517	0.011716517893737278
lpxA sll0379	sll0379	-5.394639662501635	-4.602445659967995	-5.4177827026394985	-4.722691316118838	-4.942209045981925	-5.076419448213359	-3.676026778024594	-5.584925831140458	-5.4876762665491405	-3.7701001240825445	-4.299602892796129	0.004450270223411904	0.006059711641547723	0.011957956631074185	0.02645540949575863	0.12094920542156805	0.004663188264963776	0.00487334477814029	0.004566261884164599	0.004861391784726533	0.004700433867676903	0.00406700267764182
gltA sll0401	sll0401	-1.0246945913160361	-3.3427282567688725	-1.7821483786629702	-2.276126771433029	-1.8641313917695261	-3.0964024300560364	-0.7442135062062958	-1.1294968963950929	-2.0952737453578223	-0.9983895845720445	-3.277053941834216	0.833280104803792	0.0043484734210247535	0.5643748285666392	0.24967262930540518	0.9410842043424974	0.0038861357297089037	0.4748699966706595	0.8180847812552099	0.7354197259685914	0.6206167883073832	0.0037293329286874413
aspC sll0402	sll0402	-2.687242419522657	-1.6508885748656232	-1.0730584933657032	-1.1692130945460102	-1.7488431879817976	-2.282189817057153	-1.4747490903915077	-1.228322996280307	-2.1291437163842004	-1.2884159647519597	-1.7005673243845236	0.004020937266418331	0.004407158682625764	0.008660215454438196	0.011593971635025247	0.004671615909328382	0.0038861357297089037	0.005729722912642826	0.010074129241302441	0.00396203681817978	0.00479610614046272	0.0037293329286874413
sll0405	sll0405	-2.2609641827679052	-2.083755045787001	-2.9290082771217616	-2.395151043467498	-2.4139035298565057	-2.2628854936424583	-3.501999167274461	-2.4848644297871374	-2.628662570904586	-2.958503214672882	-2.7290044486869607	0.009491423775360604	0.023714551332633615	0.09218085374967998	0.04923966101500004	0.029764823191435696	0.017891043160202704	0.06123855862266621	0.010074129241302441	0.06191117405101716	0.09710340937014085	0.07700406738225586
sll0412	sll0412	-0.5064165474105083	-0.0011405630132869226	0.11230955891605267	-0.08645911002243424	0.7256064909856331	-0.005505702744919061	1.1862613706854752	0.20999697322246555	-0.3410185279265389	0.41348231431423843	0.4174582180928287	0.024479198350992878	0.6215045944499407	0.7443595916629366	0.47223913641292276	0.012957090376603577	0.9442346469240308	0.006084434767218345	0.42388539810020887	0.24428330339366425	0.2348515586898153	0.2595258095892003
sll0413	sll0413	-2.6856553039313162	-2.7678323177860444	-2.2860998250275375	-2.66044571042149	-3.2537819391004663	-2.456854320805239	-1.7896574061189305	-1.391625278054087	-3.0661476868078528	-1.3962059941621732	-2.7010706843101517	0.00420048220828292	0.0043815793309515735	0.6554199588550556	0.6870594696858934	0.006726367911206994	0.005672413808398612	0.6256020485623845	0.7094192402740278	0.021616377669901293	0.4194792957596059	0.00406700267764182
psbO sll0427	sll0427	0.41176436861948407	-2.7324856572863303	-2.7348744850060536	-2.821777650841539	-2.484125602688732	-0.1920320081769725	-3.3781574689238565	-3.149225722014374	1.0739470456414697	-3.0473350414208067	-0.2321121306452082	0.33013431397443993	0.0043484734210247535	0.004802400229298382	0.004674107951401031	0.004671615909328382	0.25147615481958946	0.0046234741971317795	0.004453316100481262	0.0071420125511591605	0.004700433867676903	0.08391868238701976
pheS sll0454	sll0454	-3.1992017539012587	-2.931470628872714	-2.103971105200313	-3.0321500939613126	-2.667615136155133	-3.332874501074804	-1.6156447712268276	-2.7895545305866207	-3.389004516460315	-1.2677811428400119	-3.221495018938935	0.004020937266418331	0.0043484734210247535	0.004802400229298382	0.004674107951401031	0.004671615909328382	0.0038861357297089037	0.15534786383241003	0.004453316100481262	0.0039036595260570415	0.7643331013545065	0.0037293329286874413
proA2 sll0461	sll0461	-1.032798118872042	-0.47873251221905905	0.4215510066317598	-0.13841941496717966	-0.5098498551062683	-1.9054217565028093	-1.0815037735985087	-1.1323862808231733	-1.6621174009485857	-0.7522223553616094	-1.1189306007255615	0.047799316603135765	0.026095327227740373	0.12044891942203403	0.29155762277354	0.04535591577464653	0.004832320398327476	0.5265666179749782	0.006088998873505763	0.005360832662922616	0.801872640309366	0.0061791741758187475
prs prsA sll0469	sll0469	-2.363944799499417	-3.875028575877385	-4.354358918605555	-3.208446354025777	-2.7840843528584203	-3.9241090616437475	-4.657682820227708	-3.808691673967902	-3.5311089353217744	-3.9198009280043555	-3.976887612040632	0.00420048220828292	0.0043484734210247535	0.004802400229298382	0.004804765591314697	0.004671615909328382	0.0038861357297089037	0.005798784477992972	0.004453316100481262	0.004086853293721614	0.02365863699334701	0.0037293329286874413
sll0488	sll0488	-0.7680204414099531	-1.0670870583731673	-1.2118756171358724	-1.6802828921903494	-1.0031755288262127	-0.6459340292707941	-4.347132017867012	-0.6920220238727263	-0.803105779510716	-4.480005132855825	-2.0104964967072907	0.33666614143581813	0.04960876548484571	0.031608057037429665	0.06570244452551903	0.16968637623149352	0.09624081411418588	0.0046234741971317795	0.16965880035857706	0.054720593224709166	0.008558926384795645	0.011716517893737278
lysA sll0504	sll0504	-4.736912309814817	-4.813609651179815	-5.473299495333236	-4.856623951769283	-4.998427357690143	-4.92166415451231	-5.163167364039875	-4.78169496243482	-2.1778989773687374	-5.146299924771964	-5.006785726216053	0.005309797298269375	0.005033819732601936	0.004802400229298382	0.004706459296715753	0.004874198620090921	0.0038861357297089037	0.0046234741971317795	0.004800873627839446	0.5709803483986009	0.004700433867676903	0.004137559376520415
dacA sll0505	sll0505	0.16357988519697808	-0.481444760441828	-1.2839695127959507	-1.333001643629363	-0.2784958320424933	-1.9295485750319423	-2.451872902684852	1.0008087320180357	-1.2488626810722032	-3.378630251308857	-1.125680808167175	0.7853048391346065	0.6969621289040512	0.0072664966702761236	0.39024914425426693	0.9697699884040878	0.05348187586827437	0.005177368874302778	0.004453316100481262	0.06979598543242924	0.004700433867676903	0.08391868238701976
uppS sll0506	sll0506	-1.0052173109402913	-2.285651956136091	-2.6113904237244734	-2.535087449481424	-2.3811471529608714	-2.360721328821301	-3.5837881144118864	-2.0359619109024862	-1.87493461078449	-3.2535431917956674	-2.464077230056147	0.1135470491988322	0.0043484734210247535	0.004802400229298382	0.004674107951401031	0.004957366900205337	0.0038861357297089037	0.0046234741971317795	0.1153072226041334	0.00403058590673257	0.004700433867676903	0.0037293329286874413
sll0513	sll0513	-1.3801542666509459	-0.8666171712658602	-0.7248676283573966	0.031207823526734773	-0.5525089367531653	-0.9117303753976123	-1.0667184160015644	-1.994672328753299	-0.9949759143318255	-1.0644775958099497	-0.2890568448000875	0.15481766660821547	0.1463020141215068	0.02063531946911658	0.8782933198803644	0.03281407994476604	0.013448764518541548	0.06500298406336669	0.009286022629360203	0.008316696753380185	0.017558982456262282	0.8189480837801191
sll0518	sll0518	-2.0073937650405176	-0.7547388485289778	-1.3794481800608052	-1.2714722644627126	-1.6569075939007216	-1.4575996514700233	0.1532895652331673	-1.4738014222081899	-1.0116473345465515	-0.6134635397136966	-1.006276691405	0.004020937266418331	0.17567580988338924	0.005259674733992401	0.007698425592679098	0.004671615909328382	0.005015324451947279	0.44643817367794913	0.0049586960656197625	0.006709750558154572	0.6854830954862335	0.029622493871616494
ndhA sll0519	sll0519	-0.4361255590742424	-0.9492143291424809	-1.1050570102831454	-1.2427444961971985	-1.4588421063513695	-2.3500061607904827	-3.6844947091511573	-1.684862789364618	-3.3079752765877664	-3.4644960322895315	-1.8390558883190211	0.8538209956217918	0.027104590004335505	0.034876084312472695	0.1367872287151279	0.018160891141353507	0.003910543833250449	0.0046234741971317795	0.023896146722991948	0.0039036595260570415	0.004700433867676903	0.005100298475812763
ndhI sll0520	sll0520	-0.05382449941662055	-0.7837417948953379	-0.8746341471892299	-0.8440996366573986	-1.0459465469510265	-2.056697528009156	-3.2252878519286474	-1.4563881964272072	-3.3158565699345948	-2.93534456926898	-1.7392659595777826	0.9575812911341901	0.07111442165826705	0.3901642132549873	0.3415101337651876	0.05236357453690844	0.0038861357297089037	0.0046234741971317795	0.03630717630663397	0.0039036595260570415	0.004700433867676903	0.0037817843075515474
ndhG sll0521	sll0521	-0.5296897749887425	-0.9875834862807001	-1.0827318833349837	-1.242376862435528	-1.484696837976736	-2.4124166723813985	-3.706249262336892	-1.8871514673828516	-3.521204334923789	-3.39282930925596	-1.864323568864576	0.017500250006701273	0.006202628839613657	0.01612935370111106	0.04462567225356515	0.0064340658108616305	0.0038861357297089037	0.0046234741971317795	0.007309760103329909	0.0039036595260570415	0.004700433867676903	0.0037293329286874413
ndhE sll0522	sll0522	-0.107264978813239	-0.3309365723757591	-0.602758643594238	-0.49372166039602733	-0.792558636691008	-1.4717050897705586	-3.505172978422249	-1.3832377629966106	-2.75875009359198	-3.0845537988235563	-1.1962521570351803	0.9901425144145735	0.2284841666690877	0.3391917300922782	0.5111096949167425	0.059829823173971584	0.08210040861620745	0.0046234741971317795	0.07008983779136689	0.0039036595260570415	0.004700433867676903	0.037395169131984284
sll0529	sll0529	-0.9091885525568024	-1.2963018484231628	-1.1132616872327434	-1.4741291894846182	-1.7240433245246403	-0.6525806336307204	-2.8915355532734113	-1.0210646661271952	0.02106512419705893	-1.3753687698653922	-0.12250152820860043	0.15481766660821547	0.007997700165579302	0.06596931623865508	0.011593971635025247	0.014002558064037397	0.27028602307417265	0.0046234741971317795	0.2507436247809681	0.6171867161036437	0.014572302210617947	0.9580673730078624
clpP2 sll0534	sll0534	-5.48657599911382	-3.6968022777856615	-2.6232643203253696	-4.292512229860706	-3.8817547854594907	-4.088932146409243	-3.458418069479825	-3.598960742325341	-3.9904192089235435	-3.277297456804853	-3.584749032680898	0.007032668289482379	0.007380455869023805	0.03061908215961958	0.010916971686403166	0.03797703766203792	0.004244671579365649	0.009085752518861696	0.055835654237622906	0.004714328978756756	0.0049846484410387935	0.003742735887284221
clpX sll0535	sll0535	-2.109628956533213	-0.43095125799762934	0.1399704800059137	-0.25815450932014467	0.38796866775873184	-1.0695185024458558	-1.725225982394508	0.7282098756171149	-1.4423316015977181	-1.7556013838574236	-1.0604268532569991	0.08836706562657776	0.17881740652855152	0.5417187515502907	0.24967262930540518	0.07656593395685135	0.0059223477118494254	0.005798784477992972	0.04777196602839946	0.008316696753380185	0.005790609537785723	0.005492793358480986
desC(des9)	sll0541	-4.595497466785063	-4.432997992260199	-5.930160753669975	-4.699856612914394	-4.801451550180694	-4.885707809987013	-5.7273546916595786	-5.553461848533797	-5.067103328882264	-6.048360502877633	-5.522724608036937	0.004020937266418331	0.0043484734210247535	0.004802400229298382	0.004674107951401031	0.004671615909328382	0.0038861357297089037	0.0046234741971317795	0.004453316100481262	0.0039036595260570415	0.004700433867676903	0.0037293329286874413
sll0544	sll0544	-0.7881431859667969	-1.967388941812184	-2.0402144770607453	-2.005202464291855	-2.3902327262490677	-1.2111073657673217	-1.955775920401148	-0.3993914604699503	-0.5897485511138654	-1.1454341855545611	-0.9578816298656213	0.33666614143581813	0.009298862453874396	0.01925644701128785	0.010916971686403166	0.006216837501904205	0.043077523105787587	0.05238452987544712	0.12254315575546255	0.49750692638201593	0.25011394115596647	0.1170425709415422
sll0545	sll0545	-2.904760936898488	-3.585694725655723	-3.1750175197707264	-3.599786700092069	-3.750785654269841	-3.43849122130879	-2.1252688613192148	-3.3154887266941686	-2.9684412984704642	-2.1855985448142174	-2.8429454611354616	0.008530536259049216	0.07647917268276379	0.06001255103942477	0.013518140467838304	0.059829823173971584	0.03617708544690336	0.03430557172810139	0.007079724220710441	0.054720593224709166	0.04544416605187052	0.030746213905754854
dfa1 sll0550	sll0550	-0.5027041930662878	-0.12459571720500281	-0.385207872535052	-0.07301364516207619	-1.7686368600799203	-0.36854598290957213	-0.5231093967990647	0.2163183243488166	0.15648212828812252	-1.6986721490834693	0.1428879423349087	0.1369938139670827	0.8531577092380193	0.7243025777564821	0.7115395923137301	0.00561429290121853	0.9893037265164437	0.8994754387333557	0.8584489921939447	0.7542148199014647	0.028902702541525233	0.6780101939560735
sll0552	sll0552	-1.21885232389749	-1.6239507908402724	-2.250422164436115	-1.7818344902231262	-3.049539752160212	-1.7764829471866095	-0.8997550761745048	-1.6096332882028253	-1.7355903694362294	-1.8080202788185953	-1.530873560223832	0.6687404736008974	0.1463020141215068	0.013464532101767889	0.0274033934471062	0.009742899005320967	0.016104800131113813	0.050883731065046435	0.1887046688323436	0.01627599971550639	0.006034765911975746	0.07700406738225586
ftrC sll0554	sll0554	-1.7372521350356256	-3.1482450590111575	-2.480614573415957	-2.348452529094914	-2.2987814369876167	-2.816391780449627	-2.6425079168381265	-2.3497362002720785	-4.046966252889947	-2.3278495413654268	-2.9883073375799385	0.11655680514100088	0.0043484734210247535	0.004994489800251111	0.004674107951401031	0.004957366900205337	0.0038861357297089037	0.0046234741971317795	0.004453316100481262	0.0039036595260570415	0.004700433867676903	0.0037293329286874413
sll0558	sll0558	-1.8790298279876483	-3.032391442417255	-2.8949899049714753	-3.173150004963427	-3.2140586560508755	-2.163848650754386	-1.7685675898715953	-2.679457989218166	-1.20591179531999	-2.508899820423047	-2.1275167863545694	0.009794028569654539	0.004668015706843546	0.11416276128235016	0.03884192166757887	0.03931577875261772	0.004244671579365649	0.11523055701150656	0.03055388557193346	0.009758274947822734	0.00794171677343684	0.0072269628526836225
fur sll0567	sll0567	-2.300264993877098	-2.2146659218077986	-2.1388121562290854	-2.3818997637700257	-3.1041079346983795	-1.9646224472999607	-1.41847808491639	-2.7961424692296353	-2.211922971131959	-1.4029068732314836	-1.9208990770565744	0.2158831520886192	0.12593186548402366	0.16601790351627724	0.25879280549651773	0.09666024966603423	0.2299283402526643	0.009085752518861696	0.025690352670536064	0.00854286245929043	0.007035682639970528	0.17838139872436182
recA sll0569	sll0569	-2.104156135833802	-1.9859079815917091	-1.7734803682374631	-2.4510097984335406	-2.415256958382822	-2.408120141966271	-2.233251023463636	-1.9025467212934035	-2.132560480770171	-2.1723215254030315	-2.0629091301777827	0.09185616148858419	0.0043484734210247535	0.004802400229298382	0.004674107951401031	0.004671615909328382	0.0038861357297089037	0.0046234741971317795	0.03760252163377872	0.0039036595260570415	0.004700433867676903	0.0037293329286874413
rfbA	sll0574	-5.088132376095035	-5.121824009807032	-5.276567143518057	-5.094916445558999	-5.33179264832168	-4.95303356227535	-4.351232796626101	-5.092665354809388	-4.933523531673466	-4.996103563931453	-5.173667705955892	0.004020937266418331	0.0043484734210247535	0.004802400229298382	0.004674107951401031	0.004671615909328382	0.0038861357297089037	0.0046234741971317795	0.004453316100481262	0.0039036595260570415	0.004700433867676903	0.0037293329286874413
sll0577	sll0577	-3.1387559783739665	-2.8473846776957115	-0.9188460955579888	-1.1321947018064447	-1.077431570980543	-2.270822491042247	-0.9883230743802678	-1.9278361594284483	-2.274176404357974	-0.1637975775786025	-2.345117965564078	0.004020937266418331	0.006965557639456648	0.08422249156531186	0.10477374540115687	0.03797703766203792	0.007724913193931965	0.054046014296397556	0.01348410949756531	0.17763484652545689	0.6781157548202447	0.005100298475812763
purK sll0578	sll0578	-2.425678816339719	-3.3218607858220226	-1.8750987030345434	-1.9066702261337016	-1.8141948592817514	-2.3368884905617597	-2.123848944757886	-2.2560396632531505	-2.4002301329567257	-2.200531971429368	-2.6603019929328333	0.004662646227037888	0.01154931848384401	0.031608057037429665	0.1561826460429227	0.21666701796464352	0.0059223477118494254	0.40758968432441495	0.16965880035857706	0.10631633216179866	0.04218140992100012	0.013877618326170727
glk sll0593	sll0593	-0.44953763762003757	-0.2595389662469595	-0.06124173356572077	-0.5042836710896936	-0.08725926452185948	-3.829025886077728	-0.6822789313582794	0.4699153031234002	-5.688579053781681	-0.5767345210042664	-3.3572323780580238	0.7402611040806177	0.7977636028570015	0.8709464682844658	0.3182525222490791	0.8354204248572276	0.0038861357297089037	0.5808259183819704	0.566694519405428	0.0039036595260570415	0.7877199673862395	0.0037293329286874413
sll0601	sll0601	0.0049052082265619995	-0.06955787024242704	-0.3675962635894221	-0.2651798588787672	-0.39533289797092375	0.3420682314803925	0.5623309265891396	0.6106246432540011	0.489054292385833	0.016753628983567557	0.839538201325495	0.7940384519216179	0.6215045944499407	0.11786328453343642	0.15974618074111097	0.21666701796464352	0.18890680883713323	0.027816435089926327	0.23949315344937472	0.17763484652545689	0.9619738658641633	0.006696697041734153
menD sll0603	sll0603	-0.635832422240426	-1.316984847619005	-0.8097765749433707	-1.2966523335529245	-2.483884417324498	-0.7396628859719991	-1.649744022041059	-0.2259855688740253	-0.08371513408002841	-1.8708818230238644	-0.37237895005506744	0.5147756777041297	0.012814267586125966	0.013774394609168024	0.029459542953574815	0.004671615909328382	0.01175457618851972	0.02511159429104081	0.2148327204601469	0.6341114418606684	0.019045063056706644	0.031828780226682465
secA sll0616	sll0616	-2.508830714528899	-2.316641814718531	-3.2002759332581663	-2.8192497252081	-3.187549590490377	-3.4775578831820377	-2.3068713922283677	-3.5351299024206737	-2.712785724391137	-1.7144974756542068	-3.9183869119988812	0.006321321647018113	0.13195115483641465	0.004802400229298382	0.004804765591314697	0.004751057746756022	0.0038861357297089037	0.08797088360858081	0.01494246192368969	0.004223162441560908	0.05225104181242268	0.0037293329286874413
sll0617	sll0617	-4.714343048167166	-1.6093287951479693	-2.554583952464858	-2.543010374938085	-2.28525502184766	-3.433112613399607	-2.6519613154046353	-3.9866702647781893	-3.912825439266897	-2.953218073013903	-2.2947155339724152	0.004020937266418331	0.012391104071125189	0.004802400229298382	0.005630303307060387	0.004671615909328382	0.0038861357297089037	0.0046234741971317795	0.004453316100481262	0.0039036595260570415	0.004767060352322208	0.004769664765636981
btpA sll0634	sll0634	-0.16500862725289345	-3.7416464419630664	-3.311716304636882	-3.3202025879263446	-3.8030849981217045	-2.6145396320574794	-3.8009202754906504	-0.7111151582305459	-1.6283328059042004	-3.5133943279093467	-2.7052861353538353	0.9510662035735318	0.004790122049154774	0.01556330737256906	0.03383165267460865	0.008668075598720702	0.013841943214792396	0.005798784477992972	0.566694519405428	0.07891220781849018	0.004743867510593214	0.0038809288563452756
mraY sll0657	sll0657	-2.635808159509232	-1.961099389766817	-0.8318902055440205	-1.455297505997735	-1.4795296467811982	-1.8342113181913429	-3.487621282148194	-1.4832577947864845	-1.977130088637184	-3.071910047451881	-2.524671150279045	0.004088220595580033	0.006202628839613657	0.0110353261880601	0.01793606580397774	0.006587971806264779	0.0054686675631777015	0.0046234741971317795	0.006456141270656163	0.004223162441560908	0.004700433867676903	0.0037293329286874413
pstS	sll0680	-2.474606729354528	-0.4485497255465651	-0.8627211196213522	-0.17575228107550345	-0.8288507005183797	-1.3241141703021237	-0.628216282471297	-1.3082723294057625	-1.164722264675843	-0.7742439975095747	-1.2278002554959326	0.004020937266418331	0.021244292480501352	0.006199011422510106	0.5420559409176541	0.006216837501904205	0.003910543833250449	0.0158015980512055	0.0046349015771217274	0.00403058590673257	0.009896017907034392	0.0038809288563452756
pstC	sll0681	-2.2493379326583813	-0.44633782527442173	-0.03767829914777983	0.0885173921075248	-0.022214603063495358	-0.691591748563547	-0.6980360016257403	-1.4216385707494896	-0.5570050323514029	-0.6946451799979692	-0.9418733557995999	0.004020937266418331	0.03149473847889385	0.8091476720607967	0.9547176977659382	0.8478958900194219	0.013092752670998844	0.06882699935103909	0.004736928440840463	0.04790638707232679	0.01314167683611242	0.005492793358480986
pstA	sll0682	-3.1462421855874325	-2.1368903755311943	-1.376487133456412	-1.5667528780728612	-1.8146768577280654	-2.2220058234715956	-1.723840395022375	-2.5401345140300116	-1.3544860254157347	-1.115644574273105	-2.4976382148174214	0.004020937266418331	0.0066943603669467906	0.47256472915522485	0.7115395923137301	0.32547073580338287	0.0038861357297089037	0.005729722912642826	0.004453316100481262	0.006709750558154572	0.006875266817365047	0.0037293329286874413
pstB1 sll0683	sll0683	-2.1910240143218576	-0.29258854125813877	-0.1445961520334453	0.02333257073501981	-0.023176964368898198	-0.6918584993797509	-0.7250758008410829	-1.3275601846052756	-0.5949229361407751	-0.5408164852386678	-0.8362807105727118	0.004020937266418331	0.06899015732122911	0.4615736367638811	0.8392982885894992	0.6095325729853496	0.01175457618851972	0.01031010234341121	0.005907044487787799	0.02097621850598566	0.07818126518146637	0.006696697041734153
pstB2 sll0684	sll0684	-2.679356376347355	-0.604471469465098	-0.163822416773571	0.15561192585560182	-0.1182749377816011	-0.7248174899638654	-1.1779979330691788	-1.8103598047677703	-0.796296076621407	-1.0384767465268292	-1.2208808988201652	0.004020937266418331	0.011988221337557971	0.4615736367638811	0.5906954582783953	0.3679566027968632	0.007724913193931965	0.005798784477992972	0.004453316100481262	0.00785461401681604	0.008164034838146974	0.004137559376520415
nhaS3 sll0689	sll0689	3.456419506447231	-1.1481463406920993	-0.868017385234683	-0.9404002710758063	-0.9181432402528069	-1.1162453976729025	-0.9658546199010241	0.3440725132051135	-0.7708406537721136	-0.2926877546405769	-0.9868419019109156	0.004020937266418331	0.520910724646563	0.3681882947571069	0.682373515012947	0.8134659161472402	0.6181918211813812	0.6256020485623845	0.30406023156170664	0.8537284024916959	0.836777158451869	0.7603036101582391
dspA dfr sll0698	sll0698	1.2352890085090444	-0.23978000404850894	-0.24423021216905824	-0.1670769606255495	-0.4125394253213475	0.3649955174661912	0.12163023508441578	-0.041061596249222426	0.727890066132748	-0.6898294937093749	0.6554531773883272	0.00574084884857631	0.5898122060273019	0.3558739527218158	0.5048042779789549	0.2004971463836304	0.5739716548461041	0.9698081152241411	0.6264311642121123	0.013366078152035697	0.13462145590174143	0.12932382037068443
nifS	sll0704	0.22543779315742687	0.26384242051045276	1.1063226723472082	0.8982759557776808	0.9483753996666114	0.4140025859328409	0.026754578659789773	0.7358129760270115	-0.2085381698771653	0.23338078391642683	0.3124748703132214	0.20343662564968884	0.42110013575216637	0.7737402252361805	0.6379170767329516	0.7131574086499383	0.8697811376608825	0.9593466923904223	0.004800873627839446	0.4167763895255477	0.25466511247730517	0.9511153619031733
rsmA ksgA sll0708	sll0708	-1.5541568999757456	-0.31979186515128266	0.19773743439862518	0.002413787876228812	-0.18185895895266696	-0.6166668867452264	0.12480061715747111	-0.6504896828359991	-0.9016860947895255	0.19032680879117883	-0.3395689070561184	0.004202174557852471	0.1821382889021449	0.34503740286919043	0.8724348113489737	0.5898746191970105	0.014370115994550004	0.6755385386048569	0.04186286138484916	0.0069104468862155695	0.5781719797851453	0.06856394646290191
ispE sll0711	sll0711	-2.552236732143826	-3.8505505330365097	-2.7357647814539385	-2.6859176595972096	-1.7238250890513784	-2.825598525013064	-1.4942196215689199	-2.609590305139384	-2.5464795563481264	-1.4121661732489084	-3.279475935229863	0.004327937875440067	0.0043484734210247535	0.005479652412400814	0.005229127987893711	0.014425856361553078	0.0038861357297089037	0.04522861806496629	0.02841656771191603	0.006310631378257773	0.02520053224390922	0.0037293329286874413
lepB1 sll0716	sll0716	-0.5166391940123379	-1.7445031639910236	-0.7656827569635577	-0.6912790595031671	-0.7399202235557113	-1.4930108697611422	-0.6283172744293959	-1.3622344181640558	-0.8161407136816168	-0.47092200594122524	-1.39092169932838	0.19781209411091566	0.1821382889021449	0.4832688171803075	0.34689497914545003	0.11748341256661997	0.012203532312250359	0.3626857591194185	0.061352235361981505	0.06363787158696586	0.7036424652946085	0.005309797298269375
pgm	sll0726	0.0598685850746084	0.058592507323343035	0.014649532104864348	-0.19047652133877355	-0.22102527030969152	0.7440323536849428	-0.5421773430696899	-0.029076389487481563	0.4154977276754122	-0.5825478675126131	0.9571837712564831	0.9721864924133998	0.6830427585949584	0.9553124756899953	0.5111096949167425	0.9535657681127109	0.020379604676137475	0.986528329364667	0.9934264660325518	0.36089468117580026	0.9919179681493674	0.007639837057434917
accA sll0728	sll0728	-3.6575198590171984	-3.8675391712848213	-3.932255155584065	-3.3847684507986115	-3.440506602259792	-4.070366457424769	-4.490715883923776	-3.3679101495868995	-3.588783897199889	-4.777220711238156	-4.604056925205164	0.004020937266418331	0.0043484734210247535	0.004802400229298382	0.004674107951401031	0.004671615909328382	0.0038861357297089037	0.0046234741971317795	0.004453316100481262	0.0039036595260570415	0.004700433867676903	0.0037293329286874413
sll0743	sll0743	-1.9233746831684742	-1.7738656584812396	-2.02999931027184	-2.155145008413382	-2.0945955719643705	-1.2561876028152448	-3.8704419839133797	-1.6996826075815112	-1.5231579058643239	-3.7863988523599996	-1.6456034009805007	0.026393157142853868	0.2852416758457237	0.10283841151106664	0.12275665873082815	0.034064083876189935	0.18890680883713323	0.005325703334373028	0.02746255588589617	0.3343616735829912	0.020446083816673816	0.4127383005674419
sasA sarA sll0750	sll0750	0.6228643679104507	0.5350635983438463	-0.4728515936984392	0.2635216865609262	-0.040090243751424594	1.6165811175745777	0.48843240889663053	0.5951817976345155	0.4055843547872883	-0.40260832192270796	1.8151379809021777	0.032888467749775524	0.23345435030621087	0.056694085470418175	0.44911263480670643	0.867427510818971	0.0038861357297089037	0.17339559079720715	0.020698157398867798	0.03929724727840514	0.030987527546602556	0.0038809288563452756
folD sll0753	sll0753	-2.5677083516973394	-2.4236348045079477	-2.3342209207096842	-2.3776477397033102	-2.510578016673506	-3.1117573185468785	-0.7819003010147765	-2.143074542294905	-3.31190241818811	-1.0408946617624792	-2.5396984013458486	0.00574084884857631	0.008693585242248447	0.09528000226224605	0.011319677900221642	0.0307857741188367	0.0038861357297089037	0.06313756226175864	0.112472636778534	0.0039036595260570415	0.14885967587927662	0.0037293329286874413
purF sll0757	sll0757	-3.7269803090965996	-3.2636986377513857	-2.54368901826373	-2.376716496396554	-2.641651556464948	-3.263573084257477	-2.3829981180623228	-2.826833031020963	-2.1029407239039	-2.480520030007755	-3.2406812094044297	0.004020937266418331	0.0066943603669467906	0.005427059953687194	0.01250128408204577	0.006726367911206994	0.003910543833250449	0.08035228169644555	0.004463249029571361	0.10366202304414514	0.013626203166358253	0.0038809288563452756
sll0759	sll0759	0.1792956409216232	-1.2094274676543366	-1.1977133043121777	-1.2335306983076477	-1.1367525321441176	-0.9310379758898805	-1.61011736277404	-0.7778203309533213	-0.4630385491988073	-1.302666015323116	-1.2234118894751997	0.833280104803792	0.00523273901472795	0.005705730896352382	0.006448592995130828	0.008258424894169591	0.004920391531405003	0.0046234741971317795	0.007987554187105665	0.12496584803016826	0.006189171721839456	0.0037817843075515474
ycf38	sll0760	-0.689173298515478	-4.433887271421541	-4.145575890840554	-4.710524225134818	-4.6051496394685865	-3.0914929696735185	-3.2829387963575942	-3.187105430701662	-1.7035657373694855	-3.3613484563421405	-3.708076851724075	0.2158831520886192	0.011169352495701952	0.005427059953687194	0.01405186284595302	0.004751057746756022	0.010977053743982548	0.005798784477992972	0.004680999080242372	0.0064733950414772486	0.004911862778184687	0.021374514510720564
rplT rpl20 sll0767	sll0767	-2.540023200483309	-2.3162059236899304	-3.102499007402342	-2.3016189860411616	-2.9010889314895483	-2.6805100350281155	-0.8665299154944675	-2.7803157548108497	-2.9830778602115324	-1.3320934073589472	-2.360985928598314	0.004202174557852471	0.0043484734210247535	0.004802400229298382	0.004674107951401031	0.004671615909328382	0.0038861357297089037	0.4332609420002217	0.004453316100481262	0.0039036595260570415	0.16938007178555217	0.0037293329286874413
rpe sll0807	sll0807	-0.00821059034467225	-0.9883292555339851	-1.4607600737243345	-1.3478418898154478	-0.9033884847902539	-0.3443586406562604	-2.1236234264649663	-0.8553298268332467	-0.06310467515023013	-1.9958501200482568	-0.04377329305036431	0.4597023117200558	0.04373731786476778	0.08949991256014396	0.08095705288665955	0.4636271141600818	0.9082032555619972	0.005798784477992972	0.3622991248405782	0.8758552357143818	0.004773089060960111	0.9652568049008489
sll0812	sll0812	0.40278600050867125	-0.5057075973216538	-1.299938726932666	-1.2077002936083203	0.19709451696912664	-0.11715044177853025	-0.08885972844143282	-0.003349800029272084	-0.4488788196447922	-0.6145325959526333	0.4472099170038159	0.08162941076331037	0.03248922451970063	0.004802400229298382	0.004823142164640209	0.5898746191970105	0.27533897918389866	0.804318105417205	0.7916875057597774	0.019025714277196917	0.02520053224390922	0.17407656798154555
sll0814	sll0814	-1.5076849548126692	0.06610687245602337	0.11714405839198137	0.1823534198962438	0.004627516926748599	-0.13388343882855874	-0.8278299617853909	-0.36369784202767885	0.19233730665816565	-0.3659771739746178	-0.3578958318878088	0.00420048220828292	0.9943092226902368	0.8585112585072397	0.49868413078121254	0.8871146403466714	0.7821325689245179	0.008527520584863906	0.025690352670536064	0.5048225599306896	0.05699419461906014	0.28159569576942517
psaF sll0819	sll0819	-1.0522458646934272	-0.232884028238516	-0.22669043775205922	-0.07422717490318165	-0.739457392658841	-0.26968044597725743	-0.36437149283752135	0.1716870479776704	-0.14462932523304226	-1.273223562830018	-0.09641744310624596	0.005596147409483178	0.2852416758457237	0.48888067744775826	0.787437852936205	0.057696497046229714	0.18890680883713323	0.24958324964588055	0.49191374368776125	0.6703797138932273	0.014572302210617947	0.5213949924414002
sll0822	sll0822	-1.4207091579885356	-1.2384985366112071	-1.0578129213959266	-1.2092559430847691	-1.2403247357412994	-1.18000989137538	-1.5214567631991214	-1.4595275107466001	-0.9732101788867062	-1.2746124567188926	-1.4721170899084566	0.004020937266418331	0.0043815793309515735	0.004802400229298382	0.004697199786159316	0.004671615909328382	0.003910543833250449	0.0046234741971317795	0.004453316100481262	0.004861391784726533	0.004700433867676903	0.0037293329286874413
sll0825	sll0825	-1.1855133522334633	-1.4882222758035695	-1.6944865901402189	-2.6163576502663344	-2.3578968870671257	-2.225616343340377	-3.0466232373624624	-2.5111809086930883	-1.3240365014504276	-3.5896927697172747	-1.9890494313328506	0.6892156628601628	0.005965007367979008	0.005705730896352382	0.004674107951401031	0.004671615909328382	0.004061973035394462	0.0046234741971317795	0.004453316100481262	0.07891220781849018	0.004700433867676903	0.004137559376520415
sll0832	sll0832	-0.7105627723374203	-1.951651345266994	-2.2740899490077293	-2.6336604329228397	-2.4105895589578292	-1.7618251623382035	-3.94291418231711	-2.625665763272925	-1.9547125228439322	-5.424418025590526	-1.8489259342665105	0.011488032510775507	0.009000189922861347	0.11416276128235016	0.010635857366772857	0.0885409918885461	0.0041504660932357475	0.0046234741971317795	0.004736928440840463	0.004714328978756756	0.004700433867676903	0.004769664765636981
sll0837	sll0837	-1.5062858615001689	-0.9887881546060144	-0.8204544760657934	-1.4064313180191335	-1.0956510481941482	-1.4241688629317124	0.14287855772222177	-1.5427686513758796	-0.6251673894176485	-0.17134963216451726	-1.0986269285446133	0.004327937875440067	0.43338934879089874	0.014083483557811425	0.03383165267460865	0.03797703766203792	0.01057262466620889	0.4950005663951377	0.006456141270656163	0.880116697840069	0.9596963677130029	0.23237909554837888
pyrF sll0838	sll0838	-2.6290574418178974	-2.7705850681335296	-2.238078948750541	-3.2202619689876815	-2.177610918602021	-2.6761033227350364	-1.8400015855169547	-2.264150752117924	-2.557039611584834	-1.0914082848442912	-2.615175529286717	0.06437433360236398	0.0043484734210247535	0.032785714814952495	0.0173014257549265	0.01688491725296501	0.013448764518541548	0.012167990998130523	0.04478427827105307	0.06744648770818956	0.007591689522516254	0.004598066639405785
mnmA trmU sll0844	sll0844	-1.3722847252007582	-1.3658502840412943	-0.31084269311630186	-0.7848499416996657	-0.7898622486821331	-2.367932591233367	0.529654689588741	-1.118807042444816	-1.530528489625836	2.3431442145057986	-2.477374406540372	0.18841440977626614	0.011169352495701952	0.10803012120743684	0.09889494780954851	0.28050168892950195	0.003910543833250449	0.041021933107140876	0.22488567244973734	0.08895414419172909	0.004700433867676903	0.003742735887284221
psbD sll0849	sll0849	-0.49049966273635653	-4.100069850329161	-3.7147081527300783	-3.1188457851732867	-3.6842329691768088	-0.9813009715878489	-3.262971762032539	-2.36681978771963	2.569403095623403	-3.375076659805182	-0.7846815860840896	0.9138872385391681	0.0043484734210247535	0.004802400229298382	0.004697199786159316	0.004671615909328382	0.014370115994550004	0.008277819295821496	0.006088998873505763	0.0039036595260570415	0.00479610614046272	0.010172750183459096
psbC sll0851	sll0851	-2.2508600700399906	-4.543113052942084	-4.5141486905237285	-4.239393413724583	-3.8531809061928994	-1.522993471873898	-4.5456931164556655	-3.50586787238007	2.3423194402476426	-4.486898153852824	-1.3989525267198333	0.1468265233264971	0.0043484734210247535	0.004802400229298382	0.004674107951401031	0.004671615909328382	0.019224125662634102	0.0046234741971317795	0.004800873627839446	0.0039036595260570415	0.004700433867676903	0.010542008957716007
cpcS1 sll0853	sll0853	-2.877216481425612	-1.1525849390033718	-0.9696841368099984	-1.8188540091952672	-1.386823149827621	-1.0726407368916535	0.10480752437325688	-1.8292978817160925	-1.4306473194262237	-0.10163534868953633	-1.0359114008719503	0.004088220595580033	0.21356066807778765	0.4960979745683594	0.025136623245316885	0.23227823667061784	0.4532079711050235	0.9474968212977896	0.02841656771191603	0.14195577691737293	0.9142132278732592	0.07045832338019811
sll0860	sll0860	-1.2087274468678146	-1.08815842449685	-0.7683094261746689	-1.0357111426434211	-0.7050374020471514	-0.5712623602274903	-0.27249160239490433	-1.020291320397138	-0.42885974610799876	-0.7425591724360713	-0.724746910317032	0.017500250006701273	0.009298862453874396	0.2575267390921984	0.0173014257549265	0.7622930597864463	0.07162039853287205	0.9101273051881409	0.01348410949756531	0.2211290606257383	0.64300493942997206	0.021374514510720564
sll0888	sll0888	-0.7416809931610259	-0.7521343815443119	-1.3654792648094445	-1.1742737796410803	-0.7705587597837624	-0.6290242642177115	-2.806277188465193	-0.43760916956301366	-1.1250059513035837	-3.1697527723503107	-1.352769087156	0.2940958014764812	0.06686423137525671	0.36080348065851053	0.125935940183488	0.24623816508371335	0.12823169605978185	0.005325703334373028	0.17831200312088996	0.13807939118539989	0.006749510282522551	0.012465463336793665
dnaJ1 sll0897	sll0897	-2.9109134523843694	-0.9123069322540975	0.038183594357135184	-0.18805916829420982	-0.24373388511421065	-0.7976819006867879	-2.1703582840182944	-1.4857755236446837	-0.002193581788961374	-0.578905692017028	-1.7596841834670478	0.004020937266418331	0.01695646273015841	0.9229305958318046	0.47223913641292276	0.4154790296440262	0.39452998159642083	0.0046234741971317795	0.004463249029571361	0.6912866120037182	0.019643789336227548	0.0043211833423847275
glmU sll0899	sll0899	-2.3690461346753784	-2.3941370004369715	-2.0261979871114475	-2.003080779959594	-1.995250332221665	-2.78755206711041	-2.0345751391435587	-2.181916413092611	-2.736722277310624	-1.4910797064051422	-2.6745410135989016	0.00819126962257469	0.04373731786476778	0.3728889778410004	0.1727393450920185	0.269372071745122	0.019224125662634102	0.09880001316218316	0.006278468692859098	0.016840575136623712	0.1448657888366754	0.0072269628526836225
hisG sll0900	sll0900	-2.2390912332654316	-2.8644370959765646	-2.194662509752403	-2.8113402185843013	-2.42894476504037	-2.89830135584817	-1.8451104413176496	-2.5295923246119894	-2.9004728597328358	-0.59426488458025	-2.880689759614531	0.03939068502668939	0.005033819732601936	0.08949991256014396	0.13290988726924985	0.07402974060162117	0.0073285721722292614	0.5808259183819704	0.11887853877777563	0.09469228103314663	0.5677316142638584	0.0061791741758187475
purE sll0901	sll0901	-1.0964981813040726	-1.264176388037525	-0.2699428114901308	-0.5954942010705625	0.4241264578468836	-1.1712052707702134	0.0749751594224808	0.21331842073206483	-0.5088716027861291	-0.28091014411470994	-0.9195418994027442	0.006602929788495746	0.03248922451970063	0.4434364722124339	0.15237363346488472	0.9676238149714832	0.014917390678851285	0.9474968212977896	0.7094192402740278	0.5528349806973757	0.9660830622888625	0.03629664898492524
sll0913	sll0913	-2.105154439990053	-2.2282308231471384	-2.804298791081336	-2.852023987538112	-2.379431148353576	-1.8217258680524202	-3.9413868632076365	-2.552658335618112	-2.0461834901959666	-4.914836978695718	-2.059189681447941	0.005441104587855381	0.005965007367979008	0.004802400229298382	0.004674107951401031	0.01755382302476307	0.004534940509245463	0.0046234741971317795	0.004566261884164599	0.0069104468862155695	0.004700433867676903	0.0037293329286874413
ppc sll0920	sll0920	-4.134013260971656	-3.8856103919397253	-4.022513094292806	-3.820677640733116	-4.010748496817447	-3.7036119575238904	-4.504714391430785	-3.8814255990164326	-4.036163362686946	-4.663700873267991	-4.0483154435850786	0.36607669837438034	0.022924355138007748	0.21686795152992863	0.03884192166757887	0.15240395387640226	0.08210040861620745	0.9161687919552385	0.008621378683714546	0.7038214029394237	0.8862102536916235	0.15539714633351134
sll0921	sll0921	-2.5602337421938106	-0.3979114464434512	-0.8878902191947602	-0.25129864131333146	-0.2651524720425869	-0.8690423668259749	-0.4488212585447917	-2.8997645508180176	0.6706708575054114	-1.7115755980195957	-0.5184298017509874	0.004020937266418331	0.039538416883250445	0.006336576282757522	0.125935940183488	0.22800854523174444	0.0054686675631777015	0.04799148551012732	0.004453316100481262	0.006310631378257773	0.004700433867676903	0.05033253550774142
sll0925	sll0925	-1.1421152020053065	-0.47737179906311916	-1.9751798343253493	-3.0297656470307492	-2.117186583163796	-0.8030807655067682	-3.5897690600201244	-1.6392482752491107	-1.395333473482227	-4.143462586614906	-0.3095397097672348	0.005309797298269375	0.03819245265543099	0.004802400229298382	0.005168180250779305	0.005047970473679648	0.007885360779136805	0.0046234741971317795	0.004736928440840463	0.004513548579747765	0.004700433867676903	0.04884818053216816
metK sll0927	sll0927	-0.9379012195725549	-1.74224264117038	-1.55769878851919	-1.7417075858968891	-1.9393698596572126	-2.2392399688798457	-1.5356757802009835	-2.3751951476681277	-2.009578362538121	-0.84599902757983	-3.1491107219505308	0.3613428939991224	0.1463020141215068	0.7186930850922297	0.35807899874202054	0.5967673515667242	0.006591306789869407	0.20768570709288642	0.0049586960656197625	0.03219621203305109	0.8601346646058983	0.004448826711058086
apcD sll0928	sll0928	0.23973344565445623	-1.970114609265449	-1.3371122673634988	-1.7033979976551599	-1.862750824528263	-1.1486657223887047	-0.9381404138014845	0.6896582755831419	-0.2647410333818241	-0.9725937705611808	-1.3927653901824826	0.10506163556355008	0.27031892257064316	0.10493443380613962	0.07442357814054042	0.02527538167512118	0.31137260455271326	0.005729722912642826	0.009286022629360203	0.9338093655779404	0.005163325138571356	0.11977481288782053
sll0932	sll0932	0.2030369234463853	0.29725104643976663	1.31645690446347	0.8609123815174515	1.4042715941875643	-0.18150339750493094	-0.7779866943817783	0.0589970151934101	-1.0387057682285814	-0.19220428442561133	-0.23065499773712492	0.4318112562083061	0.5817284522521062	0.006336576282757522	0.004823142164640209	0.0064340658108616305	0.7400885892070024	0.013170199143539897	0.38995630993746855	0.11603427027652088	0.5130380018277082	0.8803577906348924
ccmA	sll0934	-4.4425891273102485	-4.287969539253905	-4.121353233057808	-5.537175603236536	-3.41083233916876	-6.103070184288402	-2.644086544997699	-4.698061453982243	-5.639256114948036	-2.6399879936327157	-6.2318552869354225	0.047799316603135765	0.00830722915186814	0.10283841151106664	0.004823142164640209	0.03281407994476604	0.052154808995063404	0.804318105417205	0.016038769790272838	0.01627599971550639	0.7369001586241365	0.021374514510720564
sll0995	sll0995	-1.096464045652324	-1.7144222159529492	-2.7833849415846816	-3.4523290144166388	-1.8934631183135537	-1.128010525932454	-5.241749346450375	-1.5636268245063594	-1.5484461960194005	-5.7088976800920825	-2.613832687240075	0.026393157142853868	0.010005382451455535	0.06001255103942477	0.004823142164640209	0.07402974060162117	0.04425951645350759	0.0046234741971317795	0.04334896307494819	0.024502089894390476	0.004700433867676903	0.009482700869618966
miaB sll0996	sll0996	-0.5742083600361937	0.10839564112674063	0.6948595225858206	0.8520991303871671	0.5368942224393746	0.07531286351315926	0.18017684057807043	-0.3398754399280285	-0.6275368009800436	0.03704211568036857	0.07591164028668439	0.031726946233778044	0.6764649368459734	0.00993934499713399	0.016876918713290463	0.026737426981158274	0.9333478084788177	0.8264046450021804	0.07252227051001746	0.09469228103314663	0.8862102536916235	0.9511153619031733
rbcR sll0998	sll0998	-0.04098188868487374	0.8007442786197418	1.3248619878931007	1.2019180561186225	0.3816314468242427	-0.7308343593308205	-1.516508060928137	0.2782722830676108	-1.9073949819939129	0.4277588547809463	-0.19035260271446425	0.8082313271949857	0.1224284000718142	0.054732824422338865	0.08095705288665955	0.20439286689955305	0.02405332418066305	0.0046234741971317795	0.42388539810020887	0.0039036595260570415	0.1448657888366754	0.5938690581413928
sll1022	sll1022	0.7668802425819267	-0.21473511134973106	0.4383764004616804	0.5146241186655481	0.4889421966698439	-0.20595050711959367	-1.438823461332042	-0.6257965784425411	-0.7449898787441692	-1.2576685767296318	-0.16997983242488196	0.08985389107823419	0.3314445633463803	0.6554199588550556	0.7946205024486765	0.1403994475102957	0.9197995319361403	0.020984926435561265	0.009286022629360203	0.4631873216263211	0.035585286983898574	0.7049689495217986
ccmK2 sll1028	sll1028	-0.32987641152404196	-2.347572704816122	-1.2438785333918827	-1.3614398379433792	-1.634256512177548	-0.12689624519061463	-2.180221666003217	-1.995009111562805	-1.6196038733920346	-2.3509008889678285	-1.5835882511228856	0.038022475974663926	0.0043484734210247535	0.004973069790996957	0.004706459296715753	0.004671615909328382	0.4463669773750695	0.0046234741971317795	0.004453316100481262	0.004861391784726533	0.004700433867676903	0.0037293329286874413
ccmK1 sll1029	sll1029	-0.2832909768848753	-2.5622283520396234	-1.1378461767567667	-1.4430337789309045	-1.848294543849459	0.13964089332943191	-2.013616190238197	-2.1841478276608886	-0.5763290389960066	-2.4043037112643955	-1.153714234676311	0.9208410939224626	0.0043484734210247535	0.004802400229298382	0.004674107951401031	0.004671615909328382	0.5244999254822159	0.11055910992337172	0.004736928440840463	0.056568000074301246	0.06989094853091708	0.059039739878200895
ccmL sll1030	sll1030	-0.030525512378206332	-1.6949416212156905	-0.5381225564203839	-0.8848173549530977	-1.1767295473285742	0.31793648526588475	-1.6044347085676947	-1.178156106493581	-0.11821778913847344	-1.6370226423005685	-0.6921248171223865	0.9138872385391681	0.004362709465680016	0.018663434884768824	0.007698425592679098	0.006587971806264779	0.41839495825100276	0.005937828424339597	0.0068742307230925045	0.805692955226799	0.005650730406214428	0.6428114386110418
ccmM sll1031	sll1031	-0.3420948297615706	-2.58407415550498	-0.7227165996746056	-1.0261469459640031	-1.423950366291273	0.4059652375776962	-1.4245685886753967	-1.9346339806627213	-0.20026891330469693	-2.346777592401217	0.3233817471825291	0.6105174144329285	0.00523273901472795	0.034876084312472695	0.01250128408204577	0.005047970473679648	0.06700567495238141	0.02430195670530863	0.010466239846855567	0.6231823301488114	0.004767060352322208	0.27048399549966373
upp sll1035	sll1035	0.7671666359553322	-0.0700377976820497	-0.19526670195749388	-0.0866486222872926	-0.08835919276561606	0.4642201987194343	0.27404422711652954	0.4034202327563822	0.2879953746427531	0.17383104197930835	0.8098314135745476	0.021993191776502597	0.7225113088515743	0.3901642132549873	0.7370782111753504	0.42608716093697335	0.020379604676137475	0.395848167792396	0.26739224132233896	0.1641437669244204	0.5300663203462411	0.009821478253391027
pnp sll1043	sll1043	-2.5544437176575996	-1.2932454761576997	-1.7944443760249749	-0.8906369464118712	-2.601290328875939	-2.852560758566351	-1.7950807671179907	-3.292242047009833	-3.4080223158983887	-2.3276088821812637	-2.300966379087668	0.004202174557852471	0.1432179621359068	0.03701453452921144	0.9110685127952216	0.005853197341385819	0.003910543833250449	0.0046234741971317795	0.006621983451720678	0.00396203681817978	0.004767060352322208	0.004931679948078912
sll1053	sll1053	-2.3598830448529466	-0.3933976048339349	-0.23114165392694858	-0.20049838699080708	-0.33703101717258205	-0.7815903761681238	-1.5087202272554538	-2.296767266291746	0.06719992256511714	-1.4297545860474659	-0.08165936727906464	0.004020937266418331	0.03591408746805067	0.4615736367638811	0.5238059270363022	0.4485458798494214	0.02246172119734498	0.005671990944295323	0.004453316100481262	0.7595826712413298	0.006189171721839456	0.8803577906348924
purL sll1056	sll1056	-2.336013456968307	-2.3355103281199723	-1.6332531759930218	-1.6361147691894882	-1.716063897667742	-2.1969293520945565	-0.4501378045097098	-2.435931853082128	-2.184598443699201	-0.40857361136834874	-2.031781908678546	0.004020937266418331	0.0043484734210247535	0.004802400229298382	0.004674107951401031	0.004671615909328382	0.0038861357297089037	0.5162175377190296	0.004453316100481262	0.0039036595260570415	0.5078860403372945	0.0037293329286874413
trx	sll1057	0.8590780095540481	-0.15561445460095946	-0.28335583799781233	-0.49051600028815245	-0.14641755087119734	1.4788149342836292	0.2711847769438545	0.08824088917130277	3.151987066085953	-0.10695814139347533	2.6210603590576893	0.004202174557852471	0.48048684973907796	0.04989002845280678	0.22571007808974805	0.37472076096962903	0.0038861357297089037	0.6539592390466282	0.9564613952353876	0.0039036595260570415	0.6569508232057123	0.0037293329286874413
fabF sll1069	sll1069	-3.1245719507087037	-4.098273351079911	-4.940354297251824	-3.65843918164264	-4.985330659740211	-5.742829227210833	-4.723725026174402	-6.003443289883181	-5.379187115936004	-5.6575684387683145	-4.517570878757882	0.004020937266418331	0.0043484734210247535	0.004802400229298382	0.004674107951401031	0.004671615909328382	0.0038861357297089037	0.0046234741971317795	0.004453316100481262	0.0039036595260570415	0.004700433867676903	0.0037293329286874413
tktA	sll1070	-3.7522913496104717	-4.564063555984358	-4.735099403432054	-4.261944814901206	-3.9014447513207	-3.257199977199841	-5.318502106950208	-4.658073116439796	-0.3416417121980636	-4.276132138437838	-2.850600876795849	0.3055402935346264	0.004790122049154774	0.0066055755621031815	0.00580666892741453	0.05582147456517002	0.5945576200184187	0.0046234741971317795	0.026604895399826207	0.7101672308358923	0.004700433867676903	0.6652496667315425
sll1072	sll1072	-2.5434942609778393	-3.1187096699599874	-3.21826492479186	-4.152091387704745	-2.6310192719293775	-1.5461931347718147	-4.754526583158003	-2.649737191071167	-1.9975912574818437	-5.504179633245377	-4.265274782572434	0.23655741174343653	0.05287796753286432	0.19701311155050405	0.015891340611571794	0.19042063373192722	0.11298767632912847	0.015215197896380504	0.32052794298382725	0.15504250554312368	0.008644201929160007	0.012136724653606651
leuS sll1074	sll1074	-3.9990598331921863	-4.3569359321349586	-4.146578246687728	-4.2807059312648414	-3.683354871494097	-4.061806790770912	-3.013798429620867	-3.4251768461870005	-3.80634059702945	-1.9955759501341	-3.96169649990175	0.004020937266418331	0.0043484734210247535	0.004802400229298382	0.004674107951401031	0.004671615909328382	0.0038861357297089037	0.10792415239085486	0.004453316100481262	0.0039036595260570415	0.1046331472457608	0.0037293329286874413
rpsL rps12 sll1096	sll1096	-3.7469387076596448	-3.44305349932749	-2.84653860450094	-3.553656674037308	-3.607883330804932	-3.2372664649004763	-1.0911924975875902	-3.3359950686949515	-3.622560797936569	-0.5596519372991884	-3.44520883702862	0.004020937266418331	0.0043484734210247535	0.004910422863203976	0.004674107951401031	0.004671615909328382	0.0038861357297089037	0.9057835009473715	0.004453316100481262	0.0039036595260570415	0.6303953046095933	0.0037293329286874413
rpsG rps7 sll1097	sll1097	-5.362247582408911	-4.582888516159392	-4.814659249401504	-4.51214113355305	-4.89974334970174	-4.5694377889328415	-2.6015551931015257	-4.841441147917135	-4.759662532541307	-2.3698207869839294	-4.225305335287593	0.00420048220828292	0.007997700165579302	0.03407112370960943	0.004674107951401031	0.06733704492243824	0.007095980101256778	0.06123855862266621	0.004680999080242372	0.004668015706843546	0.12119473316458533	0.0037293329286874413
fusB fus sll1098	sll1098	-3.2674187878084178	-3.7857854334549073	-3.815035487027566	-4.469364971273982	-3.4304699260771745	-3.839130669957026	-2.522728218749051	-4.221989919706301	-4.2144785261671744	-0.5919446234591758	-3.7978010098266393	0.13432308221621178	0.004362709465680016	0.005427059953687194	0.004674107951401031	0.0073166659102856585	0.0038861357297089037	0.9315441597817149	0.0046349015771217274	0.0039036595260570415	0.28456285673459475	0.004598066639405785
tuf tufA sll1099	sll1099	-4.602882608828515	-5.763676047830567	-5.392487087891365	-5.207241337294204	-5.144721766228228	-5.526239206315341	-3.004398436097936	-5.442558075461219	-5.880864583107981	-2.0579991355403644	-5.630562285262206	0.004020937266418331	0.0043484734210247535	0.008660215454438196	0.004706459296715753	0.01161246281785623	0.0038861357297089037	0.890635561550259	0.004680999080242372	0.0039036595260570415	0.7493439488149797	0.0037293329286874413
rpsJ rps10 sll1101	sll1101	-3.4995484762521847	-3.3490102932853962	-3.833998420297086	-3.350902010490177	-3.336581024300345	-3.1306102526652864	-3.051131539192537	-3.256372226101235	-3.564168627894858	-2.513086116185595	-2.8893980955880916	0.005944155848476314	0.0144745051358985	0.03580487314332567	0.005298969056106905	0.02527538167512118	0.08210040861620745	0.19663758618888771	0.055835654237622906	0.065812171790681	0.5677316142638584	0.07478245213125781
sll1109	sll1109	-0.8323012202903866	0.04434328234182771	-0.274369338683109	-0.02752577485082974	-0.49966815814383764	-0.05654785043129421	-0.7057718579996194	-1.63188501920809	-0.656695174843398	-2.1218672940987244	0.17174162662929227	0.00819126962257469	0.906661785718191	0.415728188462049	0.7115395923137301	0.018160891141353507	0.5510850206464456	0.018896592668501282	0.004453316100481262	0.018189016467424886	0.004700433867676903	0.7337486150790578
prfA sll1110	sll1110	-2.6284690722097483	-2.1341779696393948	-1.9702028619673142	-2.5831250651765365	-2.755851547403851	-2.069235738416629	-1.6746504273287948	-2.2721428967610993	-2.0644602449307152	-2.4053129059763636	-2.163122014605934	0.059942055351316935	0.00830722915186814	0.058503790043751246	0.0173014257549265	0.008367879430821356	0.13123319542997317	0.3042822491930299	0.09325719304730266	0.6599016519101838	0.4329317626987384	0.13690411919582535
menB	sll1127	-2.505771021805384	-2.859323860230406	-2.3299943321399943	-2.712982764394301	-2.549975811212853	-2.609664959382008	-3.2771031182789763	-2.1160942994236045	-2.2125323038291054	-2.4108184339278016	-2.6551842048172567	0.15104537444837277	0.006965557639456648	0.09528000226224605	0.1727393450920185	0.004671615909328382	0.010232855058989136	0.0046234741971317795	0.021551327044070964	0.1349160838695366	0.004743867510593214	0.015081874206268643
sll1130	sll1130	0.6834801593909121	-0.09329581824039583	-0.38207547056321706	-0.4267844544054309	-0.7478553490527334	-0.3716208353757794	-1.1661220323929509	0.9059945843267455	-0.8666184171760476	-0.9666573990809505	-0.501346648206733	0.006321321647018113	0.6830427585949584	0.08693960872136702	0.05422232506063816	0.010137025226077359	0.36950352155494093	0.011677871071515732	0.004453316100481262	0.026981666693658243	0.06205338189968804	0.14726073780190288
sll1150	sll1150	-0.6519980343890343	0.1277040407856167	-0.01643952402668029	0.181992620129993	0.18708550669333918	0.02558278639415677	0.05656984147469703	-0.47303713867426656	0.07190498687893462	-0.08203172268069364	-0.03805759616834931	0.008530536259049216	0.6655724793868293	0.9347718989662104	0.8428350787964243	0.669021101170424	0.8321384428723161	0.950722413308454	0.021551327044070964	0.9933336354512285	0.9484742870139389	0.5097074860858273
thrC sll1172	sll1172	-4.417671656133388	-5.761073371469387	-5.937700715070154	-5.327305276606647	-5.433642666768774	-5.453791053781552	-5.95516089001071	-5.016430099491854	-4.8345114062691215	-5.228830416062096	-5.897976617624082	0.004020937266418331	0.0043484734210247535	0.004802400229298382	0.004674107951401031	0.004671615909328382	0.0038861357297089037	0.0046234741971317795	0.004453316100481262	0.0039036595260570415	0.004700433867676903	0.0037293329286874413
petC	sll1182	-0.2648736007894153	0.10891799998578233	0.2548183490988149	0.31833344285023857	0.09457093722226585	0.07892791083005848	0.6110717978004643	-0.02923238439359156	0.0010243071011867013	-0.03197861481358814	0.26302407978662046	0.6955938990506173	0.7281759162966445	0.42896751121577875	0.12928590777065116	0.9676238149714832	0.9682543527689752	0.006953691914141075	0.9655250548483075	0.8584032492905942	0.9766206868388455	0.2595258095892003
pbsA1 sll1184	sll1184	-3.2771500905620345	-2.4944847807248207	-4.057679199100843	-2.60907800785412	-2.8182595616660766	-3.3108035047372404	-3.4034589221953464	-2.76852012208994	-3.692908834818399	-4.416538419768859	-3.1836042628033683	0.004020937266418331	0.0043484734210247535	0.004802400229298382	0.004674107951401031	0.004671615909328382	0.0038861357297089037	0.0046234741971317795	0.004453316100481262	0.0039036595260570415	0.004700433867676903	0.0037293329286874413
psbU sll1194	sll1194	1.059156554455554	-0.582508309535333	-0.7137036365376243	-0.7051141108211173	-0.6537253441829874	0.45088680821169835	-0.990468590824134	-1.3259421665651092	0.547545065824083	-1.0396831906052602	0.11132936452599664	0.004020937266418331	0.011169352495701952	0.008147236412554078	0.015217114178418983	0.010791831727115796	0.09624081411418588	0.01464961478012433	0.004463249029571361	0.06363787158696586	0.009181151644832151	0.7929167884936106
rfbD gmd	sll1212	-1.1736601016710504	-0.18971934961530182	-0.3088437705742168	-0.4501033713760136	1.2754983429956352	-0.34515350724942756	0.4805398990336896	-0.8993565121389078	-0.7168143753722918	0.09629399407664206	-1.0365847932910501	0.006817369317708637	0.48048684973907796	0.48888067744775826	0.555098140743974	0.009742899005320967	0.028152090866613813	0.11281740918736506	0.038752643521825565	0.013366078152035697	0.9825344451964676	0.031828780226682465
acsF1 sll1214	sll1214	-1.8995664057133368	-2.6323247533957908	-2.9998251603730823	-2.7659002308514715	-3.070578544676962	-2.445017284812213	-2.357106739521693	-1.9693756536278766	-2.3087805360710933	-3.1860344444643642	-2.6258166385442565	0.01010784014825894	0.0043484734210247535	0.004802400229298382	0.004674107951401031	0.004671615909328382	0.0038861357297089037	0.005937828424339597	0.0049586960656197625	0.00403058590673257	0.004700433867676903	0.0037293329286874413
sll1229	sll1229	-1.3913957460429445	-0.10675327205060496	-0.19294263938889708	-0.38043070468863394	-0.05706941744625496	-0.14092565686403424	-0.5439305890063744	-1.3544528150646915	0.43853364153606056	-0.9436876623053482	-0.24804200076760882	0.004202174557852471	0.3426064494136617	0.7737402252361805	0.12928590777065116	0.8576866244314012	0.25583029644294636	0.17852481526943528	0.004680999080242372	0.4631873216263211	0.008644201929160007	0.3957299863873577
sll1232	sll1232	-0.22480059640757633	0.2297931978070057	-0.16108759652815072	-0.7405259892820529	-0.15879881264800727	0.18310585107014482	-1.9285934667615372	-0.2570337409568906	-0.030529975173972837	-2.2489256700834823	-0.27250926868500375	0.5044575982201376	0.670899856335933	0.3728889778410004	0.018442550419983415	0.7131574086499383	0.66869611343454	0.008277819295821496	0.42867834128992316	0.8952618220006341	0.005790609537785723	0.4477619919351194
ahcY sll1234	sll1234	-1.8258427484259678	-2.1230959042424895	-1.9088239136263292	-2.1041797283124004	-1.8155796267178308	-2.1344069244080974	-1.5060873617001462	-2.1937144092147514	-2.0070363862084926	-1.552478465120553	-2.607413438062002	0.0042112226307496874	0.007574576024267105	0.03944702578851297	0.040080711772642844	0.320522250214115	0.006123815258424157	0.20462098393850342	0.004453316100481262	0.005052974297794484	0.03952501474065359	0.0037293329286874413
cytM sll1245	sll1245	1.1905889852990477	0.19949661381811715	-0.3123296328010048	-0.03833644138393036	-0.4783423687910819	0.9378062562367886	0.445357003090907	0.8125593613371691	0.6605383274289429	-0.5471187188080191	2.2706812151847378	0.004020937266418331	0.9236916277022934	0.36080348065851053	0.7115395923137301	0.0885409918885461	0.005015324451947279	0.09380826439092292	0.004453316100481262	0.01627599971550639	0.019045063056706644	0.0037293329286874413
rpsB rps2 sll1260	sll1260	-3.999914459650316	-3.7047499478014623	-3.790219131125012	-3.487887938904342	-2.1930184308567386	-3.074611809555457	-3.924010266355713	-3.7537995441948855	-3.124873561900626	-2.8947607864842695	-3.8524485927926526	0.08985389107823419	0.0043484734210247535	0.4020841279750462	0.1443370592207697	0.021083904667130376	0.0038861357297089037	0.06313756226175864	0.004463249029571361	0.12243212424334202	0.050417592084970896	0.003971285845882556
ndhN sll1262	sll1262	0.3981067983760544	-0.4837790511016183	-0.46406036956277047	-0.3076922299626505	-0.5783789097629944	-1.2772724688133565	-2.769157792158882	-0.8513346173301033	-2.2884737817940377	-2.108610807379105	-0.8877778881871342	0.0997508290202725	0.13195115483641465	0.3558739527218158	0.3415101337651876	0.14796928914985336	0.012697774244433913	0.0046234741971317795	0.16136447314863903	0.004403323035382398	0.00479610614046272	0.07478245213125781
sll1274	sll1274	0.1867158492526045	-0.5488776234153041	-0.5952492354362706	-0.786021870406731	-0.6409915706193506	-0.4287917645513636	-1.2437805776756294	-0.25415755278233354	-0.3128504514175712	-0.8255559882201499	-0.7180890848826221	0.5211609257779276	0.7868302135195825	0.9795769646722606	0.21567363280704155	0.9852654683323873	0.7821325689245179	0.007035682639970528	0.6905214888936628	0.8952618220006341	0.026152690617271695	0.07478245213125781
pyk2 sll1275	sll1275	-2.9165404464207545	-3.2313537374754477	-2.6678231885121404	-3.569787506958917	-2.6703028218337277	-3.8352733595800808	-1.1591704307632487	-2.7847289699059243	-2.854560905856024	0.3555558158031308	-4.147734321950802	0.004020937266418331	0.0043484734210247535	0.004802400229298382	0.004674107951401031	0.004671615909328382	0.0038861357297089037	0.2874484656796094	0.004453316100481262	0.0039036595260570415	0.13462145590174143	0.0037293329286874413
psbZ sll1281	sll1281	-2.8374302328105556	-2.821508699155598	-2.579605804295913	-3.006866664028695	-3.8063271230877302	-2.5811128247689465	-1.4016167348331734	-2.0971889909847885	-2.9890256720357313	-2.9278161265014346	-2.4698731339532105	0.004202174557852471	0.012391104071125189	0.005479652412400814	0.006633781979875859	0.007929686708614051	0.007095980101256778	0.005729722912642826	0.0201070883058275	0.08440443946696223	0.0055424149510450525	0.028484138927603465
ribH sll1282	sll1282	-2.30838234515963	-1.8309365543238474	-1.2519365703849779	-1.4617054588488367	-2.123973998133689	-1.6935581634459154	-0.7733782782045745	-1.0888695151084165	-1.7584054832002696	-1.8248571331182433	-1.6525538325032834	0.009491423775360604	0.05287796753286432	0.07254503429520173	0.19132266008245843	0.047078905163254144	0.06509370325325273	0.2446350843080967	0.30406023156170664	0.035712535240941305	0.07618453453489941	0.013877618326170727
sll1284	sll1284	0.6467722916353565	0.19160715820412497	0.17447626475430492	0.2233061966393315	0.17476795982791374	0.18157791018608235	0.10613281944119708	0.30172740665981257	0.260878757603684	0.011010863239541232	0.22796723052214962	0.007032668289482379	0.574164431110138	0.5710760159243333	0.5906954582783953	0.7154745961902464	0.5563512416452824	0.9796215913138037	0.15520350502966898	0.6295496995891258	0.8417819094868837	0.30995982889277884
sll1305	sll1305	-0.7340303099336565	-0.40941859644056955	-0.40913759295137125	-0.10574970112638646	-0.2520933912073458	-2.3986108894936646	-0.18535972947466206	-0.14460930639873912	-2.4414347773704685	0.016610573721485923	-1.4240956546236572	0.044832065428441044	0.8368333472115437	0.04702853543590402	0.6326484594616272	0.6937514133857646	0.0038861357297089037	0.9796215913138037	0.9315240477946135	0.0039036595260570415	0.5677316142638584	0.0037817843075515474
petC2 sll1316	sll1316	-2.891445948697547	-4.528975584786268	-4.651444664916253	-4.239621330722401	-3.7865728294315564	-2.9666619430342283	-3.8372694244708963	-3.0783734437658854	-3.683410600452265	-1.5356422888698131	-2.732235314637188	0.6265091551537586	0.01620411552025262	0.012923997397898374	0.021579982318194583	0.02775082582372553	0.5005769476961311	0.016322493098060237	0.6496191510423204	0.1349160838695366	0.009181151644832151	0.6299198593332289
petA sll1317	sll1317	-2.3573450451209297	-4.113928915202289	-3.339081272239217	-3.2753736670430236	-2.904578829938289	-1.5009908043124272	-3.5845364699087807	-1.6638223935595777	-2.4660112339622104	-2.8106201129594353	-1.6661401199729138	0.1369938139670827	0.0043484734210247535	0.004802400229298382	0.004674107951401031	0.004671615909328382	0.763011454534808	0.0046234741971317795	0.7316650126334423	0.12496584803016826	0.004773089060960111	0.8075876776911771
atpI sll1321	sll1321	-5.0533686852684845	-2.632361883893081	-1.8873971880315947	-1.9485607938212783	-2.3312005272344165	-3.1047436362008303	-1.051205439122358	-3.7157571490708206	-3.3756415070543264	-1.0996715440882912	-2.540330828736287	0.004020937266418331	0.0043484734210247535	0.004802400229298382	0.004674107951401031	0.004671615909328382	0.0038861357297089037	0.016322493098060237	0.004453316100481262	0.0039036595260570415	0.013626203166358253	0.0037293329286874413
atpB atpI sll1322	sll1322	-5.720091583285703	-2.4058867920663007	-3.5145250302181754	-2.5747484712362128	-3.5899829433746553	-3.9734481171465865	-1.359432395050741	-4.647194158720062	-4.462618307454885	-1.7959830749296195	-2.022048291310643	0.004020937266418331	0.0043484734210247535	0.004802400229298382	0.004804765591314697	0.004671615909328382	0.0038861357297089037	0.006723349389954634	0.004453316100481262	0.0039036595260570415	0.005790609537785723	0.004137559376520415
atpF2 atpG sll1323	sll1323	-4.703147638400692	-1.6283299933367792	-2.053293437747129	-1.8448144930718808	-2.446637745176359	-2.735541559595965	-1.8809275976307152	-3.2503152930562402	-3.414862200474795	-2.313285970543727	-2.0735435974450405	0.004020937266418331	0.006059711641547723	0.005705730896352382	0.022314280521921352	0.006726367911206994	0.004534940509245463	0.033108736303301696	0.004453316100481262	0.0039036595260570415	0.005517510952915314	0.003742735887284221
atpF sll1324	sll1324	-6.10591749036522	-2.9034776053764935	-3.0339831126202346	-2.7378732911432637	-3.2705855259511676	-4.090222660691547	-1.5346743962256164	-4.488929975815701	-4.554283821882694	-1.9259345155215084	-2.720116022941847	0.004020937266418331	0.0043484734210247535	0.004802400229298382	0.004674107951401031	0.004671615909328382	0.0038861357297089037	0.005595854993111364	0.004453316100481262	0.0039036595260570415	0.004700433867676903	0.00406700267764182
atpH atpD sll1325	sll1325	-6.497496500135417	-3.36450546138234	-2.5444222079622842	-3.047656428051173	-3.2645970805839797	-4.181760758749036	-1.300195694621624	-4.902989398107785	-4.790616139747364	-1.5911366028255303	-3.3993345079925215	0.004020937266418331	0.004407158682625764	0.04224633031642024	0.05587270260551913	0.004874198620090921	0.0038861357297089037	0.01824682369337171	0.004453316100481262	0.0039036595260570415	0.048677745796336234	0.0038809288563452756
atpA sll1326	sll1326	-5.24514620280668	-1.7673831217979237	-3.5363682528594973	-1.6176234828227771	-3.7833638588264926	-3.876668586138853	-1.6279259462377045	-4.562859518948405	-4.369436634714261	-2.5412744468291444	-1.9662704560443527	0.004020937266418331	0.004668015706843546	0.027574031461752652	0.009368913023385429	0.006726367911206994	0.0038861357297089037	0.02172976746410348	0.004453316100481262	0.0039036595260570415	0.03429005462501254	0.0037293329286874413
atpG atpC sll1327	sll1327	-3.656929547033764	-3.29346804305931	-3.095242288326915	-2.827351775695492	-2.694235743086186	-3.342398404005608	-0.7230126803476418	-2.865086838314706	-3.5404258896074525	-0.32081844172106067	-3.4132686900687466	0.004020937266418331	0.0043484734210247535	0.004802400229298382	0.004674107951401031	0.004671615909328382	0.0038861357297089037	0.2339314625543945	0.004453316100481262	0.0039036595260570415	0.6206167883073832	0.0037293329286874413
sll1338	sll1338	-2.9976323032074146	-2.296835243694144	-1.808546114967683	-1.3301921107721855	-2.2998542467483585	-2.717214764183775	-0.2115396979192115	-2.641088333228974	-2.524212108988437	-1.6516228042325052	-1.9855274249060073	0.00757043713806132	0.007380455869023805	0.06374335204185616	0.22571007808974805	0.008367879430821356	0.0054686675631777015	0.9679914470039143	0.014364026962348923	0.00396203681817978	0.03007307922132254	0.008152901646392883
gap2 sll1342	sll1342	-0.8157215874034836	-1.946476593396599	-1.3714463646087676	-1.8251369792226246	-1.4517806223171599	-2.9452269417421157	0.43243203131678193	-1.9053931454799593	-4.165922792296225	0.6923428117485314	-2.8374490699208494	0.4318112562083061	0.0043484734210247535	0.017255244725075915	0.004823142164640209	0.008258424894169591	0.0038861357297089037	0.7532150674858561	0.0046349015771217274	0.0039036595260570415	0.7369001586241365	0.0037293329286874413
dnaX	sll1360	-3.4468457346811268	-3.9216161455698897	-4.538109027298223	-3.966034936278843	-3.350690855928043	-3.39052934727034	-5.345185493291486	-4.102437331141986	-2.9939208191337094	-5.088422032809276	-3.6397978956370456	0.03939068502668939	0.007772517701009417	0.11141194099177212	0.03166700876465555	0.023553694948906825	0.029280602200370792	0.005937828424339597	0.01405878827820951	0.4368867543900526	0.7036424652946085	0.009821478253391027
ileS sll1362	sll1362	-4.526558206695179	-4.757240376735259	-3.9658919317739856	-4.648166574670023	-4.352795214983225	-5.142832078099779	-3.317055867687315	-4.403532973748147	-4.917967200844543	-3.2301906818944706	-5.29881781549486	0.004020937266418331	0.0043484734210247535	0.005479652412400814	0.004674107951401031	0.004671615909328382	0.0038861357297089037	0.06500298406336669	0.004453316100481262	0.0039036595260570415	0.06027844488829585	0.0037293329286874413
ilvC sll1363	sll1363	-2.7931185960526674	-3.4791898515983704	-3.035134034531219	-3.4601304621912727	-2.5241744860036426	-3.166096389703956	-2.9144701600267138	-2.753914154408274	-2.947218670923659	-2.1231598129679483	-3.5665589975434706	0.005309797298269375	0.0043484734210247535	0.05331925716557699	0.005168180250779305	0.010516888044996873	0.003910543833250449	0.01824682369337171	0.004736928440840463	0.024502089894390476	0.07402974060162117	0.004769664765636981
sll1367	sll1367	-1.3092058337486705	-0.9008346889910925	-1.0023260139195986	-1.8379745777310792	-0.5805159686036121	-0.22329723215865777	-3.190049564940403	-1.8062816129474182	-1.227565526051299	-2.3313821700921946	-0.7026431194912354	0.007267826699095468	0.007997700165579302	0.012439090296348272	0.004674107951401031	0.06733704492243824	0.9230035467231817	0.0046234741971317795	0.005223279550916084	0.004714328978756756	0.007035682639970528	0.024739220184766705
sll1372	sll1372	-3.448723066494125	-3.287571424914919	-3.553608088325087	-3.370834580550216	-3.131650574203429	-3.2429241577572685	-1.2620488725222438	-3.148231637174796	-3.370229088143478	-2.569735025692207	-3.064204712343514	0.010524080412043791	0.005900198002165899	0.07508583152074161	0.01405186284595302	0.022625959691149413	0.009179523870020771	0.12381412381284468	0.0790108639175096	0.05839988288418041	0.008164034838146974	0.05214671106728998
MgdE sll1376	sll1376	0.7910061000436821	-0.9888597578781527	-0.3411421858899582	-0.9754052234544529	-0.65403808969395	-1.2117834849608562	-0.067707157767875	-0.3560204634194106	-0.6649166175878585	-0.845885383253145	-1.2636463933207038	0.004964800699912887	0.09680207321084655	0.6112754741001603	0.01793606580397774	0.269372071745122	0.020379604676137475	0.8491905755024023	0.17831200312088996	0.21196710861577062	0.10255743224464295	0.04295375028087129
sll1377	sll1377	-4.355561313094765	-2.621626908234527	-1.8940179376014092	-1.7482025185124637	-1.615504626003519	-2.8324072263184252	-2.225153769861555	-4.258808679441604	-3.339246531522222	-1.6709030927326953	-3.6475461824407986	0.0042112226307496874	0.5675032803968832	0.48888067744775826	0.27869402996957665	0.4708075394735559	0.03736023734490128	0.92277971139881	0.004453316100481262	0.010159627812988766	0.9802837854269991	0.05033253550774142
thf1 sll1414	sll1414	-1.782846930219814	-0.29913684297257714	0.16496372742821525	-0.17984989071335006	0.03526696981861626	-0.2614201852761314	-0.5068675798819108	-0.9468416331871574	-0.2134713083614882	-1.289744249923935	-0.3539381315805808	0.004512654927859494	0.33818751904288963	0.9553124756899953	0.8175650590338746	0.9747228619518677	0.8644122174027622	0.9315441597817149	0.05945522279728103	0.6770927956401387	0.26878720493845926	0.9955197508692003
sll1424	sll1424	-0.02868878732837176	-0.6445927037698155	-1.355346048036115	-1.4239053850908812	-1.4535373678271932	-0.7515908634374253	-1.6977234456672687	-1.9648191354215552	-0.8139780215290018	-2.382234867325192	-0.6814672454788697	0.6892156628601628	0.9321535868163087	0.37960622962700385	0.34689497914545003	0.8780970612282495	0.9468683714571258	0.008527520584863906	0.10975485648269458	0.9784413243363171	0.005517510952915314	0.9857878705116876
proS sll1425	sll1425	-3.220644298626156	-3.232985006653019	-2.5505755342646355	-3.009413663579892	-3.5033686429861493	-4.345313838112375	-0.6150076183686733	-3.8312866761456803	-4.029937043118155	0.2313798085545118	-4.007569375720667	0.006321321647018113	0.0043484734210247535	0.004802400229298382	0.006896512114763082	0.004671615909328382	0.0038861357297089037	0.19663758618888771	0.004453316100481262	0.0039036595260570415	0.9689762050898777	0.0037293329286874413
gatB sll1435	sll1435	-5.331493176555406	-4.460056144680494	-5.049628928871693	-4.56880674411404	-4.438968584000504	-4.271906008915313	-4.955204977125365	-4.508219689861542	-4.780954505278924	-4.572917843946571	-4.189912648308385	0.004020937266418331	0.0043484734210247535	0.004802400229298382	0.004674107951401031	0.004671615909328382	0.0038861357297089037	0.0046234741971317795	0.004453316100481262	0.0039036595260570415	0.004700433867676903	0.0037293329286874413
pyrG sll1443	sll1443	-4.0255717091573064	-5.665068337461176	-3.4083010153049056	-4.701486840655501	-3.5276123157720196	-4.99633223978841	-1.5053200972467766	-4.168556689693672	-4.440338159374914	0.4664923759519036	-4.986587781655788	0.10219986415879484	0.0043484734210247535	0.32160331914980334	0.008662197508713486	0.25786907693544303	0.0038861357297089037	0.3087399803594623	0.004800873627839446	0.011419412626202741	0.13109636309327097	0.0037293329286874413
sll1447	sll1447	0.08693965064104522	0.15713294326686203	0.12675498300821372	0.3288763819021614	0.1848186462661667	0.02537815796195577	-0.037509646204262524	1.0860417408239702	0.2461423330418971	-0.04552197583162016	0.24555520320447416	0.9690795205267375	0.6969621289040512	0.8030622414105755	0.11416276128235016	0.5523341646858695	0.9230035467231817	0.5739873809165719	0.005223279550916084	0.49173037228057115	0.65355367058028	0.15539714633351134
nrtA sll1450	sll1450	0.407733360351087	-1.6506297718798153	-2.028744135048266	-1.7733460256318916	-1.73655348572482	-2.354597632698344	-1.1346309105206702	-1.3674019156106743	-0.6541767501382384	-1.6517010173431275	-2.32974085473743	0.05455180669409624	0.004362709465680016	0.004802400229298382	0.004674107951401031	0.004671615909328382	0.0038861357297089037	0.005325703334373028	0.004680999080242372	0.06744648770818956	0.004700433867676903	0.0037293329286874413
nrtB sll1451	sll1451	0.470288094911972	-1.8876659223847254	-2.251207863752938	-2.175164422635264	-2.0367537070490283	-2.6022801742705997	-1.2532364789887973	-2.045281126246712	-1.3365368380010496	-1.9600283324592374	-2.697394856755762	0.018092146816760586	0.004899253091461163	0.005259674733992401	0.004804765591314697	0.004751057746756022	0.0038861357297089037	0.006723349389954634	0.005223279550916084	0.025227305379901366	0.00479610614046272	0.0037293329286874413
nrtC sll1452	sll1452	0.7815933720905437	-0.7731430990840156	-0.2944710712458936	-0.7635861723796519	-0.4800828026259756	-1.375649554051836	-1.1345928022888154	-0.819459130921679	-0.04421100756668759	-0.989000212446891	-1.5876451275128156	0.004327937875440067	0.013916917713807235	0.3681882947571069	0.018442550419983415	0.09142776550109719	0.005672413808398612	0.007035682639970528	0.050788805092176474	0.8952618220006341	0.008954480246737562	0.012136724653606651
nrtD	sll1453	-0.46582010978993316	-1.6106126330343247	-1.2180714626897136	-1.497936983812564	-1.2156516079274484	-1.8917924497200655	-1.6155096073393216	-1.8224352242221447	-0.48730547385780243	-1.5740406803131384	-1.9729356644451705	0.1369938139670827	0.009000189922861347	0.09778589045933217	0.00580666892741453	0.011137689509542836	0.0041504660932357475	0.0046234741971317795	0.004800873627839446	0.8155059815589406	0.006034765911975746	0.0037817843075515474
narB sll1454	sll1454	0.3456280949593291	-2.661709121334402	-3.018615962039418	-3.1012945986180687	-3.0945217196108956	-2.880277786831496	-1.7682446594002823	-2.453950639820624	-2.329286456664549	-2.988645288499206	-3.1683391677200876	0.04938904934540001	0.007997700165579302	0.01986056086210856	0.014641920111351679	0.026737426981158274	0.004663188264963776	0.006084434767218345	0.02746255588589617	0.065812171790681	0.010288672323820748	0.004137559376520415
rfbJ	sll1457	-0.7945260825926473	-0.574516737707033	0.1872454434404402	0.4842159364954884	-0.24169778237592268	-0.8449935939116684	1.1998457595554535	-1.1019370416316985	-0.8804742644120274	0.23461759702284546	-0.5154141790591977	0.029430347965422224	0.1224284000718142	0.8188237802363879	0.11962077559101929	0.66014370661973365	0.07614482964844747	0.0046234741971317795	0.006278468692859098	0.08895414419172909	0.25011394115596647	0.1930103485108057
sll1461	sll1461	-1.5832233643585725	-1.4187499149997718	-2.5683771430104128	-2.0593300624438875	-1.635754392362839	-1.86747160306426	-3.308138797149671	-1.560980726837393	-2.219946247178211	-4.419155104345859	-2.4580234911610237	0.00574084884857631	0.0043815793309515735	0.004802400229298382	0.004674107951401031	0.00561429290121853	0.0041504660932357475	0.0046234741971317795	0.007079724220710441	0.0039036595260570415	0.004700433867676903	0.0037293329286874413
bhy	sll1468	0.15926028600998235	0.17181983667355769	0.10127248811714279	-0.2524156580492174	-0.2839454053599957	0.5085253798467173	-1.1567303681916692	-1.2699677343074673	0.6013633385168752	0.021207250108950675	0.28150940842087	0.6892156628601628	0.7618788689962861	0.7374828248579455	0.2400437962662798	0.5967673515667242	0.03241079794327028	0.7532150674858561	0.007475185396714336	0.016840575136623712	0.7369001586241365	0.3600403963914727
leuC sll1470	sll1470	-1.4523151566636883	-3.666964932051425	-2.034170105061347	-2.751074739686447	-1.979557756510008	-3.524337798043058	-0.22782633536816593	-1.6231510619028824	-2.205859990674812	0.14325100216667536	-3.2918627703722025	0.20343662564968884	0.009662998882042348	0.12441054381068632	0.0173014257549265	0.06733704492243824	0.013092752670998844	0.23933141425677842	0.016038769790272838	0.21705442101550249	0.9440782609401742	0.010172750183459096
sll1496	sll1496	0.2801628887824067	1.2301695508119295	0.6874771237515584	1.1016549026172682	1.5023805642002885	4.920991192494372	-0.6895627991848777	0.9245002903091254	1.0888295532192283	-1.1739323958449914	3.67221388178168	0.24350070839640978	0.0043484734210247535	0.027574031461752652	0.004674107951401031	0.004671615909328382	0.0038861357297089037	0.01031010234341121	0.004680999080242372	0.0039036595260570415	0.00479610614046272	0.0037293329286874413
carA sll1498	sll1498	-2.9572840934695463	-2.948255214000059	-2.1737191081878118	-2.3502598818353118	-2.259791349331657	-2.6160249858279125	-2.623056179536773	-2.5276987888697353	-1.7782727849238658	-2.323584423751999	-2.4943416994004557	0.004020937266418331	0.0043484734210247535	0.004802400229298382	0.005229127987893711	0.004671615909328382	0.007885360779136805	0.0046234741971317795	0.004680999080242372	0.005360832662922616	0.004767060352322208	0.003971285845882556
gltS sll1499	sll1499	0.4686898325650535	-0.3769968446145836	-0.04631602015189621	-0.25469352668871964	-0.14682831429628782	-0.7414392105062969	0.06999019137394795	0.4331914176116606	0.35821028919562137	0.12237835711869118	-0.809952371384319	0.027245509444477255	0.5453174168211874	0.8231502018808535	0.9176906647025573	0.7598251254070092	0.007496976497552928	0.8876028800964256	0.01717863134896725	0.06059577058689629	0.7707323638825909	0.009482700869618966
ccsA sll1513	sll1513	0.04355311937473927	-2.014985778261188	-1.5266610252460484	-2.0027112532181124	-1.6180074662638062	-0.0758714883535973	-2.0153453188021935	-1.924176823401162	0.5863446560611368	-2.0341964254170692	0.033767579725045876	0.8082313271949857	0.012814267586125966	0.013774394609168024	0.009061986254751735	0.006587971806264779	0.5863102402664858	0.06313756226175864	0.014364026962348923	0.40404382699327324	0.22066222639860153	0.7049689495217986
dfa3 sll1521	sll1521	-0.574966995381708	-0.23777835933018	-0.3697529699721609	-0.4390231803223617	-3.1648921986836296	-0.6035225135139213	-0.18888428286829315	0.826364461941057	-0.632510365787301	-3.5878002916573446	-0.23673288434973305	0.10506163556355008	0.9174023220979746	0.8030622414105755	0.8473076234835091	0.004671615909328382	0.13471673854223326	0.41201721051090107	0.01717863134896725	0.431622013141619	0.004700433867676903	0.4357825426000708
prk ptk sll1525	sll1525	-2.1555588803838934	-4.152249798511979	-5.303214221487063	-4.263766207020891	-3.8445449419735347	-5.118893162894791	-5.620723823430796	-4.366375363873679	-6.3737685362308225	-5.046738347239437	-4.271474929464935	0.004020937266418331	0.0043484734210247535	0.004802400229298382	0.004674107951401031	0.004671615909328382	0.0038861357297089037	0.0046234741971317795	0.004453316100481262	0.0039036595260570415	0.004700433867676903	0.0037293329286874413
sll1530	sll1530	-0.06648285343614911	0.5728410092517464	0.6430094419879759	1.5365620633012667	1.2275605663125675	0.26075496225903105	0.7170431953890842	-0.33558228740283175	-0.08163833215913004	0.5421547174640766	0.4289360256202022	0.7571556603560908	0.26478499950048706	0.21173041575767315	0.0060343917938512565	0.059829823173971584	0.5441800287781625	0.537606681380685	0.21017760578303757	0.8480685643218417	0.09710340937014085	0.08565364498297762
pilT	sll1533	-4.8795016100091715	-6.333600900245916	-3.9112111274330794	-5.473177362618109	-4.284473349796658	-6.322191498540444	-2.8881065293439447	-4.900651098052269	-5.2200994896022666	-1.697638851939259	-6.988539990164149	0.004020937266418331	0.0043484734210247535	0.10010031559448483	0.025683765293254317	0.09414788161396723	0.0038861357297089037	0.007035682639970528	0.03526166496214554	0.0039036595260570415	0.03200963481126586	0.0037293329286874413
sll1534	sll1534	-2.8377651998979108	-3.0039360805059228	-1.1871828518947927	-2.1228686747497676	-1.508330771286306	-3.142612833554644	-1.739901659029926	-1.742414870383884	-2.904793936538791	-1.039068902142484	-3.700731555413416	0.004020937266418331	0.007772517701009417	0.9834652916091156	0.988358187865819	0.8622259716480448	0.0038861357297089037	0.5682342589018569	0.6098979999744557	0.004714328978756756	0.7643331013545065	0.0037293329286874413
rfbP	sll1535	-6.679255251448218	-5.70953753826816	-7.836399423550148	-5.781999340117571	-5.14600154055723	-6.298271713526202	-4.759418257156855	-6.018311752780817	-6.027084301368798	-6.535369657631178	-5.375393515729569	0.008830475308049611	0.0043815793309515735	0.004802400229298382	0.004674107951401031	0.004671615909328382	0.0038861357297089037	0.05585645258705168	0.004736928440840463	0.00396203681817978	0.004700433867676903	0.0037293329286874413
moeB	sll1536	-1.7313068708319421	-4.141742102205701	-4.037247391130791	-3.619164658700952	-5.0268469558326805	-4.595022534772013	-2.9063561584013966	-3.964420805131883	-3.9714639965851335	-2.9877448978442653	-4.062215423478498	0.09185616148858419	0.0043484734210247535	0.0072664966702761236	0.004959253945143978	0.004751057746756022	0.0038861357297089037	0.04641996102844443	0.0046349015771217274	0.0039036595260570415	0.009896017907034392	0.0037293329286874413
ppx	sll1546	-2.224073280330833	-0.24035721367675064	-0.35571944008859135	-0.8730094493885849	-0.1890791523344776	-0.8277987949397121	-0.7794677373645147	-0.7265963984802905	-0.5377103446991764	-0.7580185220493164	-0.9040471117584775	0.013543432460599034	0.3314445633463803	0.17073449319576334	0.022314280521921352	0.21335583393127808	0.013448764518541548	0.010044359829297618	0.020698157398867798	0.026981666693658243	0.026787968444297067	0.008152901646392883
fni sll1556	sll1556	-1.1826648943030673	-1.2711919880054574	-1.8945208530483	-1.2728429605087825	-1.1487233226073723	-1.524925985580785	1.5112633289078699	-1.6130731217973386	-1.8346472492821528	1.256209746574341	-1.2645145522523789	0.7993737655986074	0.5059360950442113	0.009263800844786627	0.7370782111753504	0.6549502825307907	0.08039665212330523	0.8653319053026045	0.30995982889277884	0.7176147777825065	0.3037044107043536	0.5799705882786674
putA	sll1561	0.03870021162882929	0.17595531380103016	0.07830092508967414	0.24656493337622823	0.030981350073605352	-0.023070467122987028	0.34037184116437635	-0.13274367639597753	-0.15570896287751773	0.7776492546035418	-0.015442763375700424	0.9364349138175238	0.7787631766402935	0.9078682705045473	0.19132266008245843	0.9747228619518677	0.9230035467231817	0.2874484656796094	0.7202765554135222	0.6703797138932273	0.007035682639970528	1
cpcB sll1577	sll1577	1.785198914875395	-2.9031271683412205	-3.1007794963570463	-3.203861529537513	-2.4568933380308065	-1.0625758934802048	-2.476605305043624	-2.590990102459294	1.4159300367735912	-3.0444790737086214	-0.8469694118530319	0.004020937266418331	0.0043484734210247535	0.004802400229298382	0.004674107951401031	0.004671615909328382	0.003910543833250449	0.0046234741971317795	0.004453316100481262	0.0039036595260570415	0.004700433867676903	0.005309797298269375
cpcA sll1578	sll1578	1.6246174074414286	-2.0599410162664262	-2.771895175156792	-2.551414831177026	-2.0043188262475717	-0.8549433400561425	-2.155009449353446	-1.959052198662417	1.4389245403280513	-2.5547038437614344	-0.4794644150393812	0.004020937266418331	0.0043484734210247535	0.004802400229298382	0.004674107951401031	0.004671615909328382	0.006818160712382295	0.0046234741971317795	0.004463249029571361	0.0039036595260570415	0.004700433867676903	0.01700507136568952
cpcC2 sll1579	sll1579	-1.364741892276043	-1.3712592555651064	-2.4341861398641638	-2.150734161940933	-2.2147788598519886	0.13365667330003722	-1.7282391447276628	-2.2623866456776454	0.6678134960338168	-1.9120183460031897	-0.056879507016428896	0.004020937266418331	0.0043484734210247535	0.004802400229298382	0.004674107951401031	0.004671615909328382	0.6181918211813812	0.0046234741971317795	0.004453316100481262	0.009758274947822734	0.004700433867676903	0.8803577906348924
cpcC1 sll1580	sll1580	-1.3782146990535464	-1.4438488825433176	-2.0284883210367246	-1.6845479249559179	-1.7040422762374776	-0.04826219630489815	-1.4204840017181348	-1.981280884904051	0.02208111745545981	-1.5066037832832	-0.266801460721904	0.00757043713806132	0.005033819732601936	0.004802400229298382	0.004804765591314697	0.004671615909328382	0.9442346469240308	0.007035682639970528	0.0046349015771217274	0.8840112208040513	0.005163325138571356	0.8189480837801191
lig	sll1583	-1.0657832261237443	-0.2539256831155098	-0.17197922392107362	-0.04852324222438806	-0.23273901192270516	-0.15647859782990214	0.11980032611653267	-0.046964186964327095	-0.12711214449176503	0.1151496334378381	-0.13650250900872532	0.00420048220828292	0.21356066807778765	0.588992658249561	0.9757842138575954	0.5711954900520649	0.2786051867295293	0.9763830546701661	0.637071835548574	0.21705442101550249	0.8193542863549718	0.2015789300371591
rbcR	sll1594	-1.0201394975060214	-0.6430373548973138	-0.6125870466417513	-0.38979443682153836	-1.7362808498261058	-0.6717718119074236	2.383326131626302	-0.610672805648156	-0.36325247718928555	-1.367829614581728	-0.7173868746702831	0.023700576113136165	0.9750544486765439	0.4434364722124339	0.7643912432304653	0.5641695453029166	0.7027181233764793	0.005729722912642826	0.03630717630663397	0.590238168289189	0.9520832492884291	0.12932382037068443
fabZ sll1605	sll1605	-4.54897444112569	-4.064445533841847	-4.201125466523858	-4.250599258610082	-3.6368978010944057	-3.7523074710698494	-3.8874857147444586	-3.368527303809812	-3.947307692653187	-3.7288043598476546	-3.6552577157361195	0.004020937266418331	0.0043484734210247535	0.005427059953687194	0.004674107951401031	0.004671615909328382	0.0038861357297089037	0.0046234741971317795	0.006621983451720678	0.004223162441560908	0.03677905936055338	0.0037293329286874413
lexA sll1626	sll1626	-0.21423907969042125	-0.8391256261230388	0.09482948830204371	-1.3870327175550794	-1.3064862816139247	-1.5054359272354185	-0.4552224130574989	-0.49026316232482586	-0.8370748267679308	-0.018710212383632477	-1.5973215838108008	0.8584711895836435	0.019015838700654267	0.7186930850922297	0.011593971635025247	0.008367879430821356	0.009179523870020771	0.35269727894348984	0.5529411873779047	0.06191117405101716	0.6452528845525247	0.0057186396917420345
ftsZ sll1633	sll1633	-0.8037026242440669	-0.8261749676683809	0.9232993222019229	-0.6716429862573309	-0.04257820831887407	1.1801116176540638	-3.025990325034359	-0.768400556662764	1.2194571842758102	-3.0312971991715387	-0.8173286116257253	0.05258301760550405	0.2908123421746542	0.8389219935711636	0.9693642806663844	0.3380380157685348	0.4670558542437484	0.11815165516247561	0.6717622241485746	0.14195577691737293	0.004743867510593214	0.6974213587832001
sll1634	sll1634	-0.6861000168908324	-1.3327783919997043	-1.7935886431825925	-1.3568672788148195	-1.2087019070991232	-1.406747027297031	-2.2013327734053023	-1.54363768278676	-1.0477511484477058	-2.1118275571753755	-1.5011789831347655	0.8677386769713633	0.10786597572406685	0.018055118067580603	0.01793606580397774	0.026737426981158274	0.015484381040938782	0.005177368874302778	0.03760252163377872	0.6703797138932273	0.008164034838146974	0.007366995361409673
thyX sll1635	sll1635	-1.5818194839041981	-3.2201941988556575	-2.412384821816186	-1.9711361000259464	-2.8951893369183526	-3.1584078355458938	-2.9439855176126493	-2.1652578897896575	-2.5931987674504047	-2.6115222364567963	-3.623605785513322	0.018092146816760586	0.0043484734210247535	0.004994489800251111	0.03612278332669152	0.004671615909328382	0.0038861357297089037	0.008277819295821496	0.004453316100481262	0.0039036595260570415	0.007035682639970528	0.0037293329286874413
sll1647	sll1647	-1.133820430869472	-0.602661090763145	-0.2324701451743033	0.045217128735875724	-0.24626618128462388	-0.426394578941148	0.5525584884377179	-0.18119966072795074	-0.3143062380676032	0.4926991758129437	-0.3613053925349714	0.005596147409483178	0.1463020141215068	0.4960979745683594	0.8969823764311285	0.24175760815926897	0.12823169605978185	0.25472618460883256	0.9681125047829264	0.4244164261726932	0.40908704457257966	0.15815513552043242
sll1654	sll1654	-1.0977753631436251	-0.3884387276768217	-0.22123968896543733	-0.25250331480632826	-0.3257711721193582	-0.48858897970474646	-0.27150695990259877	-0.1615588592944324	-0.270435792399095	-0.158709916946717	-0.1316341445920203	0.006817369317708637	0.640731291169185	0.5749609928005832	0.5832378464265248	0.28050168892950195	0.26577769377474075	0.20768570709288642	0.8207947382636862	0.5590458435956579	0.33753092514650246	0.7437006389866456
sll1656	sll1656	-4.982236659631288	-3.1144581702180263	-3.778139920229109	-3.611832417396067	-3.766227897063229	-4.2579340976022015	-2.4497774879555854	-4.158480962338661	-4.2271388685579145	-3.003023928708507	-4.096680469274825	0.004020937266418331	0.0043484734210247535	0.004802400229298382	0.004674107951401031	0.004671615909328382	0.0038861357297089037	0.0046234741971317795	0.004453316100481262	0.0039036595260570415	0.004700433867676903	0.0037293329286874413
cofH sll1659	sll1659	0.9323861256823823	-0.1640544425297147	-0.15905221001627207	-0.3368557729408282	-0.31336967693447254	-0.19852668880827928	-0.3728266450535143	0.5195824261558923	-0.3780158168055731	-0.4431618575892127	0.12033332541021927	0.004512654927859494	0.8368333472115437	0.3960535719594207	0.18253189879547893	0.8465723000443904	0.9682543527689752	0.6320742105467932	0.052542173886589424	0.9897695442612955	0.03429005462501254	0.6652496667315425
pheA	sll1662	-3.5710578358325615	-3.4644765423408455	-4.14058898179921	-3.7147827915831293	-3.6449641819153924	-3.656752109998571	-4.375775156050849	-3.074521721102234	-3.7229152698009473	-4.4352162183508295	-3.250164944573033	0.05258301760550405	0.004899253091461163	0.008147236412554078	0.024264789049193002	0.01755382302476307	0.030090323585845458	0.009374311369416972	0.09325719304730266	0.01627599971550639	0.01702616957867577	0.024739220184766705
aroK sll1669	sll1669	-2.8473648541619574	-3.2533646509576766	-3.092672796854064	-3.5937740551184287	-3.2791142666147137	-3.215464232849672	-1.807940225253549	-3.1429465442715125	-3.3130375121959057	-1.6784809877472142	-3.2422702365925753	0.08162941076331037	0.009298862453874396	0.10010031559448483	0.04618844601130468	0.0885409918885461	0.017891043160202704	0.32625540780290885	0.029605490990388776	0.013366078152035697	0.2348515586898153	0.03277290742739402
thrC	sll1688	-3.087994463561667	-2.8581141934892154	-3.3880475089870603	-2.7607397612257283	-3.216777196242691	-3.6539872377625353	-2.0862373566842405	-2.9759423067944297	-3.714261596674836	-2.3684896642009075	-4.104160754902933	0.004020937266418331	0.0043484734210247535	0.004802400229298382	0.004674107951401031	0.004671615909328382	0.0038861357297089037	0.22931366092418817	0.004453316100481262	0.0039036595260570415	0.17308722025555132	0.0037293329286874413
rpoD	sll1689	-1.1851796199921814	-0.26144493258446555	-0.4664657770071689	-0.028550421861199483	-0.35800429652900845	-0.7597552947784925	-0.4156686039617219	-0.7473596241737821	-1.6182305901224905	-0.7198490485816367	-0.7758087038078338	0.009491423775360604	0.3193161505479083	0.4615736367638811	0.7643912432304653	0.0885409918885461	0.007496976497552928	0.6189258373191465	0.006456141270656163	0.0039036595260570415	0.5300663203462411	0.007012202296047135
hofG	sll1694	0.5394919170125166	0.35418890758586596	-0.4411578284481408	-0.2116179575787252	-0.12360583283038111	-0.10383460363193478	0.22941645388431836	1.1367626217525002	-0.182254356298638	-0.6547351792450495	-0.1381541480816126	0.13432308221621178	0.05813466997371638	0.20154743082541643	0.41575604473807154	0.24623816508371335	0.9403254589780107	0.19223248009605093	0.004736928440840463	0.9674804278909739	0.5916957482027264	0.8075876776911771
sll1698	sll1698	-0.8484692111863678	0.16085103922056782	0.17598674239885778	0.2588759224905736	0.2454652817174217	-0.31058381724111017	0.05220821531008964	-0.30787713068349704	-0.7013253994966104	-0.07099785248543221	-0.28454816363278557	0.00757043713806132	0.5400449287621499	0.9229305958318046	0.7946205024486765	0.6937514133857646	0.2405670160040091	0.9512921850495258	0.04777196602839946	0.07659194219738441	0.7848919173181531	0.20678952565180284
sll1702	sll1702	-2.3015855174831175	-2.6108354472326463	-1.7947931189067599	-2.034856330448292	-3.193154053740621	-1.5656993705849431	-1.046352049924253	-1.3312642330844917	-1.340857084272982	-1.325307989736049	-1.3626676309096888	0.04070671022037001	0.01558416274249845	0.068156300420976	0.04323687798649395	0.019651788970048004	0.0073285721722292614	0.17852481526943528	0.09882540629010396	0.022195939025850462	0.03429005462501254	0.011310964819074246
sll1708	sll1708	0.2684770075465672	0.08227594978430629	0.4476141400487388	0.27794767994029346	0.40353293739317464	0.2462182569956935	0.09090878156093944	0.7103161995816801	-0.21006295970498812	0.1823962161154978	0.26324492562899443	0.324707916158483	0.9571320247507527	0.054732824422338865	0.1561826460429227	0.20439286689955305	0.41839495825100276	0.9362780202731712	0.005657612989590005	0.1454824301804618	0.4329317626987384	0.2761477515286596
gdh	sll1709	-0.9985839266635	-1.145182458558485	-1.0159586098963416	-0.9383948910559284	-0.4186608289592867	-0.13006883615246162	-0.6526922174217766	-0.721963180017301	0.3641220372810919	-0.718602535578305	-0.06504568000342888	0.009154915201779168	0.03029273575817755	0.33321531016865197	0.20695741187885117	0.7877934812304556	0.7332077363140218	0.804318105417205	0.20271224486120606	0.15504250554312368	0.8193542863549718	0.8075876776911771
hup sll1712	sll1712	-0.9890116720907819	-1.9974828961642426	-1.290536284593204	-2.192189197599206	-2.517783305422955	-1.7554862859938651	-0.30026652016328587	-2.903381858332523	-2.7397139322408	-1.0016160431268224	-1.6922030911842727	0.5044575982201376	0.01558416274249845	0.12807369239840913	0.7284902644411014	0.006991440017237454	0.004663188264963776	0.8108043367016358	0.004453316100481262	0.0039036595260570415	0.4446879392083298	0.008152901646392883
pdhB	sll1721	-2.4785941639712545	-3.5687701353358716	-3.83754069226222	-3.445660819629812	-3.7073361107508798	-3.405128833163276	-3.0020685061789463	-3.632601859792864	-3.0943783517144228	-2.4562256597397143	-3.429771402255515	0.004020937266418331	0.0043484734210247535	0.004802400229298382	0.004674107951401031	0.004671615909328382	0.0038861357297089037	0.006340127129689199	0.004453316100481262	0.0039036595260570415	0.0924189104738542	0.0037293329286874413
ndhF	sll1732	0.27415531747566685	-0.07310766756539658	-0.0209871396809721	-0.24162377477568933	-0.25794878960249434	0.2621317215010551	-3.8268068932666117	-0.551090255413424	0.3372811588669822	-3.9342518076597073	0.32654594078340926	0.42489288153327165	0.962331727187747	0.9634962095183465	0.8838122271333809	0.9040828801767301	0.19283105795641547	0.0046234741971317795	0.07252227051001746	0.5855084118010295	0.004700433867676903	0.04295375028087129
ndhD3	sll1733	0.12519797645834924	0.2763075525743293	0.12473988231974692	0.17746692922766322	0.0680366690931451	0.20798441993340963	-3.7857627467974955	-0.435346755257361	0.19861594237357688	-3.869830927761853	0.21022993843878482	0.9315754781467811	0.4023529393110951	0.8923112360596768	0.7220580967416269	0.9453009815442664	0.40002281179801835	0.0046234741971317795	0.05945522279728103	0.5528349806973757	0.004700433867676903	0.4314032422720789
sll1734	sll1734	0.2168990789273501	0.2288979580125848	0.24169110360155446	0.2031263190341833	0.012116159165622302	0.1921071421271982	-3.9131850806304107	-0.4960324181853873	0.28832503092261497	-4.145103704674035	0.4461338109391897	0.41193541772387504	0.3426064494136617	0.30525692752269074	0.516667255274886	0.8913467422074208	0.6265295924322664	0.0046234741971317795	0.026604895399826207	0.3343616735829912	0.004700433867676903	0.08565364498297762
sll1735	sll1735	0.06302067520564175	0.12211986892025731	0.04694533850987085	0.03637092192556397	0.06697248321482259	0.07034850133696045	-2.462445561075257	-0.10207438913762328	0.1621374205397148	-2.681437443472676	0.1908323204163568	0.9721864924133998	0.942734202917193	0.8389219935711636	0.9589063316004588	0.8816853979305898	0.8644122174027622	0.0046234741971317795	0.2732108260234002	0.5178997691987359	0.004700433867676903	0.4960608764166464
sll1737	sll1737	-2.4768908420249725	-0.06961036200355525	-0.012409294788139562	0.1726852020840213	0.1391323791030199	-0.42151355688268066	-0.0874131631741381	-1.484946446968524	-0.5478293507528874	0.10650860095519873	-0.5403412986766484	0.004020937266418331	0.7679000289544256	0.6487219176974133	0.5771872530131799	0.9893037265164437	0.12174624806790386	0.537606681380685	0.004453316100481262	0.10366202304414514	0.7036424652946085	0.06077336659325342
rplS rpl19 sll1740	sll1740	-3.641954671396064	-3.5035178009952124	-3.6077628757654248	-3.2075011921445884	-3.9827362648274027	-4.3224056238519575	-0.616753392446781	-3.9601251579158494	-4.271654507456258	-0.7177692860887308	-3.9410396775985848	0.004020937266418331	0.0043484734210247535	0.004802400229298382	0.004674107951401031	0.004671615909328382	0.0038861357297089037	0.05759922853221365	0.004453316100481262	0.0039036595260570415	0.09710340937014085	0.0037293329286874413
nusG sll1742	sll1742	-0.6496655237507779	-1.7630844754192303	-2.1568206831785215	-1.9547332992179043	-2.428500461452106	-1.4379282992120466	-2.3509731392549127	-1.5490627655468485	-1.6783791131194294	-2.129206580532482	-1.4492683643853648	0.7026987350670987	0.004407158682625764	0.0070203096990237605	0.004674107951401031	0.06564707538803566	0.006123815258424157	0.005671990944295323	0.004800873627839446	0.09469228103314663	0.01702616957867577	0.004598066639405785
rplK rpl11 sll1743	sll1743	-6.267450684100639	-6.051170220404498	-6.448766468771551	-5.434737697020038	-5.7541819315718605	-6.657364316080442	-2.8630428046512733	-5.856854846848965	-6.842187375460031	-3.0488804183057616	-5.804940447736468	0.043406192680143146	0.004407158682625764	0.004802400229298382	0.004674107951401031	0.004671615909328382	0.0038861357297089037	0.009715412208604801	0.007475185396714336	0.004403323035382398	0.004773089060960111	0.0037293329286874413
rplA rpl1 sll1744	sll1744	-4.003789866904867	-3.4764222675163783	-2.7589104738618997	-2.8402422394874094	-3.481613668469634	-4.156936830447316	-0.8157076728631136	-3.4027408081441077	-3.8814860673568354	-0.8225985123291172	-3.941607611709618	0.004020937266418331	0.0043484734210247535	0.004802400229298382	0.004674107951401031	0.004671615909328382	0.0038861357297089037	0.20462098393850342	0.004680999080242372	0.0039036595260570415	0.32062365089042	0.0037293329286874413
rplJ rpl10 sll1745	sll1745	-5.973222033019214	-5.72001176908013	-5.364573509675046	-5.748712493107174	-5.235006844530329	-5.520843168109543	-3.7095101240830566	-4.826025155446584	-5.5429758968454115	-3.2233981768149595	-5.491035134282807	0.004020937266418331	0.0043484734210247535	0.004802400229298382	0.004674107951401031	0.004671615909328382	0.0038861357297089037	0.06500298406336669	0.004453316100481262	0.0039036595260570415	0.006875266817365047	0.0037293329286874413
rplL rpl12 sll1746	sll1746	-3.927998549160082	-5.518437326473677	-5.120550252235032	-5.60310323262358	-5.820234022638206	-4.709890990167182	-3.3656955138178772	-4.850397241152613	-4.223784046075718	-3.838169480382251	-4.810903952396496	0.004020937266418331	0.0043484734210247535	0.004802400229298382	0.004674107951401031	0.005213396175982973	0.0038861357297089037	0.09571468142685939	0.005657612989590005	0.00403058590673257	0.13109636309327097	0.0037293329286874413
aroC sll1747	sll1747	-2.931814454118657	-4.2148996966327585	-3.5622014027096163	-4.116463892220267	-3.266751098438913	-3.7416377943447774	-1.4988387191970558	-2.999801387778838	-3.155515876683317	-1.079301303597275	-3.5134991442847356	0.013543432460599034	0.007997700165579302	0.02420475562070006	0.025136623245316885	0.1333641200737702	0.052154808995063404	0.6666568839492055	0.038752643521825565	0.019603104706633588	0.7777827551485952	0.057473455529238306
sll1757	sll1757	-2.874190801956321	-0.2726585482864364	0.8589963869276444	-0.17932546074813818	-0.10332997460930961	-1.647097012856509	-0.3474970790943455	-1.87351119806846	-2.097271569125405	-1.460788864412631	-1.5128154420092226	0.004020937266418331	0.40952766305865296	0.08949991256014396	0.5706052195385756	0.7424535677085821	0.21531302908054625	0.2834430793758551	0.006088998873505763	0.006112135809049667	0.004700433867676903	0.04884818053216816
rpsF rps6 sll1767	sll1767	-1.777937058824346	-1.0832801985834855	-0.8026574744670263	-0.8097353042988144	-0.974004787733534	-1.371440076372663	-0.08948611585375546	-1.6434760066793812	-1.4016783388637382	-0.6930743834565963	-1.3164548087438153	0.006321321647018113	0.06460437886836409	0.5329529459338858	0.04760886117643099	0.5129728871861641	0.29335795088310707	0.6704728621298496	0.023258236133421043	0.3543015242263627	0.8601346646058983	0.05214671106728998
sll1770	sll1770	-0.07865759944959694	-0.06841485132529332	-0.30139589941471345	-0.15714449569617495	-0.06629942609462854	-0.10101662877897215	-0.3855492018910585	-0.0891222361937058	0.06897418855238134	-0.6860551596940497	-0.12597496740123684	0.47046975969914623	0.5453174168211874	0.054732824422338865	0.41575604473807154	0.5830413952947107	0.7027181233764793	0.033108736303301696	0.5204810189549592	0.9817361711777168	0.009181151644832151	0.5616950815706347
sll1785	sll1785	0.3208168934499911	0.7125024149981541	0.8289975954286297	0.7369576911321023	0.7845204919624207	-0.8697941783420342	-0.7912524860248547	1.1639797506222014	0.25153926966891677	-0.972920667008011	-0.29272326877642296	0.7080932265140889	0.6026271428588633	0.9107073257538462	0.6465403917159406	0.4370916696234304	0.008864107802025593	0.9201994276497798	0.47651544050410743	0.1349160838695366	0.7447994066894181	0.057473455529238306
dtd3 sll1786	sll1786	-2.2962462127780663	-1.5548600686162177	-1.2225165566098455	-1.4135421184155	-1.2565865583531186	-2.5541657126473116	-1.0658109243081966	-1.2657347705136879	-1.632326470958085	-1.3359013848047374	-2.4461198236973756	0.004818870385640113	0.0043815793309515735	0.0070203096990237605	0.004697199786159316	0.004671615909328382	0.0038861357297089037	0.006723349389954634	0.004736928440840463	0.00396203681817978	0.004911862778184687	0.0037293329286874413
rpoB sll1787	sll1787	-1.2751075509649918	-1.6229522163108159	-1.7393606454792887	-1.8958408888301734	-1.5996061676261262	-1.7043061765986505	-2.102923106187694	-1.4032174814910958	-1.6050920060309206	-2.259380270459401	-2.153221310916488	0.009154915201779168	0.0043484734210247535	0.004802400229298382	0.004674107951401031	0.004671615909328382	0.0038861357297089037	0.0046234741971317795	0.004453316100481262	0.0039036595260570415	0.004700433867676903	0.0037293329286874413
rpoC2 sll1789	sll1789	-2.4755517173833916	-2.547767941572648	-2.7744703412332057	-3.073098002107634	-2.673844662622978	-2.8957804239990748	-3.7386703120888227	-2.8018721872593013	-2.4374152214807623	-3.537997018245631	-3.229591936508819	0.004020937266418331	0.0043484734210247535	0.004802400229298382	0.004674107951401031	0.004671615909328382	0.0038861357297089037	0.0046234741971317795	0.004453316100481262	0.0039036595260570415	0.004700433867676903	0.0037293329286874413
ycf21	sll1797	-0.639601165841539	-1.8935343239902886	-1.6374069524077175	-1.3336783886329882	-2.0862282149663507	-1.3863310653892917	-2.505448732453707	-1.9545184178127597	-1.9366283958786814	-1.063427832289229	-1.294266509252615	0.42489288153327165	0.17256869931955904	0.11786328453343642	0.03612278332669152	0.320522250214115	0.32316010316676735	0.7957932751623084	0.004680999080242372	0.4093524525721028	0.7848919173181531	0.34045599523759873
rplC rpl3 sll1799	sll1799	-3.5899251756698023	-3.4186811882211274	-3.0587484335948067	-3.2751968239305267	-3.689321740908656	-3.138320009289154	-0.7060032450804401	-3.451472490898295	-3.3348846656118623	0.3956712860598348	-3.169117316447292	0.004020937266418331	0.0043484734210247535	0.01986056086210856	0.004674107951401031	0.03281407994476604	0.0038861357297089037	0.13581719067616335	0.011237174741037415	0.0039036595260570415	0.2348515586898153	0.0037293329286874413
rplD rpl4 sll1800	sll1800	-3.7411356486950025	-3.1850052871854486	-3.437437091006559	-3.2877836525608832	-3.3925839570958516	-2.9321096029907237	-2.5213848961715204	-3.3950931405727385	-3.2445236501070216	-1.8211207628157344	-3.420288885801428	0.004020937266418331	0.0043484734210247535	0.004802400229298382	0.004674107951401031	0.004671615909328382	0.0038861357297089037	0.0046234741971317795	0.004453316100481262	0.0039036595260570415	0.22531475337504642	0.0037293329286874413
rplW rpl23 sll1801	sll1801	-3.5350784085916507	-3.198323059339329	-3.4657142371500016	-2.9691386150367904	-3.793450300245225	-2.9910499377055677	-1.5664296604265668	-3.742250088060479	-3.2831632367035395	-0.2151810734815416	-3.263543941296493	0.004020937266418331	0.0043484734210247535	0.004802400229298382	0.004674107951401031	0.004671615909328382	0.0038861357297089037	0.006953691914141075	0.004453316100481262	0.0039036595260570415	0.7531004189699669	0.0037293329286874413
rplB rpl2 sll1802	sll1802	-2.6355192586888276	-2.2765453697489852	-2.3076342660345146	-2.416484517123393	-2.3989973871713017	-2.340908301560857	-0.8787304519432313	-2.555860441759496	-2.367107302087166	-0.13993227144204154	-2.318296845198708	0.004020937266418331	0.0043484734210247535	0.008147236412554078	0.004674107951401031	0.01252075648715799	0.0038861357297089037	0.4535256244036707	0.004453316100481262	0.0039036595260570415	0.7877199673862395	0.0037293329286874413
rplV rpl22 sll1803	sll1803	-1.8986859798113296	-2.202376622947375	-2.5378248819633287	-2.3263407939250103	-2.8152015628436735	-2.27739975083159	-1.6223503050929169	-2.7238714762279352	-2.377117752664532	-0.7798261806015643	-2.0994283672834193	0.08162941076331037	0.01836741318516234	0.068156300420976	0.01636057125055186	0.01161246281785623	0.004244671579365649	0.12381412381284468	0.008621378683714546	0.005360832662922616	0.9484742870139389	0.011310964819074246
rpsC rps3 sll1804	sll1804	-4.168311184567109	-4.049700126827357	-4.786151879335824	-4.257682850194033	-4.621315153806682	-4.298778204640445	-3.528891961783558	-4.692608050745517	-4.616093730105805	-2.915076294749146	-3.8998493851419753	0.004020937266418331	0.0043484734210247535	0.004802400229298382	0.004674107951401031	0.004671615909328382	0.0038861357297089037	0.0046234741971317795	0.004453316100481262	0.0039036595260570415	0.004700433867676903	0.0037293329286874413
rplP rpl16 sll1805	sll1805	-4.614192031212307	-3.53175322373379	-3.469275946462784	-3.6017286434710294	-4.083034804374278	-3.372281839289421	-2.1000309496685796	-4.284692840812069	-3.6446181728348344	-1.4491993755228796	-3.2507948486720792	0.004020937266418331	0.0043484734210247535	0.004802400229298382	0.004674107951401031	0.004671615909328382	0.0038861357297089037	0.11523055701150656	0.004453316100481262	0.0039036595260570415	0.6854830954862335	0.0037293329286874413
rplN rpl14 sll1806	sll1806	-2.347073529985423	-1.9431874230897626	-2.336673073576556	-1.7592868674840274	-2.5614942301746484	-2.063180606056552	-0.6067209081507132	-2.66265892340201	-2.1471036204049354	-0.17108251873466906	-2.0310740956951716	0.004818870385640113	0.00523273901472795	0.004802400229298382	0.005229127987893711	0.004671615909328382	0.0038861357297089037	0.22931366092418817	0.004463249029571361	0.0039036595260570415	0.9689762050898777	0.004769664765636981
rplX rpl24 sll1807	sll1807	-4.848944027558371	-4.486436249479613	-3.9180699692174867	-4.445032727338547	-4.720063451882464	-3.921244453693615	-1.0301762752871548	-4.970402315705726	-4.166033301234336	0.4116115799654476	-4.065004251402114	0.004020937266418331	0.0043484734210247535	0.009263800844786627	0.004697199786159316	0.008258424894169591	0.004534940509245463	0.2446350843080967	0.004463249029571361	0.004513548579747765	0.6206167883073832	0.0037293329286874413
rplE rpl5 sll1808	sll1808	-6.419230878434321	-5.415187770149741	-5.872742341382883	-5.465393067669774	-5.729103036255099	-5.372439551277661	-4.540370498140584	-6.669010464283202	-5.440734274458998	-3.806219137581242	-5.036172708768414	0.004020937266418331	0.013916917713807235	0.004802400229298382	0.007698425592679098	0.004671615909328382	0.0038861357297089037	0.011677871071515732	0.004680999080242372	0.0039036595260570415	0.4329317626987384	0.030746213905754854
rpsH rps8 sll1809	sll1809	-3.397136323215197	-2.6805276407499865	-2.9869719345119683	-2.9045336697256996	-3.248894271643527	-2.7557619510099602	-1.7602248065040589	-3.3522956811516287	-2.9622105605944227	-1.4492047813167168	-2.7015849761225974	0.004020937266418331	0.0043484734210247535	0.004802400229298382	0.004674107951401031	0.004671615909328382	0.0038861357297089037	0.005798784477992972	0.004453316100481262	0.0039036595260570415	0.09710340937014085	0.0037293329286874413
rplF rpl6 sll1810	sll1810	-5.074806184466613	-5.1680883562146835	-5.3875034439779474	-5.580819777313357	-5.528948155796453	-4.601074058352037	-4.675015912533815	-4.821967035951821	-4.955040935822435	-4.6510950763596055	-5.222238449454715	0.012594726482305953	0.0043815793309515735	0.004802400229298382	0.004674107951401031	0.004671615909328382	0.003910543833250449	0.059268389037010684	0.004453316100481262	0.00396203681817978	0.00479610614046272	0.007366995361409673
rplR rpl18 sll1811	sll1811	-2.82894899496129	-2.7381591538131866	-3.1861864290334263	-3.02359729504856	-3.289964001640865	-2.5461604587372806	-2.068882178578319	-2.5614201564032175	-3.1258265119677775	-1.745983758845046	-2.4509583689062815	0.04207844866738769	0.09212486261426253	0.00993934499713399	0.008662197508713486	0.02527538167512118	0.012697774244433913	0.08281458398658761	0.06782281732984947	0.00403058590673257	0.17308722025555132	0.009151337000409652
rpsE rps5 sll1812	sll1812	-3.370472713815505	-2.840720744609741	-3.5797983710621564	-2.905965122225969	-2.938302538998198	-2.968574011389965	-2.6123559823793814	-3.072632808706691	-3.3316897183576404	-3.0886874626117415	-2.631539406223252	0.01562709423025619	0.023714551332633615	0.0072664966702761236	0.004823142164640209	0.06564707538803566	0.015484381040938782	0.09571468142685939	0.023258236133421043	0.011938107422904102	0.07818126518146637	0.00790671874441074
rplO rpl15 sll1813	sll1813	-3.9447894741427247	-3.380945242605462	-2.879785468361245	-2.5377036936202777	-3.275792129767658	-3.912721529144058	0.06397710166043587	-3.5570653677131725	-4.176269271196345	0.6035462872400273	-4.124313007103658	0.004512654927859494	0.0043484734210247535	0.004802400229298382	0.004674107951401031	0.004671615909328382	0.0038861357297089037	0.92277971139881	0.004453316100481262	0.0039036595260570415	0.088252584748844	0.0037293329286874413
secY sll1814	sll1814	-5.0757007837316825	-4.652918910648878	-4.324498560206007	-4.216265248275835	-4.939701535930835	-5.0289726144656015	-3.3257525360501203	-4.0508729803761305	-5.148874954301461	-3.373648110166539	-4.761329593209493	0.004020937266418331	0.0043484734210247535	0.004802400229298382	0.004674107951401031	0.004671615909328382	0.0038861357297089037	0.0158015980512055	0.004453316100481262	0.0039036595260570415	0.06643196237374448	0.0037293329286874413
adk1 sll1815	sll1815	-6.250469013170892	-5.080231696127128	-4.734725881318951	-5.217925056739929	-5.770240629204981	-5.257774960760632	-4.030097337506137	-5.4983345722275105	-6.040503598479616	-3.471450125307888	-5.6133868088596035	0.004020937266418331	0.0043484734210247535	0.004802400229298382	0.004674107951401031	0.004671615909328382	0.0038861357297089037	0.005671990944295323	0.004453316100481262	0.0039036595260570415	0.4574819253765952	0.0037293329286874413
rpsM rps13 sll1816	sll1816	-4.042789212706546	-3.4286768521750215	-3.0841902693145173	-2.999490648994271	-3.0758502615605803	-3.802145119281802	-1.587938186700592	-4.019735526166293	-3.7752705456891436	-2.3816993366131625	-3.337841779862178	0.004020937266418331	0.0043484734210247535	0.03580487314332567	0.004674107951401031	0.004671615909328382	0.0038861357297089037	0.009374311369416972	0.004453316100481262	0.0039036595260570415	0.00479610614046272	0.0037293329286874413
rpsK rps11 sll1817	sll1817	-4.686845810982917	-4.0922344565801465	-4.573742982477407	-4.271489796477882	-4.836480954152394	-4.703027468531442	-2.938453835963018	-5.259024120232489	-5.02950901658713	-3.312619594607805	-4.222237579176688	0.007032668289482379	0.0043484734210247535	0.004802400229298382	0.005229127987893711	0.004671615909328382	0.0038861357297089037	0.0046234741971317795	0.004453316100481262	0.0039036595260570415	0.005650730406214428	0.0037293329286874413
rpoA sll1818	sll1818	-2.6237659248239544	-2.291543001321933	-1.0275354697970867	-2.0981755153383266	-1.9973952839432036	-2.477368772556375	-1.0926103701845287	-2.2339139016945087	-3.118402699458641	-2.093748124589985	-2.909204487638	0.004512654927859494	0.012814267586125966	0.5749609928005832	0.005229127987893711	0.008668075598720702	0.004534940509245463	0.019523768445010376	0.010893696904920508	0.00403058590673257	0.004773089060960111	0.0038809288563452756
rplQ rpl17 sll1819	sll1819	-2.997106467924375	-2.583604689773207	-3.422431345624187	-2.4471676016569424	-3.7035594378828978	-3.194301821069599	-0.5415560672405371	-3.6593720146122797	-3.473864914231807	-0.07123788580504455	-2.937735348294625	0.004020937266418331	0.0043484734210247535	0.004802400229298382	0.004674107951401031	0.004671615909328382	0.0038861357297089037	0.043794815584382224	0.004453316100481262	0.0039036595260570415	0.46372772684989344	0.0037293329286874413
truA sll1820	sll1820	-2.5398499334948754	-1.7358966126070001	-2.508905560318757	-2.0565338980779853	-2.283435142362263	-2.088643088400922	-1.2892782013059783	-2.2815061949061937	-2.6266307197554455	-0.34948123525989244	-2.1610323357363352	0.005441104587855381	0.004407158682625764	0.004973069790996957	0.014641920111351679	0.005213396175982973	0.0041504660932357475	0.395848167792396	0.005657612989590005	0.00403058590673257	0.9070371747082276	0.003742735887284221
rplM rpl13 sll1821	sll1821	-2.2929390881430534	-2.105705972349846	-3.2723311571376814	-1.9734429144876926	-2.675147618437805	-2.6298808486500866	-0.8806574014031415	-3.038789284814754	-2.687979480334155	-0.5239378624401483	-2.1953600879819146	0.08584219163149835	0.007203560151306154	0.004802400229298382	0.004674107951401031	0.004671615909328382	0.005015324451947279	0.08508113863111735	0.004453316100481262	0.008316696753380185	0.8124402931140823	0.004448826711058086
rpsI rps9 sll1822	sll1822	-4.148009728123206	-3.669431461188622	-3.5663798624506815	-3.5885447476682115	-4.136976093891618	-3.858864946577914	-0.44582264372304053	-3.7285679794507067	-3.8945226268340325	0.28762386566451537	-3.82695234223391	0.01625199813812856	0.0043484734210247535	0.004802400229298382	0.004674107951401031	0.004671615909328382	0.0038861357297089037	0.16928905603550465	0.004453316100481262	0.0039036595260570415	0.9196298431076454	0.0037293329286874413
purA sll1823	sll1823	-3.6893358865185277	-2.8061735999202773	-1.5345067402014128	-1.3560533330056401	-2.546315656278181	-3.996264575142543	0.009807749173510445	-2.6547927019195687	-3.7814707240337206	-0.12237109346572207	-3.717197816417828	0.004020937266418331	0.005965007367979008	0.4493443173669763	0.013518140467838304	0.3431881809446765	0.0038861357297089037	0.8941096934608043	0.03630717630663397	0.00396203681817978	0.7777827551485952	0.0038809288563452756
rplY sll1824	sll1824	-3.5519156453332186	-2.8412310761296857	-2.7480153907547007	-2.3515569231930042	-3.2740519071687926	-3.3622519610446635	-0.3273738556830783	-2.957778450265781	-3.722678251811233	-0.7392895009331518	-3.106008835617155	0.016899972037100586	0.0043484734210247535	0.004802400229298382	0.005439935978820439	0.004671615909328382	0.0041504660932357475	0.5082180530984644	0.004453316100481262	0.00396203681817978	0.155785050785697	0.0037293329286874413
glcF	sll1831	-3.4349698570907137	-2.1607831387125107	-0.66606905971346	-1.9423908538937167	-1.6884792514868892	-1.8441833076361989	-3.687498752475047	-3.613996087863128	-1.7208149627791822	-2.709841237789156	-2.275387493771018	0.5801651844792806	0.11734968417335316	0.9196809847961731	0.07662846244238217	0.32547073580338287	0.971560476026209	0.0046234741971317795	0.6304840708257309	0.6472498221113949	0.005790609537785723	0.5029052412442033
sll1832	sll1832	-2.998147538768872	-1.4339874431112094	-0.7630579414042507	-1.3879386887315432	-0.86154351171291	-1.4490270857061502	-1.3180914854027992	-1.7610814929990122	-1.1151546632000573	-1.6886875554490681	-0.7377242841679019	0.004020937266418331	0.010005382451455535	0.9287946312133769	0.27869402996957665	0.7877934812304556	0.19778250842556147	0.14329096931256727	0.05772774565868532	0.7413323931905036	0.3897015875107581	0.7400234527176978
ftsI	sll1833	-1.5766663735524555	-0.6479147733215262	-0.49280514879072795	-0.7848863240323963	-0.9630772943137496	-0.5352392418008913	-1.4777605107261234	-0.4426182129232293	-1.0845258316454445	-1.3442161621512112	-0.15426932483795824	0.007844773596427063	0.7036333022482382	0.9862611698541649	0.9940767662394278	0.9697699884040878	0.66869611343454	0.3626857591194185	0.9457679620920794	0.6770927956401387	0.33753092514650246	0.7603036101582391
sll1834	sll1834	-1.619899982151237	-1.9786910220244127	-3.938207763680253	-1.967068811797186	-2.954981646790878	-2.776302932157829	-2.669489753250691	-2.3319018164934895	-3.0475948021187254	-3.977720489460236	-2.1894967461582446	0.6833931961331212	0.007997700165579302	0.0055888958142272325	0.005229127987893711	0.004671615909328382	0.010977053743982548	0.20086061277181733	0.07744099940468963	0.015061582966585293	0.21556039774094665	0.02667918164103876
odhB	sll1841	-4.247242044276441	-4.549671902269339	-4.765400786817764	-4.40768414924073	-4.2595824558370285	-4.465676771379108	-3.1747028717086607	-4.2026333961196505	-4.705842778239716	-2.747528262926037	-4.4520195562386	0.05794170637392431	0.0043484734210247535	0.017255244725075915	0.04760886117643099	0.024558272458859266	0.003910543833250449	0.02430195670530863	0.05442957597226032	0.00813721061366675	0.1448657888366754	0.004448826711058086
sll1878	sll1878	-0.20000760329366302	-2.9328845808030404	-3.6602459792603317	-2.3948540901001687	-2.9846737610138896	-2.5203309928642232	-0.011442186430789356	-3.6389393774397645	-1.794378648659545	-0.013605972234758465	-2.1662760717540217	0.08985389107823419	0.022924355138007748	0.11416276128235016	0.11622923642950686	0.06356134224534431	0.030090323585845458	0.8834699740675653	0.03526166496214554	0.004714328978756756	0.500452327357044	0.007366995361409673
sll1879	sll1879	1.4992312506758807	-2.0546709395013725	-2.7979332400513974	-3.7408234713017463	-3.531499903773843	-2.4501836481216746	-2.6185739322963246	-1.52060405224318	-2.6330894012246975	-2.8624441192487033	-1.899678373837816	0.004020937266418331	0.19031721601211113	0.2701981613948291	0.025683765293254317	0.09414788161396723	0.07824336537066058	0.008277819295821496	0.7440723565498663	0.09079206796237133	0.0055424149510450525	0.2878077062035322
hisF sll1893	sll1893	-2.7175238245350957	-2.6696513321543263	-2.8463025665734785	-2.921643352684139	-2.651039505339723	-2.6177442958549295	-1.9294130374258356	-2.485968340042035	-2.9725196128627314	-1.8131644963220814	-2.437512973841433	0.015088272964947587	0.025081763233478858	0.03701453452921144	0.01636057125055186	0.04207771288772626	0.052154808995063404	0.02172976746410348	0.026604895399826207	0.021616377669901293	0.500452327357044	0.004448826711058086
ribBA ribA sll1894	sll1894	-2.900696435016575	-2.7567796699873606	-2.1358362170918928	-2.2325843237442222	-3.3715520121179092	-2.404191700173629	0.19723323186526495	-1.697226446275984	-2.5562290745408633	-4.03232676508162	-2.240157021062857	0.004020937266418331	0.0043484734210247535	0.004802400229298382	0.004674107951401031	0.004671615909328382	0.0038861357297089037	0.9600424180181588	0.006088998873505763	0.0039036595260570415	0.004700433867676903	0.0037293329286874413
serA sll1908	sll1908	-2.1701562802666854	-3.2144227535145746	-2.5016214720434813	-3.0923709053037696	-2.789355699809603	-2.657975905347004	-0.8821470012686332	-1.96882146729671	-2.465301076966061	0.5005483525003668	-2.6915038030021274	0.004202174557852471	0.0043484734210247535	0.005479652412400814	0.005298969056106905	0.004874198620090921	0.0038861357297089037	0.3087399803594623	0.005657612989590005	0.0039036595260570415	0.4574819253765952	0.0037293329286874413
zam sll1910	sll1910	-1.1988761583707077	-0.18652859214196688	-0.21798417618560825	-0.13351841142838072	-0.11853925145128817	0.17587575876096057	-2.6829111261570304	-0.4400284461510049	0.5996701064235632	-2.993663768259404	-0.04085341883883233	0.005441104587855381	0.4670064442378229	0.13485523168723193	0.6379170767329516	0.5602479952112723	0.3745897828053487	0.0046234741971317795	0.22917190677334012	0.00854286245929043	0.004700433867676903	0.6974213587832001
sll1915	sll1915	-4.267755292335369	-1.9293992138468299	-0.7476156847777448	-1.3994281074265413	-1.5104907209790213	-3.058797653489134	-1.8337695191436376	-2.7381696126528197	-3.1177257324111536	-2.077922083543972	-2.4590710372247484	0.004020937266418331	0.007772517701009417	0.6663296115192932	0.11962077559101929	0.6239006731281395	0.0038861357297089037	0.0046234741971317795	0.004453316100481262	0.0039036595260570415	0.004700433867676903	0.0037293329286874413
sll1926	sll1926	-0.015263842867999011	-0.06395110520679137	-0.3157581229747514	-0.2729562040014454	-0.2451703541914286	0.6505883236598329	-0.11006252507415523	-0.6388292104839554	-0.026542284636486665	-0.5247045993788638	0.3619098447367259	0.8677386769713633	0.4164262466208383	0.10010031559448483	0.1561826460429227	0.0792026067483782	0.007496976497552928	0.6666568839492055	0.023258236133421043	0.6231823301488114	0.04088780527713608	0.14726073780190288
sll1927	sll1927	-0.8972289868085028	0.04192446587844889	0.4590802903752579	0.04342318010186784	0.14752991881856403	-0.17431965390927948	0.3290455370808107	-0.2940864190530646	-0.5435362551248716	0.5542364306987217	-0.18201042985820087	0.009154915201779168	0.906661785718191	0.10283841151106664	0.9814685043013913	0.7005089048924583	0.4532079711050235	0.13177968297615245	0.244858476534152	0.1875128718441016	0.026787968444297067	0.4357825426000708
glyA sll1931	sll1931	-2.642007878153363	-3.491663058443198	-4.960587037681669	-3.070422677501611	-3.626387230123211	-4.751007022762673	-4.528189561013878	-4.11863704638104	-3.820183242724353	-4.902442587185049	-4.673561548165265	0.004020937266418331	0.0043484734210247535	0.004802400229298382	0.004674107951401031	0.004671615909328382	0.0038861357297089037	0.0046234741971317795	0.004453316100481262	0.0039036595260570415	0.004700433867676903	0.0037293329286874413
parC sll1941	sll1941	-1.5567075274515367	-2.029793528219019	-1.4077964032185117	-2.023706752783396	-1.7871684428885601	-1.7529979563057798	-1.3763039733098266	-1.2601847932943406	-1.729773846598392	-1.4424161268521385	-1.7769409305045092	0.07011596702753493	0.005033819732601936	0.009263800844786627	0.008434008569180432	0.005047970473679648	0.009975093705386547	0.005798784477992972	0.10393517056465569	0.05299356583790181	0.004911862778184687	0.0037817843075515474
dxs sll1945	sll1945	-0.6543411896173368	-4.0412693523832655	-4.4148786474111725	-3.7490193682145962	-3.7953932566114457	-4.1359663486618015	-3.431067725549488	-3.3453264200380612	-2.937272287761719	-3.5676357810143373	-4.444674292171205	0.9575812911341901	0.006965557639456648	0.01925644701128785	0.006448592995130828	0.006726367911206994	0.010232855058989136	0.5933511627092088	0.23949315344937472	0.04366490508684598	0.4329317626987384	0.005100298475812763
sll1950	sll1950	0.3355762112823248	1.039096344217703	0.19534582021826705	0.4679894777809253	0.42205449162278	0.7391097846315049	0.4466484472121176	0.05555763862841823	0.536730318289102	0.28193891380404795	0.3511468878007325	0.4774331276242872	0.005965007367979008	0.4020841279750462	0.025136623245316885	0.10846728480517771	0.015484381040938782	0.042202056161044034	0.8279439524657509	0.031149891209946334	0.25821439393623635	0.11388796977810026
hisC sll1958	sll1958	-3.1520597658104017	-3.1858281269319324	-3.21673294295698	-2.705216491005436	-2.797261405224454	-3.0154424852202366	-2.870091115636319	-2.3574347213107743	-2.929987106280507	-2.268516575424952	-2.9666102759011763	0.004020937266418331	0.0043484734210247535	0.004802400229298382	0.004674107951401031	0.004671615909328382	0.0038861357297089037	0.01257515403591685	0.004463249029571361	0.0039036595260570415	0.015900941106891324	0.0037293329286874413
suhB	sll1959	-2.647512189616258	-3.4143770430321427	-2.8296804007534275	-3.3122135575731635	-2.677714394366275	-3.4843628158753024	-1.5100291276270266	-2.5918274409067927	-2.6632794320820383	-1.4168549409616877	-3.0101939313814516	0.027245509444477255	0.007203560151306154	0.01677343079225307	0.07442357814054042	0.24175760815926897	0.00955497755307643	0.8603360849293482	0.11887853877777563	0.054720593224709166	0.8862102536916235	0.08181903809960876
sll1961	sll1961	-0.8662543166611092	0.12932641041845078	-0.11470028840933329	0.3234492184219335	-0.05966069676890669	0.2447260185313716	0.29086060818458775	-1.739654310788733	0.44351146708052724	-0.4330216611378166	0.11542693261461033	0.01625199813812856	1	0.8640938870970744	0.5771872530131799	0.5898746191970105	0.9634353793729841	0.3411961762691751	0.004453316100481262	0.9468231208393217	0.7777827551485952	0.6540499715112658
pmgA	sll1968	3.896028633480872	5.622172448145904	3.8475544636101597	5.478795139431113	4.595415208830243	2.3605893638063584	0.5369239406663883	5.854484648594515	-0.09677941668959714	1.9228778628990404	3.1901613179656136	0.004020937266418331	0.005965007367979008	0.004973069790996957	0.004804765591314697	0.018160891141353507	0.0038861357297089037	0.19223248009605093	0.004680999080242372	0.3901642132549873	0.007334702054184852	0.0037293329286874413
sll1971	sll1971	-0.3408747423923679	-0.4918452177684544	-0.7016448397532875	-0.8912228005615855	-0.7736138831159165	-1.6024944623274595	-1.015809007059076	-0.7619817584424444	-1.1600168930493295	-0.7991961896990095	-1.8669923067902996	0.08985389107823419	0.021244292480501352	0.032785714814952495	0.010635857366772857	0.022625959691149413	0.004061973035394462	0.02511159429104081	0.015516586492355045	0.0052523519795507675	0.06989094853091708	0.0037293329286874413
txlA sll1980	sll1980	0.676521058210177	-1.1999809926281533	-1.4007953341220238	-1.0673177722080223	-1.2594889239261422	0.15532171808844633	-0.3935969113503103	-0.05694111445197283	0.8932455997827854	-0.7992453719692919	0.23605977752283022	0.005309797298269375	0.004494568139967496	0.004973069790996957	0.004959253945143978	0.004671615909328382	0.4876214288093364	0.11523055701150656	0.637071835548574	0.006310631378257773	0.01702616957867577	0.4072507844669697
hemB sll1994	sll1994	-1.7075024805265586	-5.156231793546485	-5.1501490055926284	-5.924170758529343	-4.589629469935928	-4.230859747531822	-4.481417364606011	-4.2381244156464755	-3.737121830778799	-4.384263804010774	-4.828845790777515	0.017500250006701273	0.01154931848384401	0.06182019108867053	0.004674107951401031	0.03931577875261772	0.04546233209870064	0.015215197896380504	0.01494246192368969	0.022961389637422943	0.017558982456262282	0.02385482947987556
gyrB sll2005	sll2005	-3.0796562515362425	-2.568958313519734	-2.868749959065388	-2.465011551224483	-3.2514033757533785	-3.0433591686720693	-2.822672588885592	-3.144428693114912	-3.187227591243653	-2.5100892063158606	-3.3545428513058164	0.004202174557852471	0.019015838700654267	0.05331925716557699	0.11622923642950686	0.06356134224534431	0.006123815258424157	0.05238452987544712	0.016038769790272838	0.004668015706843546	0.12448120949205307	0.008768106634494628
rpoD	sll2012	-0.3262808016939398	-0.117862998173939	-0.16310970100749894	-0.09870655622903297	-0.35447739010330975	0.12992618578816784	-1.401806318658149	-0.5485561293333777	0.1865748611659693	-0.8530119528779196	0.633448156699335	0.07699854932276869	0.23345435030621087	0.19194410657471414	0.39024914425426693	0.03797703766203792	0.66869611343454	0.0046234741971317795	0.011237174741037415	0.5709803483986009	0.006189171721839456	0.013877618326170727
sll5004	sll5004	-2.169582096479017	-2.595990685251981	-3.559696426044873	-3.108117783095237	-2.6397847434719566	-3.2193005948925597	-4.649695769391174	-2.6279959195125504	-2.500032703135949	-5.131277411601425	-3.594983494223971	0.20755768882287196	0.027104590004335505	0.006336576282757522	0.013518140467838304	0.009742899005320967	0.013092752670998844	0.008277819295821496	0.07744099940468963	0.02380940953796415	0.00479610614046272	0.0059720478418585025
sll7034	sll7034	-1.0816467757267878	-1.457840594084226	-2.6921361508992394	-2.1786849323572555	-2.238917722357036	-1.7195584386030243	-2.489279588560356	-2.0723509313058686	-1.9638387048103003	-2.6850544898073485	-1.7052536844749104	0.08584219163149835	0.005419786101297865	0.004802400229298382	0.004674107951401031	0.004671615909328382	0.004447305744345033	0.0046234741971317795	0.004453316100481262	0.007581741029088091	0.0055424149510450525	0.004931679948078912
sll7043	sll7043	-0.8167159202970612	-0.9282411144385118	-1.0699245761826086	-1.5243768611525907	-1.089584980558008	-0.9972046403160867	-1.3130211328842627	-0.8611595323628037	-1.4880901061027123	-1.0055182134699	-0.7293918829682998	0.08584219163149835	0.007574576024267105	0.01556330737256906	0.006633781979875859	0.012957090376603577	0.08442230632874567	0.033108736303301696	0.09109204418857833	0.03825823366241589	0.02520053224390922	0.09669223874943074
sll8001	sll8001	-3.0604617652867026	-2.7922046561029568	-3.1806296613167424	-3.0631030020981718	-2.391258488821773	-2.6624729001148197	-4.310462900000878	-3.036102773570428	-2.515139579047498	-4.550791737926766	-3.0639205302106616	0.10219986415879484	0.3193161505479083	0.04989002845280678	0.04323687798649395	0.22231467692617957	0.1728545015916595	0.02611502101160276	0.15789483309288813	0.17763484652545689	0.00479610614046272	0.1170425709415422
cbbL rbcL slr0009	slr0009	-2.307472225195606	-4.230667597701058	-3.503285724961314	-3.655222310063947	-3.878208631942832	-2.123293972068509	-2.3441815017615943	-2.904536143661165	-0.22863543323557117	-2.269148048889466	-1.6622654992625414	0.12408158843442864	0.0043484734210247535	0.005479652412400814	0.004804765591314697	0.004671615909328382	0.10717562987586875	0.11055910992337172	0.01293111374913466	0.9743441817413192	0.12119473316458533	0.0061791741758187475
rbcX slr0011	slr0011	-0.758085182989148	-2.186199859864638	-2.3085610079588306	-1.9634831503797372	-2.7770303242514767	-1.0770125810221018	-1.6348959377544519	-1.098440766463528	-0.6878616626971373	-1.8961607627072377	-0.6285189932321361	0.5956286429268037	0.0043815793309515735	0.0055888958142272325	0.004697199786159316	0.008165713249344222	0.013092752670998844	0.11055910992337172	0.1293524571776753	0.20693945639552244	0.4514945759639737	0.3897009357986751
cbbS rbcS slr0012	slr0012	-1.3572642028434982	-2.4959615259160257	-2.4927711357716453	-2.131978523701752	-2.579698779810769	-1.3692475898471015	-1.9571482831961164	-2.258801350488393	-0.30508615795394883	-1.7893073406768414	-1.2818518844953692	0.04938904934540001	0.004899253091461163	0.004802400229298382	0.005298969056106905	0.004671615909328382	0.008864107802025593	0.00487334477814029	0.004463249029571361	0.9468231208393217	0.0049846484410387935	0.013877618326170727
slr0013	slr0013	-3.481553423489431	-2.5432563178299397	-2.571299626083112	-2.75803295055998	-3.0322537090400368	-2.953299431609226	-2.343191439492228	-2.540595728446643	-3.1157720442173646	-2.2502913814039087	-2.289010023223921	0.007032668289482379	0.5151167441081597	0.34503740286919043	0.11091207216177472	0.12714425649918804	0.007885360779136805	0.20768570709288642	0.47897785402889226	0.0071420125511591605	0.3101811096976964	0.010172750183459096
slr0016	slr0016	-0.7786724081919041	-0.02423308626290062	-0.8624572167409681	-0.11926349228762548	-0.7283579146092162	-1.10069372024367	0.23986957414584237	-1.4628987336532167	-1.1900689704843022	-0.3797131954261034	-0.8281208664680318	0.15876986603490534	0.9321535868163087	0.9347718989662104	0.7468708664756563	0.867427510818971	0.39452998159642083	0.6704728621298496	0.007987554187105665	0.1349160838695366	0.7848919173181531	0.037395169131984284
murA murZ slr0017	slr0017	-3.1400766382842473	-3.7239228577266577	-3.9149354651240595	-3.61979015147895	-3.795165403419387	-3.42761700264452	-4.568071176249961	-3.2919982521194906	-3.2715098205996687	-5.068127806045042	-3.756377306979471	0.004327937875440067	0.03149473847889385	0.10493443380613962	0.11416276128235016	0.12094920542156805	0.03617708544690336	0.050883731065046435	0.007309760103329909	0.013366078152035697	0.088252584748844	0.030746213905754854
ilvE slr0032	slr0032	-1.9293872376355197	-2.513296238450531	-1.8801155404593244	-2.6622201508810197	-2.4988693752750613	-2.6742985064106404	0.297333232477089	-2.055145921029259	-2.004211587003897	-0.20756316637353128	-2.405411255315738	0.005441104587855381	0.0043484734210247535	0.06001255103942477	0.004674107951401031	0.004671615909328382	0.0038861357297089037	0.21848971289575247	0.004463249029571361	0.004714328978756756	0.9929624865518959	0.0037293329286874413
slr0038	slr0038	-1.5122480896859216	-0.8947271062898688	-1.674736808557102	-1.244313305328588	-1.7413774966612576	-1.522193288903796	-0.873883616870291	-1.7815919365265165	-1.9291216932119957	-1.0565303483137365	-1.6424431945292295	0.16676661097923967	0.9802364561596457	0.14209576662962337	0.15237363346488472	0.0307857741188367	0.013841943214792396	0.005798784477992972	0.008621378683714546	0.004714328978756756	0.008558926384795645	0.019706451396105207
slr0039	slr0039	-0.12774797112156228	0.04208021875933706	-0.6935698054137089	-0.46612004022430675	-0.46860656618262025	-0.8174979232960019	-1.472200618312393	-0.9174665707806814	-1.0396223781958134	-0.8408839867380932	-0.8481492743840994	0.6687404736008974	0.7225113088515743	0.04543746182961714	0.0274033934471062	0.029764823191435696	0.009179523870020771	0.005798784477992972	0.007987554187105665	0.005900198002165899	0.008644201929160007	0.00790671874441074
cmpA slr0040	slr0040	-1.6919725607798253	-3.2365402992661068	-3.1287801271825626	-3.0882221403658616	-3.077382301746139	-2.6930171988747826	-5.359501567287651	-2.801979691985806	-2.6882037071320224	-4.628107611997187	-2.6555103600368604	0.3110788174447383	0.9265312566137991	0.48888067744775826	0.5771872530131799	0.4211996221564321	0.2997176780250174	0.0046234741971317795	0.7440723565498663	0.7465189009400881	0.004700433867676903	0.2015789300371591
cmpB slr0041	slr0041	-0.16650381749719523	0.050007455122845754	0.2643931923306542	0.10894156892697118	0.36596039905962496	0.007858878314171229	-3.7608443588340563	0.24049553855678088	0.14854563313181174	-2.642491681134208	-0.048448223454896966	0.7907316519063181	1	0.32705729524892785	0.8782933198803644	0.1333641200737702	0.9039734252559288	0.0046234741971317795	0.66758636531705	0.9897695442612955	0.004700433867676903	0.8400076721158367
slr0042	slr0042	0.4035189038369634	0.04259869918973573	-0.9076529928628682	-0.7291192402346881	-0.7830580789579924	-0.07447245552580373	-3.885472919265267	0.3711892796157425	0.1689819140944747	-2.820394487047438	0.13518217505331173	0.9469218305057979	0.5115487583475058	0.9792061579050068	0.9940767662394278	0.7294965482223233	0.6941025148749144	0.0046234741971317795	0.6565764599570253	0.8357911659419588	0.004700433867676903	0.4357825426000708
cmpC slr0043	slr0043	0.33399157848484273	0.007295156106643013	-4.841860086046411e-4	0.011883230187314218	-0.07932019849467283	-0.28292806855443503	-1.4835403238603235	-0.14210070832784888	0.35942185925192943	-1.1952933876178975	-0.3073431889976506	0.7080932265140889	0.9265312566137991	0.9795769646722606	0.9052244469565697	0.928257795850718	0.7272477739884764	0.008787316681921611	0.8350285432610804	0.683361249749063	0.009181151644832151	0.7929167884936106
rnz slr0050	slr0050	-5.2307048252798385	-4.846653491873228	-4.610044647183275	-6.0628627815065554	-5.674128520252541	-4.457234828806319	-4.769949956641085	-5.1358923917430275	-3.8313223784798405	-3.979303704664386	-4.290675547322358	0.4194882043165798	0.007380455869023805	0.005923548270969783	0.008662197508713486	0.005272959739678235	0.028152090866613813	0.1274021198772266	0.016038769790272838	0.29114367011368936	0.5836096951443794	0.21206970622091537
ybeY slr0053	slr0053	0.2580500060287883	-0.02848976324324938	0.09092434906130457	0.21648520992082368	0.5539073438869597	0.344282584371285	0.466656714261377	0.9224758390087405	-0.02154443678391817	-0.14431479156024124	-0.05615605159088362	0.2786359694024496	0.710239698389058	0.8709464682844658	0.787437852936205	0.11523055701150656	0.40002281179801835	0.020984926435561265	0.0046349015771217274	0.5773807992238882	0.3265098273961509	0.6251187148912987
dgkA slr0054	slr0054	-1.5674630951979138	-1.8792320222144265	-2.749505307225363	-2.718855794696586	-1.3204206441874347	-2.8095423521993492	-4.3475132189259895	-2.3679191499325314	-2.065874654461636	-4.752577119057942	-3.012736871557617	0.324707916158483	0.009298862453874396	0.017255244725075915	0.00580666892741453	0.819176523482672	0.009179523870020771	0.5265666179749782	0.7771587450238743	0.0039036595260570415	0.004700433867676903	0.004137559376520415
chlG	slr0056	-2.0280548945652908	-2.493187050361667	-2.99581066299996	-2.878010060915042	-3.029041271211172	-3.140581949099282	-0.6176057152517629	-2.1675752183400783	-2.918418645346777	-1.2739770319955654	-2.7393654732546415	0.561343345661614	0.0043815793309515735	0.005259674733992401	0.004959253945143978	0.006587971806264779	0.0038861357297089037	0.4535256244036707	0.008954287680921613	0.10366202304414514	0.12797642123962552	0.0037293329286874413
slr0058	slr0058	-1.047137090577645	-1.3538195257024932	-1.896053618340782	-0.8830465614470857	-0.9072276193103134	-1.8074328008428466	-3.5800257601474423	-0.03903132567634381	-0.796705002552273	-3.38071983560523	-2.096802267154308	0.01944318249729673	0.006202628839613657	0.0055888958142272325	0.013003650762967145	0.008165713249344222	0.010977053743982548	0.0046234741971317795	0.6855448365305973	0.033442701519671346	0.004700433867676903	0.003742735887284221
slr0074	slr0074	-1.5585356508532118	-2.201912604554584	-3.0342366528609377	-2.17062914581035	-2.7714902020952876	-2.043384044388356	-2.624205489532964	-2.596624011952097	-1.5447520621369175	-2.5533606442794907	-2.1729699712029222	0.06807135383634881	0.0043484734210247535	0.004802400229298382	0.004804765591314697	0.004874198620090921	0.004244671579365649	0.0046234741971317795	0.004453316100481262	0.005052974297794484	0.005650730406214428	0.0038809288563452756
slr0075	slr0075	-0.23396475068973105	-1.743724645048741	-2.357619342591144	-1.4679454863996941	-1.845460987234677	-1.2948624357399974	-1.3356888655580654	-1.415700814136708	-1.2377698370557275	-1.5794187305477358	-1.3332119261710147	0.1397277030160682	0.007574576024267105	0.004802400229298382	0.025136623245316885	0.005853197341385819	0.008864107802025593	0.005671990944295323	0.0068742307230925045	0.017502711193948747	0.006034765911975746	0.008768106634494628
slr0076	slr0076	-1.5058346616496916	-2.7282988450999883	-3.2101552431670553	-2.2748720871660786	-2.5602719912542242	-1.6754814051861897	-2.5521497942975993	-2.1817143943359585	-1.5364754151410955	-2.40661360633839	-1.8407508819116762	0.33013431397443993	0.012814267586125966	0.004973069790996957	0.05085171861447732	0.005272959739678235	0.013092752670998844	0.005937828424339597	0.02746255588589617	0.02097621850598566	0.008954480246737562	0.059039739878200895
queD slr0078	slr0078	-0.7005829027147272	0.10993661831689212	0.26202910453801886	-0.06963160354710685	0.09801319457987052	0.12278544826989778	0.12302231555451563	-0.41689767723467014	-0.14486369629245519	0.152271335330058	0.042871122170507064	0.008830475308049611	0.7835065316252957	0.42896751121577875	0.9110685127952216	0.8000795904272959	0.7821325689245179	0.8370511182505816	0.038752643521825565	0.37526110108808913	0.5781719797851453	0.9702120696776682
rimO slr0082	slr0082	-1.18469813334716	-0.05400050826450219	0.14822626114748744	-0.13937559747562436	0.2737055419261765	-0.32046161499217324	0.3583910429926484	-0.717185592189636	-0.1507469991104857	1.4306625332677498	-0.47970103782732626	0.005441104587855381	0.7977636028570015	0.45700213311086196	0.29155762277354	0.17476727706217401	0.11884596391150677	0.07820540905276346	0.015516586492355045	0.19237207405700046	0.004773089060960111	0.028484138927603465
crhR deaD slr0083	slr0083	-1.9759155336757668	-0.4015949180870687	-0.27776733178801394	-0.4405520717513914	-0.19396580722071666	-0.7880970295171766	0.325767311193163	-1.5070783303240631	-0.424003232189076	1.4414733640732098	-0.9314521796458433	0.0042112226307496874	0.16953179824023681	0.4217224623802351	0.05252987381588474	0.28642819277695436	0.014917390678851285	0.7714019652891072	0.004463249029571361	0.20202234921755685	0.008301176309220537	0.0064328619151129305
slr0104	slr0104	-0.18590981319473707	-0.2696384313696776	0.22383769909144233	-0.08354211667056204	-0.34070416933468434	-0.6359749123512821	0.453945476255698	-0.8050629066545467	-0.712271755293217	0.4973826523963479	-0.3695949868613184	0.20755768882287196	0.0941847853679514	0.5329529459338858	0.4793493146078489	0.03281407994476604	0.010232855058989136	0.027043854541076953	0.006456141270656163	0.00854286245929043	0.028902702541525233	0.03629664898492524
slr0115	slr0115	0.7107260277342028	-0.3046326840307225	-0.9447897848052005	-0.7117713450201173	-0.43660834479450933	1.5904138639866565	0.9947601584036023	-0.08088219256644726	0.4205655077948953	-0.03913573475673194	1.0853299964474388	0.038022475974663926	0.7618788689962861	0.02856395173735499	0.7414502520765435	0.6549502825307907	0.0038861357297089037	0.0046234741971317795	0.6039496558453412	0.40404382699327324	0.9825344451964676	0.0037293329286874413
pcyA slr0116	slr0116	-1.8471169476070366	-3.057337529465214	-2.628043741229926	-3.9597163314251045	-2.7900032576204823	-2.209622903895351	-0.4298862068202032	-2.8872480414631867	-1.9583490172960216	-1.1915147207838384	-1.8516168604378975	0.03939068502668939	0.011169352495701952	0.018663434884768824	0.006633781979875859	0.008258424894169591	0.1429428609297126	0.7622035803343385	0.3246677270619762	0.3343616735829912	0.9825344451964676	0.08391868238701976
thiC slr0118	slr0118	-1.9259241507140257	-2.6083065918778616	-3.033202002204444	-2.8037703465646278	-2.565094686397111	-2.7055879163570626	-3.423365165903381	-2.9604575361371213	-2.7976224739168565	-3.2045789135148848	-2.937568210999777	0.0997508290202725	0.07647917268276379	0.06182019108867053	0.009368913023385429	0.1403994475102957	0.03736023734490128	0.011273498695716073	0.005223279550916084	0.008316696753380185	0.20494650101014777	0.015081874206268643
slr0121	slr0121	-0.4192522679158438	-0.20076122291952891	1.0149037859856251	0.16213527138996017	0.40773709954917925	1.008043988390709	0.020086009383578834	0.12001458094369774	0.5005754617044481	-0.16213365132632349	0.5380274211958512	0.044832065428441044	0.3426064494136617	0.005259674733992401	0.4683322797835149	0.32547073580338287	0.005015324451947279	0.9362780202731712	0.8482291254996738	0.03929724727840514	0.5781719797851453	0.07478245213125781
clpB1 slr0156	slr0156	-2.4729386689241295	-2.5403983634064846	-3.6478747820932527	-3.684021046218114	-3.4078854033016452	-3.0342640484067482	-4.16178818441751	-3.867712080383404	-2.628883508162577	-4.3077597223608	-2.5867408145698367	0.08985389107823419	0.06686423137525671	0.006336576282757522	0.008156153378452321	0.008258424894169591	0.04425951645350759	0.054046014296397556	0.055835654237622906	0.009758274947822734	0.06989094853091708	0.04574047541705707
clpR slr0164	slr0164	-3.8042850545208236	-3.2226685006565208	-3.087522897329876	-2.878869652220973	-3.6899734312706682	-3.1333292911975086	-2.172322222704112	-2.9817939237826803	-2.5206176749478697	-2.246882877243361	-2.2984126350963354	0.004020937266418331	0.006059711641547723	0.292590756255785	0.4225003741507408	0.0844294754982197	0.009179523870020771	0.13177968297615245	0.150982188765692	0.022961389637422943	0.12797642123962552	0.015653325189937693
clpP3 slr0165	slr0165	-3.0326829265672917	-2.5209306513015095	-2.5704781203685845	-2.699292147961205	-3.141528457740497	-2.8303316801135616	-1.6963721263475928	-2.6732638527925263	-2.3170431945898518	-1.7758131501253096	-2.1200715052256385	0.004020937266418331	0.004362709465680016	0.006336576282757522	0.005630303307060387	0.004874198620090921	0.003910543833250449	0.4021602192088709	0.004463249029571361	0.0039036595260570415	0.13462145590174143	0.0038809288563452756
slr0184	slr0184	-0.193601160047339	0.10844732201215747	0.051214340544573786	-0.1389857724582568	-0.1862704265227303	0.19300804023663665	-1.7509784429385165	0.06755354395344282	-0.13419651703776772	-1.7228591599818905	0.15476936861574445	0.6955938990506173	0.7225113088515743	0.9862611698541649	0.6213941282001485	0.6361049322174606	0.26577769377474075	0.009374311369416972	0.9281835204722315	0.7927060256145457	0.014572302210617947	0.8189480837801191
pyrE slr0185	slr0185	-0.9176050107181202	-1.766919518081657	-0.8448806504129833	-1.904060690079394	-1.2259397845026003	-1.5959412053746287	-0.6529349508908738	-1.2491286079922144	-1.3433495512115998	-0.5190455943730556	-1.524812046307971	0.12026940949988313	0.004790122049154774	0.010643876487381227	0.004674107951401031	0.007604341077734534	0.006313587535765085	0.049500005015868945	0.008621378683714546	0.051381129997486036	0.07618453453489941	0.003971285845882556
slr0193	slr0193	-1.9493980230618628	-0.8593837769047027	-2.2668204112369854	-1.4003069476291103	-2.6570377332387816	-2.3174510319558763	-1.6638732938897114	-2.3986946858015172	-2.9840990555543616	-2.125543897896931	-1.6209671106679984	0.004020937266418331	0.04092740309742497	0.005705730896352382	0.020732197741164197	0.004671615909328382	0.0038861357297089037	0.009085752518861696	0.004453316100481262	0.0039036595260570415	0.005650730406214428	0.005309797298269375
slr0211	slr0211	0.502058860771822	-0.06382359568317537	-0.70420083788782	-0.39856752642368604	-0.0099802786336547	-0.3186642939614514	-3.184731156766901	-1.9107848937622909	-0.045135853704989085	-3.5785114909044817	-1.1501542786438252	0.009794028569654539	0.7679000289544256	0.6295827880524384	0.4225003741507408	0.28642819277695436	0.43275797584315473	0.0046234741971317795	0.015516586492355045	0.4167763895255477	0.004700433867676903	0.02385482947987556
metH slr0212	slr0212	-2.1238274313979195	-2.5536709472489525	-1.2804496793055116	-1.8689781250551738	-1.6939095666745474	-1.7592764642366059	-0.25350554734959385	-0.9606057041471923	-0.5433539212285302	-1.0105409660542397	-2.088183388984651	0.004020937266418331	0.0043484734210247535	0.6554199588550556	0.2758636408663255	0.4099657676859474	0.01057262466620889	0.6601267195766432	0.1887046688323436	0.8914203397765373	0.7945640623249143	0.0038809288563452756
guaA slr0213	slr0213	-3.847306548218569	-4.782529904847265	-3.8729852817305748	-5.18940777367826	-4.470525567081462	-4.697678595939933	-5.08073716504725	-4.540058855911302	-4.76051512107495	-5.152360193852032	-5.230404718926413	0.004450270223411904	0.0043484734210247535	0.004802400229298382	0.004674107951401031	0.004671615909328382	0.0038861357297089037	0.0046234741971317795	0.004453316100481262	0.0039036595260570415	0.004700433867676903	0.0037293329286874413
ftsH2 slr0228	slr0228	-5.2573468848117955	-3.0439341262123722	-3.205823867140876	-2.8153128430835723	-4.589290327703206	-2.385193937915821	-3.4911803953544105	-3.706725363931046	-2.914352988970651	-4.420126667609661	-2.9191983614032657	0.004020937266418331	0.0043815793309515735	0.004802400229298382	0.005298969056106905	0.004671615909328382	0.0038861357297089037	0.0046234741971317795	0.004453316100481262	0.0039036595260570415	0.004700433867676903	0.0037293329286874413
glgX	slr0237	-0.3413356765197825	-1.6183748862894176	-1.8965415893804245	-2.6102370694128387	-1.5189372974253987	-0.8207569248192693	-3.3210694985911555	-1.3119613720293617	-0.31656359422801494	-2.2629664867280685	-1.0723062820322968	0.8538209956217918	0.9712427921293731	0.6554199588550556	0.0060343917938512565	0.6095325729853496	0.32316010316676735	0.01464961478012433	0.5968639210324211	0.22686041047797326	0.008164034838146974	0.40395820843833374
slr0241	slr0241	0.9434264563692175	-0.3210449312017345	-0.25909911883586195	-0.18635243608388458	-0.4054595639353628	-0.04718634873904768	0.05749107174717228	-0.2301556134606076	0.3193320764266794	-0.24533013654476993	0.07213221814304287	0.004202174557852471	0.254216646943632	0.21173041575767315	0.516667255274886	0.0844294754982197	0.647204075958873	0.950722413308454	0.1261897407761592	0.6341114418606684	0.5435702709877835	0.9002382589182513
slr0250	slr0250	-2.1535854799246423	-2.103180798778179	-0.839655210417848	-1.5439345389856367	-0.3716694006469983	-1.0564458703474593	-0.138841531046408	-3.550371122645319	-1.5793012208717094	-0.5372908005824559	-1.0277917741222287	0.22063892942345992	0.05813466997371638	0.8284649848497222	0.11416276128235016	0.8816853979305898	0.08039665212330523	0.9679914470039143	0.004453316100481262	0.008316696753380185	0.25821439393623635	0.16599794724125919
slr0251	slr0251	-1.817599975969418	-2.4123329434804126	-1.0890391919324327	-1.854368895705746	-1.5910204647992985	-1.5195616807171712	-1.1578848426643968	-3.581872152595791	-1.8167974001069511	-1.2680745586233	-1.7099399547984249	0.022982055538575432	0.028001477835512618	0.6487219176974133	0.15974618074111097	0.6361049322174606	0.00815723138704418	0.4599314414322239	0.004453316100481262	0.00785461401681604	0.3101811096976964	0.009482700869618966
ndhH slr0261	slr0261	-1.5853559363549738	-2.0036830448298786	-2.120188839029704	-2.1224747370958412	-2.4814652765169036	-3.6590182018671102	-4.960039314883219	-3.3002696636022075	-4.559931493864868	-4.857544285021244	-2.9358374593963603	0.004818870385640113	0.0043484734210247535	0.004802400229298382	0.004674107951401031	0.004671615909328382	0.0038861357297089037	0.0046234741971317795	0.004453316100481262	0.0039036595260570415	0.004700433867676903	0.0037293329286874413
slr0264	slr0264	0.011259577211670974	-0.580772296368707	-0.46649660667776394	-0.3203018091570318	-0.5261639870506155	-0.4761725959228875	0.21155677753574695	-1.070098052041503	-0.08260853102169959	0.30121615923462136	-0.5685942296461757	0.33013431397443993	0.5059360950442113	0.5643748285666392	0.80018152050555	0.928257795850718	0.9944952661410161	0.7843182347971369	0.005907044487787799	0.9460721994406432	0.19425769979444005	0.7959472744540524
slr0267	slr0267	-1.8883083251202142	-1.8417446741542947	-1.151782429957401	-1.5257128473773307	-1.796109639741993	-2.8887655576413764	0.19148929707052537	-2.1414678211738583	-2.5964629955888876	0.13726233160921233	-2.3968516320858986	0.005944155848476314	0.005965007367979008	0.021477010665926347	0.007942776316187524	0.07168117219473728	0.004244671579365649	0.22931366092418817	0.038752643521825565	0.08627910608127025	0.4574819253765952	0.007366995361409673
gcvP slr0293	slr0293	-3.6245463802952265	-2.049152720208491	-1.3475858300789694	-2.7286944194236264	-1.682952506256197	-2.10044160445476	-4.443393299076582	-2.911902966103972	-1.9227917564007442	-3.859772009328601	-3.265798735578573	0.004020937266418331	0.0043484734210247535	0.07709245555435543	0.004674107951401031	0.05415150363538308	0.003910543833250449	0.008277819295821496	0.004463249029571361	0.00854286245929043	0.016516919971025282	0.0037293329286874413
fraH	slr0298	-0.5097327862492197	-0.7821524740385898	-1.0972817877805325	-0.9070897061062282	-0.6058309805661188	-0.8804726346065617	-2.3557392740502627	-0.518582027249496	-1.0321543784618183	-2.265820138255779	-0.9475379429200546	0.9721864924133998	0.8644122174027622	0.5749609928005832	0.5706052195385756	0.8871146403466714	0.6581188638735399	0.0046234741971317795	0.6194798360267305	0.8584032492905942	0.004700433867676903	0.298708990637765
slr0299	slr0299	-0.008875551366966758	0.031480473700123385	0.04851005480295414	0.09082167506943481	-0.11496745688565754	0.07659730046823834	-2.5956463324161607	0.03218763681984452	0.2100559455051098	-1.8903601254868847	0.037795820892155586	0.6892156628601628	0.9885462495512658	0.9553124756899953	0.9780012376513401	0.32547073580338287	0.9230035467231817	0.008787316681921611	0.9681125047829264	0.5254370720085911	0.05410461134839943	0.8860603692571573
slr0300	slr0300	-0.02617300294346914	-0.4191463516005115	-0.9177683632257333	-1.2961362756957524	-0.6931109539292688	-0.23450590190192827	-2.1469135101969656	-0.4994316662972113	-0.41422596421506197	-2.3537389852284516	-0.7962578622781794	0.9575812911341901	0.5558216391405503	0.3681882947571069	0.516667255274886	0.13021815144165913	0.24576937532259216	0.004745176259434029	0.40214673665161477	0.5254370720085911	0.0049846484410387935	0.12270912842691464
era slr0321	slr0321	-3.105058359178128	-1.8505704865841364	-1.4585617466402063	-1.4846536620354285	-0.7658800618176443	-2.4915478212615727	-1.1631819295812589	-2.1956087191968856	-2.4159433513465043	-1.160594101384722	-2.3872833185134716	0.004020937266418331	0.0043815793309515735	0.32160331914980334	0.01405186284595302	0.8780970612282495	0.0038861357297089037	0.962857221112891	0.004453316100481262	0.0039036595260570415	0.5836096951443794	0.0037293329286874413
ndhD1 ndhD slr0331	slr0331	-0.8911309370484651	0.052785971233179886	-0.2080299477355421	-0.13881689624616647	-0.5887518001889676	-1.3616067392981426	0.04845853876414391	-0.3455387312354358	-3.1945704232898127	-0.06101964956661496	-1.4376354351447544	0.007844773596427063	0.8039804985282653	0.38570791314001074	0.8175650590338746	0.026737426981158274	0.0038861357297089037	0.9939373445330829	0.08600576685341124	0.0039036595260570415	0.9660830622888625	0.0037293329286874413
apcE slr0335	slr0335	0.8731792145296878	-4.548924402305417	-4.58757748140863	-4.373349811752695	-3.7435258374116733	-1.7873597850838883	-3.594433355767297	-3.558582883606309	0.503434614010238	-3.5254552108642323	-1.0687494023814672	0.004202174557852471	0.004362709465680016	0.004802400229298382	0.004674107951401031	0.004671615909328382	0.007885360779136805	0.0046234741971317795	0.004680999080242372	0.04520026570298474	0.004700433867676903	0.005492793358480986
slr0338	slr0338	-3.7560082193559836	-3.319230697075266	-4.32944307101942	-3.670227165906333	-3.9497487580617454	-3.9253546268941086	-3.9082781592811995	-4.163825802679419	-4.693737239980371	-4.514924730044658	-3.3482577981334702	0.059942055351316935	0.004407158682625764	0.004994489800251111	0.037460058120648884	0.004671615909328382	0.0038861357297089037	0.0046234741971317795	0.004453316100481262	0.0039036595260570415	0.004700433867676903	0.0037293329286874413
petB slr0342	slr0342	-2.1263234043389683	-2.811870407282319	-2.5592574592054484	-2.5651013382947974	-2.544406324364831	-1.4293700000794527	-3.2448829348125425	-1.9940772033138903	-2.4160140040324483	-2.499416524416703	-1.338584435347199	0.4984286243819813	0.00639305370990939	0.013774394609168024	0.21142106219676654	0.018160891141353507	0.18563048782844482	0.08035228169644555	0.47651544050410743	0.031149891209946334	0.07246306499378158	0.6540499715112658
petD slr0343	slr0343	-2.8570399044180936	-4.2219884924494755	-2.9155326352393276	-3.077956826503602	-3.4146412418731424	-1.4457147377943174	-3.236552814264428	-1.3270448455108357	-2.8083552356905614	-2.1848927204567894	-1.2909980469473537	0.004020937266418331	0.0043484734210247535	0.004802400229298382	0.004674107951401031	0.004751057746756022	0.12823169605978185	0.0046234741971317795	0.15789483309288813	0.004513548579747765	0.005163325138571356	0.16205043548388626
slr0345	slr0345	-0.11043119142072211	1.400744224646007	0.6821050249802731	1.1692579565326093	0.4496744030087386	0.48622245866852576	0.16658098657351295	-0.4473203582495063	0.4319695717329828	0.3335457076939909	-0.0181166427628276	0.5361662761244143	0.00639305370990939	0.23118273802532394	0.3374890259516336	0.12714425649918804	0.5631499120662032	0.35269727894348984	0.03142577309244049	0.39662631754432226	0.13802678969050378	0.6716428128890487
ispH lytB slr0348	slr0348	-2.300465431774966	-2.439142109861505	-2.465679262736533	-2.4921135206360927	-2.0639842467077125	-2.5780325003619295	-1.404982203625514	-1.7771822697881148	-2.47576369749832	-1.2221967903301316	-2.7760622377757485	0.08162941076331037	0.005419786101297865	0.029525843701993265	0.0173014257549265	0.03281407994476604	0.038641320894408894	0.29788433901699163	0.21017760578303757	0.04366490508684598	0.4261325550571059	0.009821478253391027
bioU slr0355	slr0355	-2.7793920477938303	-1.5978828149072946	-0.8506321350022623	-0.6283412734382842	-0.9375073687269481	-2.7334870048241884	-1.8745394695432365	-1.506831934825714	-1.9463836630118148	-1.3012373851283772	-2.5827836752742868	0.004020937266418331	0.2187753286535796	0.25275144400204214	0.35807899874202054	0.09142776550109719	0.0038861357297089037	0.0046234741971317795	0.006456141270656163	0.006310631378257773	0.006875266817365047	0.0037293329286874413
hisS slr0357	slr0357	-4.0233824877224365	-4.384562378152061	-3.999548394175796	-4.473473871888669	-4.21245363692925	-3.856676841425411	-5.134048225654843	-3.656018188439107	-3.9638798440158096	-4.1321033091393025	-4.2603013096796625	0.004202174557852471	0.0043815793309515735	0.004802400229298382	0.004706459296715753	0.005047970473679648	0.0038861357297089037	0.06683148637064638	0.004463249029571361	0.0039036595260570415	0.022038239129431657	0.003742735887284221
slr0373	slr0373	0.9992788149167818	-0.8743598647348149	-1.626684902026543	-1.8400596939745248	-1.0660307448556834	-0.25804905378049686	-1.392514625244589	-0.8821678129754054	1.117351223656037	-2.3658018093938282	0.22684726916012518	0.004202174557852471	0.005965007367979008	0.004802400229298382	0.004674107951401031	0.005213396175982973	0.06509370325325273	0.005177368874302778	0.006621983451720678	0.00396203681817978	0.004700433867676903	0.32759223658948494
slr0374	slr0374	0.30385007182724066	0.07904576228558266	-0.37623194989743886	-0.516693650284364	-0.2003704713022435	0.19480029158727952	-0.7719635417657066	0.3010616740413766	0.14298825341874463	-1.51162936551637	0.4445993853888651	0.1397277030160682	0.9712427921293731	0.20154743082541643	0.019127275029566296	0.35466639984419607	0.5631499120662032	0.016835380647902787	0.08600576685341124	0.8914203397765373	0.005374886656736997	0.298708990637765
slr0376	slr0376	0.306567312830687	0.053835030386679375	-0.0816925232497616	-0.31966464764458535	-0.026895298123799025	-0.17981440451772196	-0.5069658390568021	0.1046733911160053	0.060405255071319074	-1.754513663774437	0.2596299721464352	0.08162941076331037	0.7559771602834795	0.4217224623802351	0.08653570810012955	0.6904446643652054	0.8086774164782201	0.06500298406336669	0.6905214888936628	0.9051210813331662	0.004700433867676903	0.5097074860858273
tmk slr0379	slr0379	-2.619483347019441	-3.8226363171612245	-2.5416600494542383	-2.8072896463317534	-2.5206808179549673	-3.144444330306294	-0.6374315042720068	-2.3917213979412075	-2.3154152028316948	-0.8581851002853416	-2.9117937616081235	0.09687659582251708	0.007997700165579302	0.5102240461635813	0.25879280549651773	0.6904446643652054	0.01175457618851972	0.7532150674858561	0.21017760578303757	0.4368867543900526	0.155785050785697	0.015653325189937693
slr0384	slr0384	-1.9656421439948624	-2.9473611330907312	-2.9817478692104107	-3.6049830137645515	-2.8695516512438184	-2.631547291981806	-3.4930917382836726	-3.314038308010577	-2.361040603548379	-2.967609562862794	-3.0058738226709028	0.004202174557852471	0.0043484734210247535	0.004802400229298382	0.004674107951401031	0.004751057746756022	0.0038861357297089037	0.0046234741971317795	0.004453316100481262	0.12793720370177683	0.0055424149510450525	0.003742735887284221
pgk slr0394	slr0394	0.6629942471371291	-0.5603035959194066	-0.47603430991720247	-0.6689376776678244	-1.126373511557567	-0.21868230236206535	-0.3748658007763347	-0.616488979160736	0.24685016603913518	0.09148975984003696	-0.2699975167351313	0.00819126962257469	0.42783655760550504	0.9902358008772091	0.17781633747010178	0.42608716093697335	0.11578055565591663	0.17339559079720715	0.9457679620920794	0.4511347715469483	0.8714774360758969	0.13284454935081152
ycf39	slr0399	1.1614436566771695	-0.12200345156909706	-0.19316203867000264	-0.1034359228640822	0.059285371028964556	0.4202574478499759	0.48529050660451156	0.23740318554627557	0.9707358215458676	-0.4095233406969446	0.7345925566182974	0.004662646227037888	0.48703462755661453	0.5270947634433022	0.5111096949167425	0.9083156735653751	0.21979054566127043	0.12030637148363785	0.537331841787019	0.00396203681817978	0.10007259465413743	0.09669223874943074
nadK2 slr0400	slr0400	0.4058974687469309	0.5902742670792943	0.17774474690189657	0.05670918270068167	0.3528788982700989	0.5995379682654602	2.475456875201949	0.5272744594434834	0.37917575363409856	0.9962897803684805	1.2200228679122769	0.02542447119990353	0.254216646943632	0.8231502018808535	0.9757842138575954	0.29609865633078625	0.10435981463645211	0.004980571761249748	0.012532572156910993	0.18279202553230217	0.005517510952915314	0.00790671874441074
slr0404	slr0404	-3.1413036585424132	-1.9800620598459928	-1.4097665984924896	-1.554090359917713	-1.6975620404654632	-2.0267276963020517	-2.6401951733707723	-2.3583222653712297	-2.3183166506084705	-1.7515363928648948	-2.2733828994331415	0.005596147409483178	0.24465211279688315	0.9780605843729534	0.80018152050555	0.8576866244314012	0.013448764518541548	0.03668224404258842	0.004800873627839446	0.08440443946696223	0.030987527546602556	0.019706451396105207
pyrC slr0406	slr0406	-0.48799264256053954	-1.021944400754297	-0.6100330899802716	-1.0064637849950657	-0.5654100582667605	-1.1665823560656516	-2.8385512242563258	-0.5696401806555106	-0.803517780207606	-2.4017140789144684	-2.021264142199063	0.5096106444607926	0.15035675774960838	0.16231253381937327	0.5634933601755001	0.4413835535841685	0.06925112338755397	0.0046234741971317795	0.23418406286242643	0.5455129065903834	0.007334702054184852	0.02385482947987556
nhaS5 napA slr0415	slr0415	0.12196728419793555	-0.25904152571772143	-0.6133552991009207	-0.44413544832710017	-0.2790876217575701	-0.4043316556845847	2.669564103502742	-0.3390373756328447	-0.6106633376434516	2.0587297597233496	-0.13322681226439553	0.5566096753520644	0.17256869931955904	0.03580487314332567	0.04760886117643099	0.2528006634202239	0.2997176780250174	0.0046234741971317795	0.8791645862034881	0.03929724727840514	0.006189171721839456	0.18852315222130822
gyrA slr0417	slr0417	-1.7159914326375107	-1.0636894793075151	-0.9530609940355012	-0.6716798690022456	-1.8748231084268614	-1.7448846765703412	-0.3887309792433198	-1.5622748839402192	-2.203421269710792	-0.477359236891462	-1.9075444167250886	0.004020937266418331	0.6270246087333544	0.6026547852516219	0.7744302432729546	0.26374791884038323	0.0054686675631777015	0.939769805141955	0.050788805092176474	0.00396203681817978	0.8921538896946513	0.009151337000409652
folE slr0426	slr0426	-2.379555711510998	-0.8903722257501083	-0.8824186675065541	-1.0820746291950667	-0.9461417786973089	-1.3219755029793399	-1.4378815147449573	-1.2616590099397296	-1.0136552995791077	-0.32756587793989844	-1.158789392860112	0.004020937266418331	0.03367209189110591	0.14209576662962337	0.07662846244238217	0.9515625171544224	0.010232855058989136	0.009374311369416972	0.01405878827820951	0.4093524525721028	0.07402974060162117	0.012896994715495783
efp slr0434	slr0434	-2.9103610298422935	-1.6013151557586618	-2.379579743973339	-2.2566432255142033	-1.8271774202812328	-1.8647845497146807	-0.04158809132112892	-2.2051459339697908	-2.9745887352232754	0.7977298271466912	-1.8166925045266362	0.8082313271949857	0.0941847853679514	0.02506719609447055	0.03166700876465555	0.08166579968344444	0.06509370325325273	0.815955708185767	0.00773902587602451	0.11603427027652088	0.5836096951443794	0.15117190460497873
accB	slr0435	-2.8286356353257127	-2.295212372939672	-2.590250167279729	-2.46101781195373	-2.6691598596323174	-2.6816242984288827	-1.7054473669405414	-2.8789860771856155	-3.985285143617531	-1.1569428686360383	-2.256190221466827	0.03424429705390504	0.02053232342556854	0.034876084312472695	0.01793606580397774	0.008258424894169591	0.09427603907855107	0.019523768445010376	0.004453316100481262	0.0039036595260570415	0.3037044107043536	0.008488117103644888
ccmO slr0436	slr0436	-0.827433093679683	-3.030780149163183	-1.934803518194625	-2.063993797769822	-2.7987330116094773	-1.1669415348536014	-2.876590699509712	-3.5012059197803724	-1.525643154109759	-3.1782414771344243	-2.2013689502905613	0.2627170541737136	0.004407158682625764	0.008660215454438196	0.004804765591314697	0.11523055701150656	0.007496976497552928	0.016322493098060237	0.05772774565868532	0.1516801522355061	0.005650730406214428	0.05395270204461867
aroA slr0444	slr0444	-3.592666740659377	-4.313214130343295	-4.016180544077747	-4.78874395986972	-3.5306876503170677	-4.364225755098804	-2.603064729469602	-3.8445437235548714	-3.360551918295419	-2.12567859642077	-4.630486312987755	0.043406192680143146	0.004494568139967496	0.007522334663912803	0.006633781979875859	0.008668075598720702	0.005015324451947279	0.32080188923890485	0.15520350502966898	0.04645100707402107	0.028902702541525233	0.0037817843075515474
slr0445	slr0445	-1.0152495277331175	-1.3875925240046254	-1.6457521614478465	-1.8197170095837427	-0.9077608828148677	-1.060379034038927	-4.187771404018519	-0.7364348389035368	-1.4606499097181234	-4.136765813119954	-2.8274520946365653	0.004202174557852471	0.0043484734210247535	0.004802400229298382	0.004674107951401031	0.005272959739678235	0.0038861357297089037	0.0046234741971317795	0.006621983451720678	0.0039036595260570415	0.004700433867676903	0.0037293329286874413
amiC	slr0447	0.6076714585327592	-1.0363294146341682	-3.128109372355784	-2.1574608095329464	-2.8676804466484307	-1.1625777455766186	-0.3097891688759965	-0.7765826551345767	0.20302192134059557	-1.7090423340518515	-0.3836794174365359	0.9575812911341901	0.17567580988338924	0.004802400229298382	0.004706459296715753	0.004671615909328382	0.004534940509245463	0.4891416392334255	0.9034527980663636	0.3543015242263627	0.004700433867676903	0.06422160181564321
ski2	slr0451	-0.21421507324144876	0.18282819124546063	0.14078579356751333	0.027137003831856948	0.5829055066351988	-0.32834503868763487	-1.544104865888168	-1.8023942617272348	-0.27373087724562184	-2.0676623537907224	-0.004094853775654008	0.4538258123699344	0.48048684973907796	0.5142780938979736	0.9940767662394278	0.14444997443481247	0.32316010316676735	0.01257515403591685	0.09325719304730266	0.531752430611379	0.007334702054184852	0.8133757175418606
ilvD slr0452	slr0452	-1.6372247227496752	-2.4987251415458607	-1.8019686951659726	-2.2601636536277407	-1.9829051567861153	-2.234334890762322	-3.790772426413054	-1.422543505413215	-1.2634974673387132	-2.7603704502728523	-2.5876597124539087	0.004020937266418331	0.0043484734210247535	0.01612935370111106	0.004823142164640209	0.008165713249344222	0.0038861357297089037	0.0046234741971317795	0.007475185396714336	0.051381129997486036	0.004700433867676903	0.0037293329286874413
rpsD rps4 slr0469	slr0469	-2.731897070275288	-2.362773845300019	-2.4992955825629015	-2.4050261133960853	-2.7521582408827174	-2.3990204481641344	-1.1557719718136676	-2.7892344845884103	-2.731115675391206	-1.472961000156981	-2.368335478654176	0.004020937266418331	0.0043484734210247535	0.004802400229298382	0.004804765591314697	0.004671615909328382	0.0038861357297089037	0.008084041446795923	0.004453316100481262	0.0039036595260570415	0.004773089060960111	0.0037293329286874413
slr0476	slr0476	-1.6283775332326884	-0.8007943787126811	-0.5945021671665085	-1.1432861403863306	-0.7573800786671787	-1.7703033314334364	-1.8754889504288201	-2.0550024180977347	-1.3599928773263132	-1.926653553081723	-1.4549615222001244	0.8753595637872725	0.025081763233478858	0.13894560707749679	0.007942776316187524	0.010137025226077359	0.7444585809468652	0.009715412208604801	0.007079724220710441	0.9674804278909739	0.01409094303003484	0.7665193044793166
slr0483	slr0483	-0.11594591197430713	-1.8157006785862604	-2.605849275938605	-2.4439301197719563	-2.5332766433976817	-2.3036121462732577	-1.9941355513165488	-3.413841729209257	-1.8578821035359314	-2.423393401485997	-2.0398789086248303	0.2627170541737136	0.005419786101297865	0.004973069790996957	0.004674107951401031	0.004671615909328382	0.0041504660932357475	0.06882699935103909	0.004453316100481262	0.004086853293721614	0.005374886656736997	0.0037293329286874413
slr0484	slr0484	-2.621214481032981	-0.14131026356802243	0.24824626163730729	-0.47548027247226476	-0.0777561713512862	0.029166687757319835	-0.5507377154599735	-0.4876015433904595	-0.2782808087167038	0.33473533276909073	-0.46660848750393297	0.004020937266418331	0.9265312566137991	0.32705729524892785	0.8235840617952556	0.9180078896498953	0.9230035467231817	0.0759426537954615	0.09613598559551385	0.2211290606257383	0.3150300937676771	0.16599794724125919
slr0487	slr0487	-0.1253634709161496	0.31493891822951164	0.5573552915907571	1.1424316876545084	0.5458590958952225	0.4926039273420758	0.22755159582926685	0.22313849472478134	-0.05198932119130205	0.45122635323556115	0.12819602517020715	0.5211609257779276	0.38354768930573796	0.01459514280969415	0.004674107951401031	0.03281407994476604	0.022021281481653856	0.2603254602839053	0.3490089073717096	0.683361249749063	0.08037738294086581	0.6540499715112658
murJ mviN slr0488	slr0488	-1.0116332036404678	-3.0796206113634184	-2.9050666664018165	-2.905003663912503	-2.0448616388812475	-3.185791935052071	-3.8350270166322136	-2.748530301659843	-2.4217614581453257	-3.4407820927416997	-3.4115238801512153	0.25369606677924234	0.0043484734210247535	0.005479652412400814	0.004674107951401031	0.004751057746756022	0.0038861357297089037	0.0046234741971317795	0.004453316100481262	0.0039036595260570415	0.004700433867676903	0.0037293329286874413
slr0489	slr0489	0.15742930616853756	-0.4350608766082027	-0.9649318471940341	-0.4598898376645396	-0.38376999598919515	-0.738417827907839	-2.435714802481155	-1.2047619376345553	-0.6571214048928775	-1.5612816644206144	-1.3392052122648872	0.7853048391346065	0.22344247363468558	0.011957956631074185	0.3182525222490791	0.1050840431174113	0.04546233209870064	0.0046234741971317795	0.055835654237622906	0.4167763895255477	0.009181151644832151	0.020602572993808944
slr0495	slr0495	-2.247085147239068	-3.232583667696921	-2.393722171960626	-3.0284522638555487	-2.2093324062025936	-4.12789440301327	-1.0523025749529122	-1.1813556993473882	-3.208867253655648	-1.031269754449227	-2.1764057691934764	0.009794028569654539	0.007574576024267105	0.018663434884768824	0.04760886117643099	0.08630205925828253	0.05929108222900323	0.32080188923890485	0.7142615650987602	0.019603104706633588	0.07818126518146637	0.007012202296047135
hisB slr0500	slr0500	-4.986967865003107	-5.15367271899151	-6.0068226001370855	-5.1041337370945445	-5.344042671712546	-5.214677150126635	-6.867194652811384	-5.2661172213709655	-5.2019033645059585	-7.048694799507566	-5.968462666600143	0.004512654927859494	0.0043484734210247535	0.004802400229298382	0.004674107951401031	0.004671615909328382	0.0038861357297089037	0.0046234741971317795	0.004680999080242372	0.0039036595260570415	0.004700433867676903	0.0037293329286874413
slr0503	slr0503	-2.543083533933201	-2.930927773076566	-4.626080182535544	-3.7273718056025875	-3.973289270129923	-3.6803609078614437	-3.660928226369342	-3.5886740076062345	-3.5547571383362677	-4.139199798552162	-3.656186358358919	0.006817369317708637	0.009000189922861347	0.058503790043751246	0.05787204100204844	0.006587971806264779	0.004061973035394462	0.016835380647902787	0.004453316100481262	0.009526751464464817	0.11464281494345858	0.0037293329286874413
por pcr slr0506	slr0506	-1.1167411604317201	-2.5606249984599114	-1.6925031769610486	-1.8709281549875425	-2.767627909203756	-2.139288884539312	-0.8034538170808421	-1.3595975281689134	-1.8763688079935228	-1.458158657261208	-2.015393343174267	0.08383352199221276	0.004407158682625764	0.08170109932587878	0.10768525250446019	0.006216837501904205	0.004920391531405003	0.07820540905276346	0.02491393964970466	0.02097621850598566	0.024499669159399922	0.011310964819074246
purS slr0519	slr0519	-3.8555975440401022	-4.620611849590691	-4.574351897733265	-4.484737950666952	-4.28351957939203	-4.756669256189792	-2.2782543354815266	-5.15115324901482	-4.855799482941558	-1.4008130518479995	-4.034733944213348	0.004020937266418331	0.0043484734210247535	0.004802400229298382	0.004674107951401031	0.004671615909328382	0.0038861357297089037	0.005798784477992972	0.004453316100481262	0.0039036595260570415	0.021278346421412	0.0037293329286874413
purQ slr0520	slr0520	-3.077543893817885	-2.796162436564446	-1.5646124468095834	-1.2059121669647561	-1.350109155865815	-3.1875947052616294	-0.2728939332045794	-3.38994012888173	-3.1053413085194546	-0.19373735287127558	-2.4951212846355895	0.004020937266418331	0.0043484734210247535	0.005148402233546582	0.005439935978820439	0.00561429290121853	0.0038861357297089037	0.20462098393850342	0.004453316100481262	0.0039036595260570415	0.4373012579520925	0.0037293329286874413
slr0521	slr0521	-1.4522892072165419	-1.546705810371736	-1.1438423085974325	-0.8112527393460547	-0.7245458610989965	-1.5879115557706052	-0.17457733478767887	-1.8961690725685547	-1.681285032287144	-0.0067020457899850195	-1.320581423123992	0.2627170541737136	0.2852416758457237	0.013774394609168024	0.07858909942838735	0.42608716093697335	0.07400048550649546	0.2656628860690124	0.005123068774892785	0.13807939118539989	0.6452528845525247	0.1439271337278163
bioD slr0523	slr0523	0.1573349564409866	-0.5301391363652935	0.2553735236832814	0.34380618722205303	-0.3308002202177654	0.5835580811706433	-1.8838129842638702	0.25120639592408917	0.9542091760486457	-2.0799445297939845	-0.739937181870856	0.6344941395930603	0.640731291169185	0.7243025777564821	0.45580984772172245	0.9018203830876373	0.6629692500083476	0.0046234741971317795	0.9564613952353876	0.7038214029394237	0.027797350557137696	0.012896994715495783
chlM slr0525	slr0525	-2.9027736549956757	-2.259101845481282	-2.7180156855421522	-2.808652201972303	-3.083166460398113	-2.773826393742518	-4.468521136047549	-2.426407953377856	-2.9320758740718555	-4.412422442697327	-3.1631374603420603	0.004020937266418331	0.02053232342556854	0.01925644701128785	0.0274033934471062	0.06356134224534431	0.004534940509245463	0.0046234741971317795	0.01672084473462826	0.00396203681817978	0.004700433867676903	0.0037293329286874413
panB slr0526	slr0526	-3.2337154336915686	-2.0727177249308797	-2.3174781795962476	-2.558432073787636	-2.8330152994349986	-2.7301892932329226	-3.9559197641429726	-3.216264396809746	-2.778050607965827	-3.7010654706652715	-2.710686579813548	0.029430347965422224	0.10786597572406685	0.32160331914980334	0.14089621240096037	0.2900974737646621	0.01852802920924756	0.0046234741971317795	0.08143198351727159	0.02032183582374012	0.03429005462501254	0.012465463336793665
murE slr0528	slr0528	-2.3977876271249525	-3.302391801418088	-1.3816621510005156	-3.4754067638979205	-2.0685275948453223	-3.3763137534620187	-5.204600488823207	-2.327464707325169	-3.025875194905445	-3.0104845593254974	-3.9019627553741696	0.004662646227037888	0.04215638505553455	0.9196809847961731	0.06570244452551903	0.7131574086499383	0.005015324451947279	0.06500298406336669	0.01293111374913466	0.04069353222258254	0.12448120949205307	0.004448826711058086
slr0535	slr0535	-0.49208286399279366	0.014704571792735936	0.4379004266660737	0.3203741080132084	0.04281124699810257	0.9657333366847647	0.5319849230629248	0.5055794131039353	0.48302471408859626	0.7319159152093363	0.7801386550721673	0.06807135383634881	0.906661785718191	0.19701311155050405	0.15974618074111097	0.9018203830876373	0.008864107802025593	0.5682342589018569	0.1261897407761592	0.21705442101550249	0.1448657888366754	0.01446824738845218
hemE slr0536	slr0536	-1.9003582645800134	-4.382503105321313	-3.526134037415192	-3.6109966966568643	-3.2231980398092483	-2.8231283794639848	-2.7147773551247005	-2.1231702508607246	-1.702801894596419	-2.6338800630322967	-3.4268018325339575	0.004020937266418331	0.0043484734210247535	0.004802400229298382	0.004674107951401031	0.004671615909328382	0.0038861357297089037	0.007035682639970528	0.004453316100481262	0.007581741029088091	0.0055424149510450525	0.0037293329286874413
clpP1 slr0542	slr0542	-3.5242494667166895	-3.1599057067184493	-2.9719235379677866	-2.8737360845016227	-2.9499161217922816	-3.2724276364223424	-3.070445608187973	-2.8535346113800206	-2.994559189440297	-1.8390158981811606	-3.4663593884239434	0.004020937266418331	0.0043484734210247535	0.004802400229298382	0.004674107951401031	0.004671615909328382	0.0038861357297089037	0.0046234741971317795	0.004453316100481262	0.0039036595260570415	0.00479610614046272	0.0037293329286874413
trpB slr0543	slr0543	-3.2915654389639313	-4.246610172405253	-3.6909005887385846	-4.491327460920962	-4.537082984404878	-4.5235171137617005	-4.218324403340485	-3.902922806519576	-3.883692843689248	-3.7493308080177137	-5.104220246542728	0.004020937266418331	0.0043484734210247535	0.004802400229298382	0.004674107951401031	0.004671615909328382	0.0038861357297089037	0.02172976746410348	0.004453316100481262	0.0039036595260570415	0.10007259465413743	0.0037293329286874413
trpC slr0546	slr0546	-1.9065473801993866	-2.8213681213097286	-2.8343023402306646	-2.8929790746947193	-2.6324041941200935	-2.4614072644359557	-3.6531215155903016	-1.607229749573175	-2.0364365770166533	-3.663188363784519	-3.169427114266317	0.043406192680143146	0.0043815793309515735	0.10493443380613962	0.03505136961231243	0.08166579968344444	0.004920391531405003	0.08281458398658761	0.10975485648269458	0.13807939118539989	0.4514945759639737	0.0037293329286874413
rnj slr0551	slr0551	-0.6134777225650621	-1.171300150068174	-1.5580240988100196	-1.509948015022384	-1.7349847118054202	-1.6478306238423959	-1.361370435062488	-2.8229636329643855	-0.8501289528281404	-1.7819211859107884	-1.6807001914097073	0.3055402935346264	0.15419870222389034	0.04865261980193973	0.03505136961231243	0.010137025226077359	0.13123319542997317	0.8004233885939217	0.006621983451720678	0.9595348264396384	0.40908704457257966	0.3600403963914727
slr0554	slr0554	0.5509539616663213	-0.858017418645854	-1.0653780817965985	-0.9933323373451594	-1.0807544946971357	-0.4380578392533088	-0.5815892117923427	-0.040717424792292366	0.26407868205542845	0.8124546616698722	-0.7564781421130232	0.1135470491988322	0.006059711641547723	0.010328893538447804	0.005439935978820439	0.01252075648715799	0.0350409164829756	0.019523768445010376	0.6098979999744557	0.49173037228057115	0.012639327851689157	0.007639837057434917
valS slr0557	slr0557	-3.35332534683849	-3.698517586127528	-3.226132409127298	-3.136183589249539	-2.4907058911273037	-3.1123038038634916	-3.0042227773562944	-3.2555304747845972	-2.859675665311002	-2.6892973649111744	-3.477001456571744	0.004512654927859494	0.007203560151306154	0.08422249156531186	0.012023582702287853	0.008258424894169591	0.0073285721722292614	0.6401293208752221	0.0116733233577235	0.009758274947822734	0.9196298431076454	0.0037293329286874413
natB	slr0559	1.0633318832396805	-0.3213980564547059	-0.45698660629712895	-0.38001782896523634	-0.6144251982969996	0.23999759983979896	-1.2948693468248222	-0.7860599401693317	0.20182247806414064	-1.5966638350748188	0.5625998829090268	0.006321321647018113	0.9371033477649331	0.13116196047285228	0.6252968430943782	0.3809914855078854	0.4258481164098718	0.6256020485623845	0.4629594100574267	0.6564751248723133	0.25011394115596647	0.6540499715112658
slr0565	slr0565	-0.672503109853069	-0.3919198508946368	-2.4856983454129	-1.0368539088125202	-2.5863093469451823	-2.51125020252689	-0.48114182299979796	-0.9659858891120198	-2.2838356472306764	-1.9330812102279415	-1.378768329078655	0.48544139881612103	0.1660998040201973	0.004802400229298382	0.006248646046859854	0.004671615909328382	0.0038861357297089037	0.02611502101160276	0.08143198351727159	0.00396203681817978	0.004700433867676903	0.007639837057434917
slr0580	slr0580	-0.021453785811226526	0.2333241858099047	-0.17561135043341905	0.13362158638039676	-0.13575567330285357	-0.06577672287441608	-0.03733030827308102	-2.2660272745926324	-0.037191783440556736	-0.5853332351766821	0.049854906694109996	0.5956286429268037	0.48048684973907796	0.48888067744775826	0.7153560714497196	0.29609865633078625	0.6867542374833238	0.5933511627092088	0.004680999080242372	0.8584032492905942	0.019045063056706644	0.9448259245441307
slr0590	slr0590	-3.458670198117795	-1.2127163889043673	-0.746186620055722	-0.5272165635696101	-0.9178263619533318	-1.3469602003279197	-0.3028231988755736	-2.87670721755223	-1.8544763182618218	-0.49545368719274807	-1.361254061918126	0.28315961981765275	0.6177164167400202	0.4217224623802351	0.8352232547221533	0.7598251254070092	0.4132142410673533	0.7574051296080322	0.007987554187105665	0.6094010281147783	0.8193542863549718	0.538165297446848
slr0600	slr0600	1.1063771243796638	0.6994796793957903	0.7688154576476498	1.3244762905658252	-0.022631763940887166	-1.5452802050409125	-0.9739031808324636	1.1633953822508694	-2.320229342081882	-0.39875112348817754	-0.8913835682512445	0.00574084884857631	0.06460437886836409	0.32160331914980334	0.01636057125055186	0.7760599769193106	0.7821325689245179	0.14329096931256727	0.014364026962348923	0.3901642132549873	0.4329317626987384	0.9448259245441307
slr0606	slr0606	-1.6243696873608275	-0.9885443938721621	-0.38573562811430245	-0.49425488789000405	-1.1881887291913968	-1.6130665622249394	-1.8131557977032315	-1.397625281007422	-1.3380991716440938	-0.7642124324353675	-1.2858504618600322	0.005944155848476314	0.039538416883250445	0.2807122145615227	0.15974618074111097	0.04207771288772626	0.020379604676137475	0.006084434767218345	0.012532572156910993	0.00785461401681604	0.05559785789914866	0.012465463336793665
hisI hisIE slr0608	slr0608	-3.4829458643186353	-4.898929190813079	-4.242106742031942	-5.46461556792724	-3.8552782746376613	-4.7656458533912245	-4.077567076240595	-3.9843609362005568	-4.391030320056759	-2.8913242829719636	-5.123556895780915	0.06641204751120763	0.005965007367979008	0.004802400229298382	0.004674107951401031	0.005213396175982973	0.003910543833250449	0.0046234741971317795	0.004736928440840463	0.0039036595260570415	0.005650730406214428	0.0038809288563452756
slr0609	slr0609	-1.1979091515937481	-0.13177596361647945	-0.008162561451318703	-0.15395311550014032	0.11060317370370423	-0.6535178537650761	0.14380303924592233	-1.2537176595967963	-1.1998673533934325	0.23031081393305133	-0.341361644413141	0.005441104587855381	0.3426064494136617	0.9634962095183465	0.45580984772172245	0.6361049322174606	0.043077523105787587	0.7957932751623084	0.004800873627839446	0.019603104706633588	0.500452327357044	0.05583112518693532
slr0610	slr0610	-0.8469788493015173	0.03553080529186342	0.2047737269876621	-0.0550291958334835	0.01754728574982579	-0.353652979646185	0.11576947883224699	-0.90814489839028	-0.8134384056469448	0.24653166989946454	-0.25946661521660835	0.014567728247160919	0.9885462495512658	0.36080348065851053	0.80018152050555	0.9676238149714832	0.19283105795641547	0.7446491246288586	0.008621378683714546	0.026981666693658243	0.26878720493845926	0.2649582417264269
preA slr0611	slr0611	-2.8236875791476104	-3.8783205907891554	-3.5853740226757096	-3.3414233906570177	-4.1443708969831485	-3.506750960470928	-4.568764211157162	-2.701927537199689	-3.7132955282564564	-4.82889906950455	-4.057104241559984	0.4455700587322807	0.0043484734210247535	0.004802400229298382	0.00580666892741453	0.004671615909328382	0.0038861357297089037	0.0046234741971317795	0.01293111374913466	0.0039036595260570415	0.004700433867676903	0.0037293329286874413
slr0616	slr0616	0.099263702696209	0.06288497570596717	0.09305308240188419	0.37431645620990667	0.1497889901438573	0.2621671856771858	-0.6971162473950925	0.19911242796716178	0.08724596902619022	-0.06700368926251112	0.14612765252713938	0.8445496815343818	0.8039804985282653	0.9147257079606369	0.16409316764918697	0.7877934812304556	0.21979054566127043	0.009085752518861696	0.38995630993746855	0.8537284024916959	0.4261325550571059	0.786593183363319
trxA slr0623	slr0623	-2.6757758084222414	-3.3372647387027317	-4.496560767987803	-3.675766859746627	-3.798545789767636	-4.168397285849018	-2.0500097814505858	-4.026390414854466	-3.9266971481807498	-0.8407304835690098	-3.7894029309787385	0.004020937266418331	0.0043484734210247535	0.004802400229298382	0.004674107951401031	0.004671615909328382	0.0038861357297089037	0.0046234741971317795	0.004453316100481262	0.0039036595260570415	0.07818126518146637	0.0037293329286874413
rpsN rps14 slr0628	slr0628	-4.213562605162397	-3.8944816042666206	-4.319142758876638	-4.20184106997139	-4.066215710060753	-3.3951454618767256	-1.518761347251477	-4.039792221924976	-4.13823216472096	-0.6926961431936284	-3.8718859320363577	0.004202174557852471	0.004899253091461163	0.015125201641587111	0.03285195691276692	0.012106022879044045	0.011428899049415304	0.11281740918736506	0.09109204418857833	0.004223162441560908	0.8502502314755414	0.0059720478418585025
glyQ slr0638	slr0638	-2.3163473813950888	-2.6638429583825065	-2.0253877049843316	-2.528287525852799	-2.1799153641730564	-2.3132546127792257	-1.318047043021774	-2.049373175420789	-2.7728413428466308	-0.9144528061145926	-2.367740815008746	0.06437433360236398	0.0043484734210247535	0.0055888958142272325	0.0060343917938512565	0.004671615909328382	0.003910543833250449	0.6121775123453439	0.006088998873505763	0.0039036595260570415	0.2740385163735226	0.0037293329286874413
slr0643	slr0643	-4.439961147952695	-0.7790508545065243	-0.9444683283221796	-1.247329485261363	-0.6578433570224976	-1.4310348920184373	-1.1605647414772056	-1.9371755183264945	-1.276263404278013	-0.8378042370642617	-1.5398009645923	0.004020937266418331	0.03687558305333944	0.4960979745683594	0.010635857366772857	0.9410842043424974	0.004244671579365649	0.20768570709288642	0.004453316100481262	0.004714328978756756	0.21010792136500003	0.0037817843075515474
metG metS slr0649	slr0649	-2.521530180261147	-1.4152946637818065	-1.0879898845800895	-2.2133515627817006	-1.400567017230463	-2.1117139577081727	0.18032928578300014	-1.7668149103697304	-2.3867309252266518	0.8270268042799803	-1.9853291528315553	0.0061731731411464345	0.7618788689962861	0.7951853450008863	0.7468708664756563	0.7511726875220917	0.21979054566127043	0.3411961762691751	0.1261897407761592	0.009526751464464817	0.010581989771780759	0.05033253550774142
slr0650	slr0650	-1.741708610089404	-0.6537864418040003	0.04356358814218705	0.7625896540079237	-0.18333474069177566	-1.1832329486715174	0.43706060749615644	-0.7457255252386077	-1.4215762990505367	1.1231629763963602	-0.6714749797124024	0.0042112226307496874	0.6655724793868293	0.13894560707749679	0.11622923642950686	0.13021815144165913	0.28327828246284265	0.35691953383897107	0.7564163595950264	0.0064733950414772486	0.004767060352322208	0.1976736808242786
slr0651	slr0651	-0.2235004123999376	-0.9445916463048022	-0.382393163973373	0.18330359169077853	-0.03901777443151654	-0.26047857734572966	-0.1623768189554552	-0.1958511821389963	0.21216133265020035	0.12439116777470331	-0.7272618111850483	0.7402611040806177	0.006965557639456648	0.682299649548658	0.7841510769111877	0.7760599769193106	0.7027181233764793	0.6905833751421645	0.8901788836852381	0.9274264466401455	0.9345690954951542	0.06422160181564321
hisA slr0652	slr0652	-0.5496656464168551	-1.2647997426066848	-1.3279837448037974	-1.1428736731494507	-1.1883483842770055	-0.8804938548957149	-0.17242874226983312	-0.5861028834398502	-0.6621171013970358	-0.2788403746833287	-1.3663195885003698	0.4374704274085946	0.01976064705203851	0.01986056086210856	0.007698425592679098	0.006991440017237454	0.06509370325325273	0.804318105417205	0.16613111847851653	0.06744648770818956	0.3150300937676771	0.0057186396917420345
sigA rpoD rpoD1 slr0653	slr0653	-0.39786880246531753	-1.8455297357344718	-1.6941661167432187	-1.9451642853400617	-2.014293663486636	-2.1145131390629714	-4.665396094688055	-0.7309263016061156	-0.6125663227841249	-4.256632209703439	-4.053421950689175	0.4455700587322807	0.007203560151306154	0.20726382090659057	0.004804765591314697	0.010516888044996873	0.020379604676137475	0.0046234741971317795	0.8901788836852381	0.6564751248723133	0.004700433867676903	0.0037293329286874413
slr0654	slr0654	1.570097826077512	-0.8271130946726949	-1.2720571466551291	-1.298946856109667	-1.4674385813961626	-0.432195129394234	-1.496309090939688	-0.04845686856381126	1.0159544467500803	-2.3197607420549144	-0.18702327840733102	0.004020937266418331	0.011169352495701952	0.005705730896352382	0.00580666892741453	0.004671615909328382	0.11578055565591663	0.007334702054184852	0.799302322112851	0.0039036595260570415	0.004700433867676903	0.4183512372184966
cysC slr0676	slr0676	-1.880491139211277	-2.472567921945014	-3.177064822666271	-2.795576425616699	-3.3306566442567678	-2.662667288872085	-1.9946919955760913	-2.627075663947721	-2.364712332148778	-1.4533279630755092	-2.2458221428979632	0.04207844866738769	0.0043484734210247535	0.004802400229298382	0.004674107951401031	0.004671615909328382	0.0038861357297089037	0.005798784477992972	0.004800873627839446	0.009758274947822734	0.008301176309220537	0.0037293329286874413
slr0677	slr0677	-1.9681517547498115	-1.2031373186467886	-0.5301396799445192	-1.1432983342930396	-1.4769632884714359	-1.7966108041634112	1.183968759866463	-1.4487746085994844	-1.5742278624791073	0.8883966815606856	-1.5008342919369337	0.07699854932276869	0.5817284522521062	0.3681882947571069	0.9780012376513401	0.8354204248572276	0.28327828246284265	0.11281740918736506	0.006088998873505763	0.5455129065903834	0.6206167883073832	0.8908088135164204
slr0680	slr0680	1.6128988414638656	0.4585306838425517	0.3925968107308802	0.624725559728058	0.32709024192070946	0.22241263984886697	0.28371251334792974	1.2504707811963298	-0.4531010544785888	0.58016215977589	0.7659778550653564	0.004020937266418331	0.1821382889021449	0.22768757062394918	0.019127275029566296	0.42608716093697335	0.2786051867295293	0.12030637148363785	0.004453316100481262	0.02380940953796415	0.017558982456262282	0.01841746535371909
slr0681	slr0681	1.504181679902506	0.5230378515717222	0.27028604424654007	0.81778060398686	0.23970638942703287	0.28689941358790155	0.36540915478843333	1.3750880184600558	-0.4670876044187113	0.6756650052493621	0.7624101174605088	0.004020937266418331	0.24930582820965552	0.6605255274465968	0.0725002948352602	0.6549502825307907	0.66869611343454	0.035605426584674624	0.004453316100481262	0.03929724727840514	0.03200963481126586	0.012896994715495783
ycf45	slr0692	-0.7364464708077011	-0.7116940786522372	-0.3259687987144302	-0.6707332727132932	-0.656405343029257	-0.6939497677883961	-0.8143667869150144	-0.3995285814707769	-0.05084529011447637	-0.6184768679567265	-0.6014276564759204	0.9208410939224626	0.2908123421746542	0.23629470085894055	0.020732197741164197	0.04071248252272482	0.20174952096449586	0.009715412208604801	0.6039496558453412	0.9784413243363171	0.009517888672167176	0.2501529448639341
slr0719	slr0719	-0.13042796400534895	-1.3782494800188794	0.12759486400662778	-0.008819598469038471	0.2252681438870041	-0.04592381546916141	0.22992287597077155	0.2254207075508413	0.08353303588641663	0.36986649406041	-0.2348796749674241	0.4194882043165798	0.004790122049154774	0.801477406646349	0.9632588275301553	0.3679566027968632	0.49442358939892433	0.4186424692031841	0.2991671332614426	0.9784413243363171	0.18350238297161794	0.28159569576942517
slr0728	slr0728	-0.30472787792987066	-1.5486474111079236	-0.517299593009325	-0.6987948137273091	-0.8557371288292228	-1.0515616080942285	-0.750929480026143	-1.0243134545817822	-0.9207272596961762	-0.6226488237495074	-1.2796164405684465	0.405471551423053	0.022159700758053156	0.8660766929243624	0.9632588275301553	0.9834752547384761	0.05348187586827437	0.9101273051881409	0.007475185396714336	0.15504250554312368	0.46372772684989344	0.021374514510720564
slr0731	slr0731	-1.144454558911765	-0.16370901220234055	-0.42568163905901646	-1.5136348607476655	-0.516829095982231	-0.5003112484880098	0.17423954387548704	-0.06567833338307938	0.09872926516454995	0.2761976248891964	-0.19708131460493006	0.01301720638394914	0.7477748931868577	0.04543746182961714	0.005439935978820439	0.02775082582372553	0.04425951645350759	0.5265666179749782	0.9564613952353876	0.6770927956401387	0.414093308828657	0.5213949924414002
psaD slr0737	slr0737	-1.7524216458072492	-2.5729684772637462	-1.9884818447941934	-1.7387282665168509	-2.363626530898708	-1.8056283070348134	-1.9556753118156671	-1.350915568784175	-0.9597785276090258	-2.7515198675121595	-1.949143575360893	0.004020937266418331	0.0043484734210247535	0.004973069790996957	0.004706459296715753	0.004671615909328382	0.003910543833250449	0.004745176259434029	0.008339202768493223	0.04366490508684598	0.004700433867676903	0.003971285845882556
trpE slr0738	slr0738	-0.8627431212421316	-2.0984245013939233	-1.8166000675849718	-1.8980725618011007	-2.1388154486766213	-2.4256105666429706	-0.766747620787704	-1.5096392094127151	-2.3550054437533894	-0.2848624502901827	-2.5327948497734063	0.4774331276242872	0.006202628839613657	0.010643876487381227	0.025683765293254317	0.010791831727115796	0.005672413808398612	0.4332609420002217	0.03630717630663397	0.09469228103314663	0.6056847967126987	0.004769664765636981
crtE	slr0739	-2.40515328764164	-3.0074683868705323	-2.0647403475917216	-2.516152260296979	-2.5257223484015925	-2.2253423667031407	-1.9336074949469937	-1.7219414012650354	-1.9711742564376593	-2.2237415104778506	-2.7235628819146345	0.00574084884857631	0.011988221337557971	0.7443595916629366	0.7468708664756563	0.721939707153704	0.36950352155494093	0.5808259183819704	0.7316650126334423	0.5773807992238882	0.155785050785697	0.06230370598505646
phoU slr0741	slr0741	1.597349434784089	-0.15563174333702523	1.1166001010562838	0.7332251242058841	0.3325282049353438	0.9958568975328648	0.47991409609007035	1.1501901361602904	1.06574482121449	0.020290339424747346	0.29439659977264016	0.004020937266418331	0.1864799463253853	0.004802400229298382	0.023271010225988098	0.320522250214115	0.004832320398327476	0.15103199513475055	0.02491393964970466	0.029110513954337947	0.8821189988948449	0.2649582417264269
rimP slr0742	slr0742	-0.1378012571943007	-0.9728528517751281	-1.299157944902295	-0.3487184491134967	-1.1543059788409515	-1.3072556681289016	-1.283369290105443	-0.7188707355092444	-1.2765850297009242	0.7218770688528957	-1.2390693939813064	0.8488452633722676	0.005419786101297865	0.011507936975597285	0.4094916934796153	0.006031211422674179	0.003910543833250449	0.6704728621298496	0.04478427827105307	0.005360832662922616	0.027797350557137696	0.004137559376520415
infB slr0744	slr0744	-2.3686910320789387	-2.52575052745836	-2.6288639169930024	-2.5898784868871876	-2.5844989629952906	-2.708250926570062	-1.9115303662723533	-2.44320981565561	-2.7761252344619463	-2.523564408293862	-3.13102127813704	0.004020937266418331	0.03248922451970063	0.01459514280969415	0.013518140467838304	0.010791831727115796	0.03736023734490128	0.009374311369416972	0.02841656771191603	0.004668015706843546	0.005790609537785723	0.009821478253391027
eno slr0752	slr0752	-2.5349440129871086	-2.27127556638043	-1.4644547931908107	-2.255135937212713	-1.641468963348034	-3.5486748795982908	0.2637638841209198	-2.1305755609022135	-2.554029458566459	1.2203611900358247	-2.9648893727594183	0.004020937266418331	0.0043484734210247535	0.026834114815432804	0.0074782744153052486	0.019651788970048004	0.0038861357297089037	0.12030637148363785	0.004566261884164599	0.0039036595260570415	0.004700433867676903	0.0037293329286874413
kaiA slr0756	slr0756	0.9523583345280723	0.027673298084781535	-0.5781190536767181	0.25812838934564114	-0.11967600981263954	1.7173763700448503	-0.4138319141847479	0.2997262023857397	0.07882665286106136	-0.8432345130182229	1.7585958774132158	0.004020937266418331	0.6449027892096126	0.3681882947571069	0.8838122271333809	0.50802728055601	0.003910543833250449	0.815955708185767	0.23418406286242643	0.1486422884337331	0.03952501474065359	0.0038809288563452756
kaiC slr0758	slr0758	1.1996176969670342	-0.3399184587009886	-1.1152929092361403	-0.5959629683099067	-0.8992111070201414	2.3957754930195696	0.9916167613373034	0.16538234640558166	1.1271112562819432	-0.530680328062678	2.2673855369232063	0.004202174557852471	0.3193161505479083	0.0070203096990237605	0.12928590777065116	0.015562184712584515	0.0038861357297089037	0.0046234741971317795	0.5204810189549592	0.004513548579747765	0.12119473316458533	0.0037293329286874413
secD slr0774	slr0774	-4.90230420776973	-4.249787689202588	-0.6020671619154421	-2.4898088904481344	-1.7353501626732588	-4.06255579624983	-0.9237808368300455	-4.8843674611595915	-2.7786502711394396	-1.016265807735095	-3.4249968584524364	0.16290784519544121	0.025081763233478858	0.18370586753911808	0.04923966101500004	0.12714425649918804	0.043077523105787587	0.049500005015868945	0.01494246192368969	0.025227305379901366	0.09089137497307667	0.009821478253391027
secF slr0775	slr0775	-2.114219166743748	-2.319420590361014	-1.587410070145483	-1.4711009045261638	-1.6717851366113943	-2.177161779961877	-0.15578789782581753	-2.3383941370620307	-2.1325647955032765	-0.910961321661841	-2.0154578533574177	0.007844773596427063	0.004362709465680016	0.34996470503712557	0.7153560714497196	0.4917854582843185	0.019792315254838985	0.8686905959260391	0.004566261884164599	0.04069353222258254	0.03429005462501254	0.010172750183459096
lpxD slr0776	slr0776	-2.887213859343534	-2.7619685183370937	-2.7496793721220802	-3.034657648226108	-3.1796682931924733	-2.6846951889176562	-2.5665043788867763	-2.5880714557738767	-2.9921038159559408	-2.8005146830825023	-2.461365022938823	0.014028265507305886	0.009662998882042348	0.5825341611101041	0.010916971686403166	0.031939466407527053	0.012697774244433913	0.054046014296397556	0.010893696904920508	0.03929724727840514	0.04544416605187052	0.05583112518693532
nrdR slr0780	slr0780	-2.638045447785716	-1.0739250076938276	-0.8216763700217018	-0.4349574672445889	-0.5546903950705084	-2.411320233346402	-1.9292236585636535	-1.7793248205764047	-2.070230448919513	-2.217176825026705	-2.3771947119301045	0.005441104587855381	0.5616898418798544	0.8389219935711636	0.6870594696858934	0.6937514133857646	0.01175457618851972	0.0046234741971317795	0.009672522369900263	0.0064733950414772486	0.004700433867676903	0.008152901646392883
dacB	slr0804	-0.5320676848880072	0.37096350472836404	0.3005564706975737	0.31844371032705365	0.2684698778463375	-0.26030288647075434	-0.5375555091059352	-0.4026088991519937	-0.9452500303159612	-0.289632439207622	0.10172341868624818	0.2940958014764812	0.48048684973907796	0.4960979745683594	0.44123066965146457	0.4154790296440262	0.10156365794176017	0.023529671638430897	0.9181845046170819	0.005900198002165899	0.4574819253765952	0.786593183363319
rfbB	slr0809	-1.9281563745511499	-1.8249377553301882	-2.1600478508764036	-2.727244140912541	-2.249187036291746	-2.2737514100796776	-3.022856823620596	-3.7006250392523112	-1.1793889388322114	-2.1232953980775418	-2.3289973601980836	0.004020937266418331	0.004494568139967496	0.006336576282757522	0.004959253945143978	0.022625959691149413	0.004920391531405003	0.0046234741971317795	0.004453316100481262	0.11871931984418056	0.026787968444297067	0.007366995361409673
coaX slr0812	slr0812	-2.2091358486278763	-1.846300671572531	-1.302382322817807	-2.0034661421151094	-1.6282196589026314	-2.179562888901509	-2.313350466912733	-1.695435940360321	-1.5825386115312037	-2.0387310935273457	-1.724467942657745	0.005309797298269375	0.1224284000718142	0.45700213311086196	0.11622923642950686	0.09666024966603423	0.013448764518541548	0.010044359829297618	0.09882540629010396	0.008316696753380185	0.03326648293443856	0.019706451396105207
slr0813	slr0813	0.20255604804425376	0.6489265201923367	2.822533366215739	2.6573408825626146	3.4789250360649695	0.5975904896417753	0.31470068660877926	-0.27732417856380626	0.08904583833777678	0.041036309757007276	0.16777356231375656	0.7026987350670987	0.24930582820965552	0.007522334663912803	0.005630303307060387	0.009742899005320967	0.04546233209870064	0.395848167792396	0.05945522279728103	0.9468231208393217	0.9553620739702349	0.5673368577164482
entC	slr0817	-3.1714436849200123	-4.730861486290169	-3.6417529692681367	-4.036124005772672	-5.377061657168244	-1.4719540426398479	-3.9191430212861342	-3.0551992023872248	-0.6746639447413216	-4.8462898492485635	-1.5677479716672769	0.00420048220828292	0.0043484734210247535	0.004802400229298382	0.004674107951401031	0.004671615909328382	0.0041504660932357475	0.0046234741971317795	0.004680999080242372	0.06744648770818956	0.004700433867676903	0.004137559376520415
slr0821	slr0821	-1.5199752635712611	-2.5005193261521033	-2.9259382903633258	-2.548779561575549	-2.7808695763775617	-2.8304580402545603	-2.1012578581531747	-2.46399240619958	-2.9973312138953117	-2.417801398881153	-3.046995467526763	0.005309797298269375	0.0043484734210247535	0.004802400229298382	0.004674107951401031	0.004671615909328382	0.0038861357297089037	0.0046234741971317795	0.004453316100481262	0.0039036595260570415	0.004700433867676903	0.0037293329286874413
dnaB slr0833	slr0833	-2.929102477669708	-3.023188247488818	-2.777806929950182	-3.5290093863234167	-3.9644733142296076	-2.860035292680634	-3.681654257492582	-2.404280208690965	-2.8849890522419006	-2.8600215330152015	-2.9490053131212566	0.004020937266418331	0.005033819732601936	0.031608057037429665	0.006448592995130828	0.008258424894169591	0.005015324451947279	0.007334702054184852	0.03760252163377872	0.007405655043331576	0.022038239129431657	0.004598066639405785
hemH slr0839	slr0839	-1.7751302592299614	-3.232177477819423	-2.769366452248011	-3.5272871192706807	-2.327979076726479	-2.914532229787301	-1.8234318451124563	-3.0505706987479444	-2.4662748839355535	-2.059869265238558	-3.2926641003683645	0.0042112226307496874	0.0043484734210247535	0.004802400229298382	0.004706459296715753	0.004751057746756022	0.0038861357297089037	0.018896592668501282	0.004453316100481262	0.0069104468862155695	0.10794369711047089	0.0037293329286874413
ndhF slr0844	slr0844	-1.51336124862055	-0.21340075829595614	-0.16687908275408475	-0.2699891647105023	-0.6487925269800614	-1.4980779959784696	-0.02223893796005785	-0.258171966664822	-2.937768468016229	0.22070038187229019	-1.328435072893937	0.10814927756639495	0.19031721601211113	0.4615736367638811	0.4225003741507408	0.13689283277039332	0.014370115994550004	0.8108043367016358	0.6039496558453412	0.0039036595260570415	0.7643331013545065	0.0059720478418585025
slr0848	slr0848	-1.4880991618172719	-1.2491738761228248	-0.6970823446647036	-1.2209758566787752	-1.0857498975221347	-1.4293731347434346	-1.6143160403908083	-1.4625192034768255	-1.0015566043300104	-2.0028447065213433	-0.9306977424385108	0.004964800699912887	0.026095327227740373	0.6605255274465968	0.2446724942266973	0.6501766230027135	0.00815723138704418	0.004745176259434029	0.007079724220710441	0.49173037228057115	0.004700433867676903	0.01841746535371909
slr0872	slr0872	-2.0124863979626917	-2.279124224382343	-1.7483924591853588	-1.4353353495730061	-1.7616320032538337	-2.0294347713005783	-1.8395066559004958	-3.2148403638250334	-2.2500715652611984	-2.3095283251520673	-2.564649524297996	0.04938904934540001	0.024511728796787948	0.43565594867147855	0.02645540949575863	0.40337612312182286	0.06509370325325273	0.20768570709288642	0.004680999080242372	0.016840575136623712	0.02365863699334701	0.05583112518693532
gatA slr0877	slr0877	-2.252194434103112	-2.0547314733435393	-1.903798135067715	-2.106305695144707	-1.876240112733764	-2.1068995697537307	-1.1978615906074903	-1.542105791131332	-2.203847369217101	-0.6668444555208913	-2.0662761006519954	0.004020937266418331	0.0043484734210247535	0.004802400229298382	0.004674107951401031	0.004671615909328382	0.0038861357297089037	0.006527679376999416	0.004453316100481262	0.0039036595260570415	0.07246306499378158	0.0037293329286874413
slr0882	slr0882	-3.4051569216054123	-4.776906502329915	-4.068512464327115	-4.508348890345259	-4.506142351443756	-3.5342065307217223	-4.226554107623791	-5.40909226960156	-3.7803303137855537	-4.606643334303161	-4.389349963583706	0.007267826699095468	0.010005382451455535	0.15414457939462364	0.13290988726924985	0.20439286689955305	0.007724913193931965	0.054046014296397556	0.004453316100481262	0.009179999332767325	0.28456285673459475	0.0064328619151129305
nirA	slr0898	-0.17219135754328174	-2.032683243857821	-2.4487074966152815	-2.845976682160014	-2.274848030944698	-2.377442131709437	1.010768987931525	-2.1780539883942187	-2.0153520580090944	-1.1535568941993353	-2.7569099195673537	0.9425908845081489	0.0043484734210247535	0.004802400229298382	0.004674107951401031	0.004671615909328382	0.0038861357297089037	0.004980571761249748	0.004453316100481262	0.00396203681817978	0.396306706438565	0.0037293329286874413
moeA slr0900	slr0900	-0.6188366970283776	-1.7578184430571309	-0.8860045512330944	-1.21754147520011	-1.545730235129143	-1.5151908440203463	-0.1060675458942981	-0.6668081898926317	-1.0930398018564345	-0.2513218369726753	-1.7186377832022128	0.9858351800030017	0.005965007367979008	0.12044891942203403	0.010916971686403166	0.007604341077734534	0.006818160712382295	0.2235967137217812	0.0790108639175096	0.4368867543900526	0.7848919173181531	0.0064328619151129305
psbB slr0906	slr0906	0.7699567337568178	-1.7338064713336263	-2.129285538260384	-1.2288666283429375	-2.2350618671000624	-0.25319411247140644	-2.230275488821284	-0.5936868329329192	4.3021492839311595	-1.9465643708924862	-0.5772382096738463	0.008830475308049611	0.006059711641547723	0.0070203096990237605	0.0074782744153052486	0.010516888044996873	0.43275797584315473	0.005798784477992972	0.22917190677334012	0.0039036595260570415	0.004773089060960111	0.08565364498297762
slr0907	slr0907	-0.020154806748023175	1.8357955411041007	3.215184620023137	3.7759030881631617	1.9343966260907945	1.3571900233288838	2.042981383741692	0.05893706987868209	0.6720451751823936	0.913047161122596	0.007066656451604475	0.8584711895836435	0.09953863750076722	0.004802400229298382	0.004674107951401031	0.004671615909328382	0.01852802920924756	0.007334702054184852	0.9889779148916206	0.013965602849065431	0.009181151644832151	0.7049689495217986
slr0909	slr0909	0.04169392411905226	3.0141152532804525	3.4496037232883032	4.794993328068678	2.5583173332248736	1.5487937820540747	1.6303605789152014	0.011408259947030827	0.6120595933333656	0.7181899362210622	0.3557671816522565	0.8963571804738156	0.00639305370990939	0.004802400229298382	0.004674107951401031	0.01252075648715799	0.006313587535765085	0.008527520584863906	0.7771587450238743	0.09763664078079257	0.02365863699334701	0.6022326152753232
slr0915	slr0915	-4.217177183872197	-3.5283016048369538	-3.8022207505593406	-4.3689929367973805	-4.291306007769315	-3.8283540571858063	-2.837306749329975	-3.777134269953867	-3.887019557101454	-3.308506360798793	-3.8732286131186062	0.005150829834555954	0.10511266272767225	0.005259674733992401	0.005630303307060387	0.005451238281857104	0.006818160712382295	0.009715412208604801	0.007475185396714336	0.0052523519795507675	0.005650730406214428	0.003742735887284221
bioF slr0917	slr0917	-4.770060957967198	-3.408661860566183	-4.004005443794793	-4.290928965088959	-4.255986363823258	-4.166821327077373	-3.096199319510194	-4.676898773282247	-4.54163248867175	-3.311449593050042	-4.218942026747147	0.004020937266418331	0.05813466997371638	0.03580487314332567	0.019127275029566296	0.08630205925828253	0.010232855058989136	0.14647835923128927	0.008954287680921613	0.04790638707232679	0.35576165421985245	0.029622493871616494
slr0921	slr0921	0.9438782380939529	-0.7601559501829251	-1.5931609580448807	-2.212137269077008	-1.8147034195195282	-0.8079440442466977	-3.252924447169248	-1.098344150291101	-0.0014220209312501581	-2.1467369699632424	-1.3620912525669309	0.004088220595580033	0.01154931848384401	0.0070203096990237605	0.004959253945143978	0.005047970473679648	0.012203532312250359	0.0046234741971317795	0.010466239846855567	0.9081357232075259	0.155785050785697	0.00406700267764182
slr0923	slr0923	-1.5396155030127159	-0.76520004323521	-1.6012057992837692	-0.858745110963582	-1.94929781154086	-2.3372682595519154	0.21548376790835982	-1.5061943808554896	-2.4894042464779687	-0.4001094398862351	-1.9547949595786374	0.004088220595580033	0.021244292480501352	0.005479652412400814	0.07662846244238217	0.005272959739678235	0.0038861357297089037	0.5162175377190296	0.004453316100481262	0.0039036595260570415	0.7777827551485952	0.004137559376520415
slr0924	slr0924	-1.237903223944104	-0.6020950633049639	-0.3693883645683056	-0.4717908882232389	-1.1213125184958885	-1.1882063532236888	-1.7456869027639559	-2.2013343153139275	-1.2383585448080952	-1.9045652824497443	-0.5751190838776404	0.004450270223411904	0.1224284000718142	0.9196809847961731	0.8890008866573211	0.15240395387640226	0.02246172119734498	0.21326296958571495	0.008339202768493223	0.017502711193948747	0.12448120949205307	0.17407656798154555
plqA slr0926	slr0926	-1.8951722298550695	-2.6203963705843503	-2.2004673474424896	-2.242022909171204	-2.0988510328983194	-2.078278454644578	-1.3702142624844096	-2.500492864047791	-1.7702868773078004	-1.2362756948467597	-2.1067013028651287	0.004964800699912887	0.004790122049154774	0.005148402233546582	0.008156153378452321	0.03281407994476604	0.006123815258424157	0.815955708185767	0.004453316100481262	0.05839988288418041	0.8601346646058983	0.010172750183459096
psbD sll0849	slr0927	-0.2853208595893955	-2.331584898257101	-2.3818518846749495	-2.034649108863023	-2.3027150127920386	-0.42229260833399873	-2.391872005882001	-1.3621504849761235	2.9984950653233824	-2.6772682628657396	-0.2477468732856069	0.5566096753520644	0.010840219632946683	0.04378418023948755	0.025683765293254317	0.008367879430821356	0.5064337234699703	0.20086061277181733	0.32052794298382725	0.006709750558154572	0.006875266817365047	0.9540467602245467
murT slr0938	slr0938	-0.9642399112874335	-1.4994155809888137	-1.61392417659802	-1.5499207220293905	-0.8246608243476955	-1.1109726198827015	-1.191900704563239	-1.1745627227344135	-1.3729439268972017	-0.931317118230418	-1.2384031765501298	0.005596147409483178	0.007997700165579302	0.17524394819258243	0.009748485529979981	0.9083156735653751	0.02246172119734498	0.2721534315352041	0.8207947382636862	0.03448664876695461	0.7877199673862395	0.013877618326170727
crtQ slr0940	slr0940	-1.5238365758535	-1.002894140272652	-0.7416256225711341	-0.6117599694770836	-0.9498846973250378	-0.6336720883636173	-0.2708245074140863	-0.30848967516742826	-0.6240668439683674	0.02318905052348304	-0.6378314780793923	0.004020937266418331	0.005900198002165899	0.009263800844786627	0.011593971635025247	0.08630205925828253	0.009179523870020771	0.23933141425677842	0.09613598559551385	0.11871931984418056	0.8193542863549718	0.008768106634494628
slr0947	slr0947	1.0410328449282378	-2.2946623036625367	-2.9309321818271012	-2.6128579583403493	-1.9359498953632097	-1.6290972946826878	-2.194284189459169	-2.3989763857619515	-1.1414412235017617	-2.7784422696402937	-1.5821397023016113	0.004512654927859494	0.004494568139967496	0.005427059953687194	0.005298969056106905	0.005451238281857104	0.5697650421028927	0.2834430793758551	0.4550568476184141	0.7862060699059319	0.005650730406214428	0.7084056530348962
ispD slr0951	slr0951	-2.1728019437146826	-3.2405416480768583	-3.333901843835486	-2.9516280675167295	-2.808619437888052	-2.68751802353978	-2.4819487976345775	-2.132204776543615	-2.72877974281938	-2.515684263136702	-2.4320610589645306	0.016899972037100586	0.00830722915186814	0.03944702578851297	0.037460058120648884	0.005853197341385819	0.05348187586827437	0.2603254602839053	0.1293524571776753	0.022961389637422943	0.572131327954911	0.12641619163443854
cysS slr0958	slr0958	-2.9921111355192944	-3.8089031709827097	-3.139266082499823	-3.68471363576361	-3.3617158543785877	-3.1886527139924996	-1.3413034389847227	-2.2161505242242963	-2.7718958588339877	-0.8900825651185906	-3.845493844654462	0.004020937266418331	0.0043484734210247535	0.004802400229298382	0.004674107951401031	0.004671615909328382	0.0038861357297089037	0.3087399803594623	0.004453316100481262	0.0039036595260570415	0.5781719797851453	0.0037293329286874413
slr0962	slr0962	-0.7775539443040412	-1.8428344088029223	-2.527803253566351	-2.148618771490192	-2.675664126082678	-2.880018599604016	-2.265177446239859	-0.3090195715144562	-1.4642544000413689	-2.2206874996016612	-2.09323603445686	0.33666614143581813	0.01976064705203851	0.004994489800251111	0.037460058120648884	0.005272959739678235	0.006313587535765085	0.006527679376999416	0.9223743682110368	0.005360832662922616	0.022940611708678803	0.008152901646392883
sir slr0963	slr0963	-2.157518773004029	-4.014635633910113	-4.976928948592089	-4.292049174321167	-4.448264625839802	-4.435829781522743	-1.0605892560489216	-4.080352638025901	-3.9654367837460955	-2.107741480495966	-4.823267555834164	0.014028265507305886	0.0043484734210247535	0.004802400229298382	0.004674107951401031	0.004671615909328382	0.0038861357297089037	0.005798784477992972	0.004453316100481262	0.0039036595260570415	0.0049846484410387935	0.0037293329286874413
infC slr0974	slr0974	-4.248311247327548	-4.245620860435147	-4.228343383181303	-4.628047860148003	-4.7018469585004246	-4.588475558423423	-4.656093713194297	-4.740324107436105	-4.209070794996588	-4.621416306112407	-3.7726281099833656	0.005596147409483178	0.011169352495701952	0.009263800844786627	0.009748485529979981	0.011137689509542836	0.007724913193931965	0.20768570709288642	0.010893696904920508	0.0064733950414772486	0.17308722025555132	0.011716517893737278
slr0975	slr0975	-1.1497448716474425	-0.2594462738589971	-0.2812925021562908	-0.08187508612973661	-0.11846967864080368	-0.8424279389711168	-1.4252165254883478	-0.519880785969723	-1.0181921602770934	-1.9472345375477935	-1.1997527766025697	0.0042112226307496874	0.2852416758457237	0.8091476720607967	0.5706052195385756	0.8478958900194219	0.007885360779136805	0.004980571761249748	0.01293111374913466	0.004714328978756756	0.006875266817365047	0.007366995361409673
slr0976	slr0976	0.1268196337519679	-0.11862757479812933	-0.9780259045367283	-0.6151136364340503	0.22914347946970998	-0.3105263864064354	-0.12051470933342211	0.03687835071583108	-0.6045906033599704	-0.6797586549030668	-0.16587486754877978	0.7026987350670987	0.22344247363468558	0.005479652412400814	0.008662197508713486	0.4099657676859474	0.05744590428125922	0.29278356148470525	0.7694248183143592	0.010921521280193783	0.010581989771780759	0.22263421726414956
slr0977	slr0977	0.1937872530229645	-2.0323477920671884	-1.8465361388223338	-2.0885412599013513	-1.6381718331326895	-1.1219885700894754	-1.2684806199298588	-1.3778402594019512	-1.2102040113860377	-0.16042673903093208	-1.041914347881093	0.7262132217886004	0.1224284000718142	0.009009054607988188	0.008156153378452321	0.9040828801767301	0.11015911735112743	0.4891416392334255	0.9618046645296555	0.019603104706633588	0.33753092514650246	0.6214608032159834
slr0978	slr0978	-0.350219671474212	-0.19406898283764892	-0.9125619562519036	-0.6325418244846791	0.3153153145815369	-0.23703888088890046	0.046935100568905146	-0.138983167164493	-0.8448451634080205	-0.3196590187947141	-0.029397293460126418	0.8700344634508764	0.2852416758457237	0.005705730896352382	0.011319677900221642	0.1403994475102957	0.12174624806790386	0.8941096934608043	0.9457679620920794	0.00854286245929043	0.046992034714825305	0.9410160056005299
slr0980	slr0980	0.1247846473694247	-0.0442923985958354	-0.7942433971170151	-0.5517503715345834	0.2312422255461396	-0.08234465069812553	-0.11399466288803634	0.1661439548142083	-0.4370349499417011	-0.22500114208579608	0.12376836827597519	0.8133675238414292	0.5059360950442113	0.00993934499713399	0.0274033934471062	0.3380380157685348	0.3745897828053487	0.6056747612796463	0.48520269424295975	0.036850028248728676	0.21556039774094665	0.6361673887182762
slr0981	slr0981	-0.183619400719598	-0.21098883083175335	-0.9779597138997772	-0.664046991893422	0.15690219610497627	-0.37616939711475983	-0.2070835850556543	-0.02274154947968546	-0.8031506942653425	-0.49606210108923676	-0.10553878791787145	0.13432308221621178	0.5059360950442113	0.026129729519275845	0.1367872287151279	0.24623816508371335	0.19283105795641547	0.5618441433457773	0.9181845046170819	0.009758274947822734	0.332003618131675	0.7929167884936106
rfbB	slr0982	-0.29208193688726725	-0.9393250795415717	-1.4927747926848849	-1.3194678452015582	1.1081892240689837	-1.126988367445069	-0.8664587766025438	0.09948285840399995	-1.3238121712254567	-2.667841858966486	-1.174538335545056	0.37244309964950956	0.02053232342556854	0.005259674733992401	0.006448592995130828	0.02527538167512118	0.013448764518541548	0.03430557172810139	0.6855448365305973	0.007581741029088091	0.008954480246737562	0.07700406738225586
rfbG	slr0984	-0.18032600870706056	-0.22707186349132644	-0.6935115675938909	-0.5897572968112448	0.3021889231160489	-0.22959156687121896	-0.16536927812767724	-0.08090823687336256	-0.6499715290232456	-0.3941782949300287	-0.09975712654352485	0.6426412355550969	0.08686534827115738	0.008660215454438196	0.011593971635025247	0.3809914855078854	0.06925112338755397	0.7237605553065186	0.42867834128992316	0.00813721061366675	0.030987527546602556	0.4072507844669697
rfbC	slr0985	-0.10906654222758927	-1.5071394351078324	-2.727989739453454	-1.9001242165253647	-2.2771183851418964	-2.12305034601736	-1.6762199917396696	-0.5137070229954951	-1.641140786978111	-2.786416941449643	-1.9301512149635465	0.9901425144145735	0.05468675241257267	0.005705730896352382	0.008662197508713486	0.7546439022475631	0.07614482964844747	0.20462098393850342	0.38410724163761634	0.009758274947822734	0.28456285673459475	0.3341927946750537
nlpD	slr0993	0.3463597414011469	0.1078409787650286	0.39005549592924443	1.269708531663645	0.39556121149272183	-1.4992870391953728	-2.0982726336537194	-0.30019555795796904	-2.6927155403000698	-1.7062462078530256	-0.77913482701646	0.1135470491988322	0.983852083228246	0.3901642132549873	0.004674107951401031	0.24175760815926897	0.08039665212330523	0.004745176259434029	0.5826759974530801	0.0039036595260570415	0.007591689522516254	0.10244901058531555
sqdB	slr1020	-1.38507892612457	-3.338296861022032	-3.5945058537357975	-4.242563912018023	-3.545142157675483	-3.1669219305095564	-4.5371412960231154	-2.933994387715481	-2.415556689806009	-3.74347171884851	-3.2185699357732016	0.004327937875440067	0.004407158682625764	0.004802400229298382	0.004674107951401031	0.004671615909328382	0.007095980101256778	0.005729722912642826	0.007475185396714336	0.08440443946696223	0.1180476860216243	0.010919609599746674
argD slr1022	slr1022	-2.773487094587771	-2.243585602727239	-2.60033529329107	-2.0833610468270156	-1.7122504753821428	-2.1542756053246253	-1.8821067847556476	-2.1337297797692383	-1.6567255662570857	-1.1481723444738245	-2.2267771597016797	0.004818870385640113	0.05630875167799372	0.01612935370111106	0.03383165267460865	0.02775082582372553	0.031225876979699824	0.7574051296080322	0.014364026962348923	0.3901642132549873	0.9070371747082276	0.02385482947987556
chlI slr1030	slr1030	-2.0141701614314345	-2.7771093353922502	-2.684186510889476	-2.5142312421477633	-2.412040672312307	-2.0495201043185634	-3.0760159510395817	-2.1046434652386434	-1.3664828874723445	-3.1197844202911904	-2.494645221536825	0.004020937266418331	0.0043484734210247535	0.004802400229298382	0.005229127987893711	0.004671615909328382	0.0038861357297089037	0.04522861806496629	0.004463249029571361	0.008316696753380185	0.008558926384795645	0.0037293329286874413
slr1039	slr1039	0.48249181062692287	-0.008907682238881498	-0.05969624897550033	0.04989688047377623	-0.044836115844935936	0.06594149168192681	-0.0353481731872119	0.033779125891106224	0.1512497689672825	0.7676267614315221	0.013018167780386976	0.021166185909251553	0.7835065316252957	0.7591363060744653	0.9547176977659382	0.6549502825307907	0.9754327606408465	0.9279908953770359	0.9409024342558007	0.5709803483986009	0.006875266817365047	0.7929167884936106
slr1042	slr1042	0.6005434756898724	1.6395387184429717	-1.255068015344077	-0.5704069380645432	-1.1986648697448363	-0.9870396647866341	-1.4114791576715966	-2.038966110432201	-0.1786074315207406	-0.7158371135926667	-0.4377285857712575	0.009154915201779168	0.007772517701009417	0.007842307244979356	0.018442550419983415	0.005047970473679648	0.006591306789869407	0.03964982482319517	0.0046349015771217274	0.12793720370177683	0.02520053224390922	0.21206970622091537
tatA slr1046	slr1046	-2.4042535468543473	-5.191949971989301	-4.255169562518797	-5.967135771578566	-4.873358061274481	-3.633143381439716	-5.456279995150559	-4.054133769920346	-3.7329300901651914	-5.466894118289755	-3.3131465799596764	0.07225776977753574	0.0043484734210247535	0.04989002845280678	0.007145715772194872	0.029764823191435696	0.005672413808398612	0.0759426537954615	0.007987554187105665	0.1516801522355061	0.007591689522516254	0.0037293329286874413
fabI envM slr1051	slr1051	-1.6217206607165133	-1.691282665022813	-1.3197343702606876	-0.9588608399498841	-1.159661883362024	-2.319048931930723	-0.5522671180839586	-1.1338769531984585	-1.3214373466989897	-0.539264599778266	-1.8658786552365312	0.007267826699095468	0.01976064705203851	0.22293333441454982	0.2400437962662798	0.21666701796464352	0.006313587535765085	0.7622035803343385	0.050788805092176474	0.590238168289189	0.8921538896946513	0.008152901646392883
chlH	slr1055	-2.3456764282538933	-2.2499694575904554	-2.1003926439335436	-2.068528449002182	-2.216026676328723	-1.711480109627227	-2.8469170161997983	-1.9371652902420415	-0.9869770671282738	-3.218036862575119	-2.3961503731284957	0.004020937266418331	0.0043815793309515735	0.006911643890472798	0.004823142164640209	0.005047970473679648	0.004920391531405003	0.0046234741971317795	0.004680999080242372	0.10631633216179866	0.004700433867676903	0.0037293329286874413
slr1065	slr1065	-0.9303560677935098	-0.7069025948554201	-1.4555998621646127	-1.2297490507974413	0.1593053598544213	-0.625474279434883	-0.39274260462152183	-0.3287341973095448	-1.1538360644951544	-0.7399323462342016	-0.6119404271670476	0.3613428939991224	0.025081763233478858	0.005479652412400814	0.005298969056106905	0.6754482913880095	0.05348187586827437	0.18286685279481296	0.6905214888936628	0.007581741029088091	0.07618453453489941	0.02565386492501544
slr1066	slr1066	-0.15863147317755055	-0.5541079181334078	-1.0422489244803015	-0.8258330052233783	0.3449383013365308	-0.1986189406430983	0.13383700948240082	-0.06818276557945904	-0.678170136395184	-0.003329358832606843	-0.21716699307749945	0.6892156628601628	0.05468675241257267	0.008424156698986768	0.11622923642950686	0.13021815144165913	0.5005769476961311	0.804318105417205	0.8350285432610804	0.04790638707232679	0.9553620739702349	0.587902342283059
galE	slr1067	0.024925443899211346	-0.6240866578974389	-1.0052396609931535	-1.0488531519744524	0.17019034702138972	-0.3455237256204881	-0.2251862725003495	0.13742406379950553	-0.7431396740757944	-0.383287625378045	-0.449852773816584	0.8753595637872725	0.013916917713807235	0.007522334663912803	0.006248646046859854	0.5898746191970105	0.09624081411418588	0.9101273051881409	0.6623036531774934	0.011938107422904102	0.3265098273961509	0.2280331841043362
slr1079	slr1079	-1.159030643476326	-1.0916141132776727	-1.314671209445892	-2.3249260172419723	-0.7555826113078831	-0.9659366950222121	-4.071161621666705	-0.28621455035258897	-0.5491024366037907	-3.836966947677358	-2.183823099558907	0.5361662761244143	0.16281151998210372	0.013464532101767889	0.005439935978820439	0.3809914855078854	0.11578055565591663	0.005671990944295323	0.3246677270619762	0.17347097178363818	0.008301176309220537	0.04884818053216816
slr1083	slr1083	-0.37473558677234986	-0.20678384980829026	-0.8768383690039895	-0.9067027804924547	-0.11930162836099456	-0.4534806379859485	-2.079941471669971	-0.293823143754137	-0.7676589945355617	-1.7267017117450272	-0.8318698543883885	0.8753595637872725	0.5115487583475058	0.0110353261880601	0.007145715772194872	0.9834752547384761	0.06509370325325273	0.005729722912642826	0.13223543678828598	0.026981666693658243	0.00794171677343684	0.04884818053216816
slr1084	slr1084	-0.10266862095961088	-0.23394733366274062	-0.5110549884900172	-0.42014340927196836	0.20286421682109287	-0.3131131366792246	0.13098181059492017	-0.0258725516265278	-0.7736423133198254	0.16338388805270251	-0.11088735563854024	0.8259228013140874	0.6050341766611558	0.08422249156531186	0.11416276128235016	0.5275865634820476	0.09150663140307001	0.5435929442860135	0.6448041345008408	0.007405655043331576	0.5300663203462411	0.5616950815706347
slr1085	slr1085	-0.18086699746066973	-0.24921315516205886	-1.6112757324072091	-1.5080648425466925	0.8617025752891214	-0.7285884478317596	0.42629649992340335	-1.4065949828968718	-0.33644817127296606	-1.7395379271367462	-0.5699170291038282	0.6955938990506173	0.2284841666690877	0.004910422863203976	0.004697199786159316	0.13021815144165913	0.00955497755307643	0.6189258373191465	0.00773902587602451	0.21196710861577062	0.007591689522516254	0.01446824738845218
folK slr1093	slr1093	-1.9014641833106967	-1.5314224660081264	-1.465671759566012	-1.690176982394458	-1.4877966973776036	-1.6037262794652183	-2.159559567572216	-1.493666035657908	-1.831465592056498	-1.4902313501651743	-1.7674664700368965	0.00574084884857631	0.014986341127826463	0.3960535719594207	0.05422232506063816	0.5002406124274178	0.01727525683666735	0.0046234741971317795	0.020698157398867798	0.024502089894390476	0.004911862778184687	0.0061791741758187475
slr1095	slr1095	-1.6655734109901272	-0.9862133343801617	-1.3658026560263345	-1.4533722653657815	-0.9734987171500449	-0.8137580935427507	-5.074626277785438	-0.6891659265812868	-1.066967243072068	-4.859349571413323	-2.4437228215335933	0.1397277030160682	0.15035675774960838	0.017255244725075915	0.011319677900221642	0.057696497046229714	0.2109923479351071	0.006953691914141075	0.150982188765692	0.09763664078079257	0.004743867510593214	0.06230370598505646
lpdA pdhD slr1096	slr1096	-3.6501564466550067	-3.1202661872654356	-2.389206893938332	-2.69080654987312	-2.4092552817584765	-2.9094813156415515	-1.3013097773574949	-2.3995848668118667	-2.893210542054327	-0.5870978811407527	-2.466448093093387	0.004964800699912887	0.1432179621359068	0.47903478705476604	0.27869402996957665	0.6904446643652054	0.32316010316676735	0.4891416392334255	0.0658042138681077	0.054720593224709166	0.9766206868388455	0.23751194165047143
slr1097	slr1097	-2.6791151453991313	-1.6076347852986799	-0.7142945155371098	-1.0190708103182828	-0.6933031202343224	-1.0132465021762875	-0.46153039938090823	-1.2756062202478438	-0.9370680092954906	0.04756175113962093	-0.8718005756935591	0.004202174557852471	0.48703462755661453	0.9229305958318046	0.7841510769111877	0.928257795850718	0.6581188638735399	0.4891416392334255	0.1153072226041334	0.9743441817413192	0.9725243923859368	0.6493481323753454
slr1098	slr1098	-5.18345893562199	-0.5519267841587099	-1.079129081911386	-1.4445215998129637	-1.4216839332089193	-1.1787519081903017	-1.2123116104579224	-4.288222014279129	-4.238021375643557	-2.775929973227483	-1.2315520574355077	0.004020937266418331	0.010840219632946683	0.0055888958142272325	0.004674107951401031	0.004671615909328382	0.003910543833250449	0.004980571761249748	0.004453316100481262	0.0039036595260570415	0.004700433867676903	0.0037293329286874413
ubiX slr1099	slr1099	-0.6713041438478107	-1.0109444342216765	-0.9746272289558792	-0.5577023257619422	-1.1001494277304356	-1.6455435503071765	-1.8187162507814685	-1.258712328722639	-1.8131899413135715	-1.8642424022387167	-1.052340564872573	0.10506163556355008	0.010840219632946683	0.013464532101767889	0.05252987381588474	0.04207771288772626	0.005015324451947279	0.005798784477992972	0.006456141270656163	0.004086853293721614	0.005374886656736997	0.01347820577186585
slr1122	slr1122	-0.13208162771409107	0.21564336244043245	-0.12179335886081989	-0.17493041842033039	0.062345066426680126	-0.8228486010704695	-1.3738334663695486	-1.8780858672689722	-1.3312169821924764	-2.3332305558713906	-0.699275079199919	0.9510662035735318	0.4164262466208383	0.5102240461635813	0.253999637412324	0.9852654683323873	0.015484381040938782	0.0046234741971317795	0.004453316100481262	0.021616377669901293	0.004700433867676903	0.04140287724382872
gmk slr1123	slr1123	-1.927134760992781	-2.18758727511779	-1.7778514222895254	-1.5827406441042655	-1.6100088680258848	-2.4948366570467426	-0.7898110188381836	-1.7194150657466	-2.681647978544928	-0.8153232613565717	-2.457964459596279	0.01625199813812856	0.0043484734210247535	0.004802400229298382	0.006248646046859854	0.004751057746756022	0.0038861357297089037	0.29788433901699163	0.0068742307230925045	0.0039036595260570415	0.33753092514650246	0.0037293329286874413
rne slr1129	slr1129	-1.2258567193918715	-0.41842347879435937	-0.22502448031012523	-0.17691856182004034	-0.8354683519862511	-0.7913930062563894	-2.419869470595626	-0.51144193392741355	-1.0158391017470338	-2.3220034971122536	-0.44616610302817333	0.009794028569654539	0.22344247363468558	0.8640938870970744	0.9110685127952216	0.6754482913880095	0.3344771959568478	0.09380826439092292	0.7848924511977461	0.4093524525721028	0.06205338189968804	0.587902342283059
slr1139	slr1139	-0.06027933390203665	-0.9840356803060458	-1.6038331197040088	-1.404614511694868	-1.047441354469193	-0.7996884321358513	-2.3695964340736735	-1.1144104798777918	-0.30911327849942427	-1.7769835858334158	-0.6510580649921843	0.46461394907608117	0.011988221337557971	0.004802400229298382	0.004697199786159316	0.006587971806264779	0.02246172119734498	0.0046234741971317795	0.004680999080242372	0.1349160838695366	0.00479610614046272	0.42455392417119175
slr1149	slr1149	-1.2950349254510622	-2.0388301497979913	-1.0591780564965545	-1.6408768647374952	-1.1920483286848367	-1.8140494814471417	0.22337626412697376	-0.7345828797945227	-1.5206645314784062	0.05272199862524313	-1.5462656607753946	0.009794028569654539	0.7477748931868577	0.8874191283630491	0.9757842138575954	0.9799998783597327	0.8211616753150963	0.8187785223820837	0.9355589636104048	0.9674804278909739	0.9345690954951542	0.7084056530348962
nrdA slr1164	slr1164	-6.1437787627619755	-7.180538081730204	-7.508971933446298	-6.875101109370303	-6.467264939167119	-7.2099529928071195	-6.728811147402577	-7.203214771955454	-6.7829748272312465	-6.710616569350389	-6.87476294176742	0.004020937266418331	0.0043484734210247535	0.004802400229298382	0.004674107951401031	0.004671615909328382	0.0038861357297089037	0.005729722912642826	0.004453316100481262	0.0039036595260570415	0.09519916515625433	0.0037293329286874413
sat slr1165	slr1165	-4.071111413246892	-3.1321028812961917	-3.1104181320852597	-3.4813905845466913	-3.6216973438567477	-3.254446082979024	-2.5271406686523155	-3.1043601274008363	-2.886554718684295	-1.3125554886091042	-2.740640672666782	0.004020937266418331	0.005033819732601936	0.09778589045933217	0.012023582702287853	0.09666024966603423	0.028152090866613813	0.007035682639970528	0.03760252163377872	0.015061582966585293	0.00479610614046272	0.012136724653606651
slr1169	slr1169	-0.729908920697646	-1.43068473048788	-2.1957005100310236	-2.0494045360794786	-1.984077207270196	-1.4390968675663371	-2.6552736975941205	-1.595490873351208	-1.6211639912806621	-3.0988322755422124	-1.3098426682966056	0.10814927756639495	0.3485344513882303	0.034876084312472695	0.09889494780954851	0.02527538167512118	0.23490223038005764	0.005325703334373028	0.017722193362387187	0.17347097178363818	0.04088780527713608	0.2459448793310612
glgC agp slr1176	slr1176	-0.7507398358034106	0.07989049651682462	0.3206537900384908	-0.12137902065311659	0.5369267070075382	-0.203473350642237	0.22507542615982973	0.07977943520251492	-1.4355853500530362	1.2131678384571873	-0.15582207763470848	0.48544139881612103	0.48703462755661453	0.21686795152992863	0.6534919317981296	0.026737426981158274	0.5244999254822159	0.6601267195766432	0.6264311642121123	0.9081357232075259	0.0055424149510450525	0.6540499715112658
slr1177	slr1177	0.31312192798320704	0.261014076156047	0.5951675562801753	1.0516047928442487	0.8885625696911874	0.14389385408119204	-0.8519587529545295	0.30414429716554364	-0.28540484781376263	-0.3746761511492835	0.0035509598112817165	0.25369606677924234	0.26478499950048706	0.023360105296270077	0.004674107951401031	0.009008836775251725	0.6321357364306943	0.008787316681921611	0.1973011333670146	0.11603427027652088	0.05410461134839943	0.8133757175418606
adhA slr1192	slr1192	-0.7759265188002937	0.16282824880317145	0.1703853210814618	0.09547809373535276	0.13650760481006294	-0.35243255777959537	0.1383517062307006	-0.18040539503324837	-0.03592221361850916	0.014757201849302105	0.06191630578965542	0.006321321647018113	0.6177164167400202	0.5329529459338858	0.9176906647025573	0.6937514133857646	0.05527311886102049	0.815955708185767	0.1153072226041334	0.5254370720085911	0.9302091649977553	0.9722907245191155
slr1195	slr1195	-0.2821961648374815	-0.6879810280599733	-0.5108054236660594	-0.5722547967297932	-0.8679644210489358	-0.08200898794932038	0.1470228549265119	-1.048120801302058	-0.43836196171624436	0.17528335351858754	-0.22488121111083542	0.6631025546789333	0.8368333472115437	0.6912814162414771	0.4793493146078489	0.7546439022475631	0.6809175525382435	0.6458794799495066	0.006621983451720678	0.7176147777825065	0.5514721863678789	0.6428114386110418
slr1196	slr1196	-0.6349783868486698	-0.32693339688461887	-0.038493481437495924	0.11004629768812421	0.28985078591566815	-0.7352718707456883	-0.009529128765728076	-2.013147943027052	-0.7015219420073033	-0.21052950631183875	-0.48848124203233323	0.14365070517392162	0.9174023220979746	0.8188237802363879	0.7643912432304653	0.2747306505680554	0.013841943214792396	0.9474968212977896	0.004453316100481262	0.019603104706633588	0.2644261904353971	0.16599794724125919
slr1218	slr1218	-0.3602121078564665	-1.4581778100755938	-2.2029639066798126	-2.3335710969472463	-2.384319010111468	-3.238149729096184	-1.6324629433854556	-2.347583836633133	-2.569617401753762	-2.436696055488133	-2.340302780628056	0.13432308221621178	0.014986341127826463	0.06596931623865508	0.009368913023385429	0.004957366900205337	0.004832320398327476	0.023529671638430897	0.004463249029571361	0.008889645195456472	0.006875266817365047	0.00406700267764182
slr1220	slr1220	-1.8935972622408017	-2.4044265735666377	-3.47406139879806	-2.6984379451069	-2.86006316709849	-2.7804529595745335	-3.316239434549484	-2.8862270888828325	-2.731569723696898	-3.396334791937648	-2.8788624896731907	0.05112293336433284	0.05468675241257267	0.004802400229298382	0.008662197508713486	0.0064340658108616305	0.0038861357297089037	0.005671990944295323	0.005907044487787799	0.004861391784726533	0.01702616957867577	0.0037293329286874413
purC slr1226	slr1226	-3.6873965973120333	-4.043734145747643	-3.331618139151458	-3.533403794308241	-2.6585418760884525	-3.5549805861393446	-1.7428690894594356	-2.5426107869885026	-3.182056778378018	-1.5941573877431618	-3.601401777933607	0.007267826699095468	0.0043484734210247535	0.0055888958142272325	0.005229127987893711	0.008668075598720702	0.0038861357297089037	0.2721534315352041	0.02746255588589617	0.004086853293721614	0.13462145590174143	0.0037293329286874413
IAP75	slr1227	-4.424546314736076	-4.886271815458958	-5.388006851442705	-4.9446747055027815	-5.069176255451863	-5.000888466483831	-4.866347510740494	-4.402150437131688	-5.2797237933577454	-5.04267566271727	-4.158996908161091	0.004020937266418331	0.009000189922861347	0.0110353261880601	0.05787204100204844	0.006726367911206994	0.006313587535765085	0.010752683402766364	0.025690352670536064	0.005900198002165899	0.009517888672167176	0.04740578201425624
prfC slr1228	slr1228	-1.949529023884172	-1.0934182264953316	-1.121150749571893	-0.9882688554021362	-1.242825875262501	-2.0144353205968146	-1.091888635174355	-1.0179274330889727	-2.412251959293977	-1.0228384743336256	-2.0182005939017333	0.004202174557852471	0.019015838700654267	0.04989002845280678	0.07858909942838735	0.014002558064037397	0.004534940509245463	0.6539592390466282	0.07744099940468963	0.0052523519795507675	0.2644261904353971	0.004931679948078912
pntA	slr1239	-2.1220052073104587	-2.709734325585801	-2.3052822675481845	-2.610876131944597	-2.541729321718444	-2.164182255813679	-3.437589913056849	-2.644188528471649	-2.7158651783724457	-3.257519565517221	-2.49993932711017	0.28315961981765275	0.33818751904288963	0.36080348065851053	0.04760886117643099	0.5641695453029166	0.10156365794176017	0.006527679376999416	0.31562353976321794	0.02097621850598566	0.0049846484410387935	0.32236707639214995
slr1253	slr1253	0.3301919725691333	-0.011389315107804771	-0.43357517538687174	-0.42219741250638343	-0.5946479996943005	-0.2709297236029881	-0.380489955829746	2.0554583941294533	-0.16981918618758904	-0.3429044702107794	-0.15809718644016604	0.08383352199221276	0.670899856335933	0.07034175446453353	0.04162461475899984	0.01252075648715799	0.07824336537066058	0.09880001316218316	0.004453316100481262	0.1641437669244204	0.1046331472457608	0.2501529448639341
pds crtD slr1254	slr1254	-3.045407376800977	-2.865311235256899	-2.776439113971366	-2.19600107071289	-2.4979329371208157	-2.4183231073123728	-2.491723060923861	-2.128303818697102	-2.31895832956483	-2.7567970262154953	-2.011828806306783	0.009491423775360604	0.005900198002165899	0.03580487314332567	0.016876918713290463	0.006031211422674179	0.06700567495238141	0.2603254602839053	0.04024254183062587	0.5399285856380857	0.4574819253765952	0.07045832338019811
crtB pys slr1255	slr1255	-3.057240631628488	-3.3305296790205152	-3.5962662145793525	-2.831817224468421	-3.7003514238913735	-2.9073964782200457	-2.344091856006354	-2.68112448038142	-2.7618243912737865	-3.4770210775929806	-2.3469439659560107	0.004020937266418331	0.0043484734210247535	0.004802400229298382	0.004674107951401031	0.004671615909328382	0.0038861357297089037	0.0046234741971317795	0.004453316100481262	0.0039036595260570415	0.004700433867676903	0.0037293329286874413
rpoC1 slr1265	slr1265	-4.6112639394658625	-5.065954276347141	-4.863705853657955	-5.285187470995732	-5.2695946972267445	-5.390681193420348	-4.153949379454325	-5.0616390667419475	-5.440930237668236	-4.511786071094333	-5.758838933724208	0.004020937266418331	0.004362709465680016	0.004802400229298382	0.004674107951401031	0.004671615909328382	0.0038861357297089037	0.005798784477992972	0.004453316100481262	0.0039036595260570415	0.004767060352322208	0.0037293329286874413
slr1270	slr1270	-2.716425922985698	-0.08776286200867751	-0.3023450974121009	0.18131139500750554	-0.25256665580025756	-1.1671741756206186	-0.5826023474790941	-2.15994325184957	-0.49331286851589923	-0.535283416113927	-0.18955144249019604	0.00757043713806132	0.9371033477649331	0.9107073257538462	0.285668262022604	0.16531475758933084	0.11578055565591663	0.09091793126810438	0.0046349015771217274	0.9633838253799208	0.2808664802958485	0.992901874310207
pilM	slr1274	0.06542545323968492	1.389647511079301	0.26237744994677503	0.5031164678343425	-0.003935999090494061	0.45102587563913704	-0.07919772144675612	0.3893034433356274	0.1300076928991826	0.2632854029518318	0.28673592588481456	0.988029252035692	0.0043484734210247535	0.4493443173669763	0.025683765293254317	0.9321927413255143	0.052154808995063404	0.4021602192088709	0.15789483309288813	0.9000225240097047	0.414093308828657	0.1170425709415422
gspD	slr1277	0.1102652280007452	1.446845464718965	0.39302837413448577	0.5004562103939698	0.1385344809295608	0.7176950625166024	0.08200704063991274	0.46929040159746666	0.503471605833982	0.014130590204910948	0.5352994940124697	0.8618620754825115	0.0043484734210247535	0.054732824422338865	0.025136623245316885	0.7079018748807555	0.020379604676137475	0.9512921850495258	0.017722193362387187	0.015061582966585293	0.836777158451869	0.023251376501918115
ndhC slr1279	slr1279	-0.36070270616399597	-0.27786024260410175	-0.5090611310792859	-0.10197730720283546	-0.5456434224639278	-2.247998757237517	-2.441222410005173	-1.1003801088423815	-4.501081885939768	-1.7882222498169098	-1.5787716130724438	0.18841440977626614	0.06288291599205334	0.187762182430143	0.7153560714497196	0.12391210386334287	0.0038861357297089037	0.0046234741971317795	0.007475185396714336	0.0039036595260570415	0.00479610614046272	0.0037293329286874413
ndhK1 psbG slr1280	slr1280	-0.3781473385849964	-1.4865513830341253	-1.9272902828817415	-1.997645791719362	-2.24818627550009	-3.85779227903609	-4.763426658416878	-2.5202104597824087	-5.330364221684761	-4.383526342188338	-2.9619854095642166	0.7262132217886004	0.0043815793309515735	0.004910422863203976	0.005439935978820439	0.005047970473679648	0.0038861357297089037	0.0046234741971317795	0.004453316100481262	0.0039036595260570415	0.004700433867676903	0.0037293329286874413
ndhJ slr1281	slr1281	-0.042552345803458236	-1.324009051067498	-1.702101699041476	-1.6011568132269391	-2.256338461969411	-3.4746709606161215	-4.455093143685683	-2.3947205001428524	-4.8205074295093935	-3.4906630439084645	-2.8329519141965305	0.9510662035735318	0.010005382451455535	0.009564176028520667	0.03505136961231243	0.006587971806264779	0.0038861357297089037	0.0046234741971317795	0.006278468692859098	0.0039036595260570415	0.00479610614046272	0.0038809288563452756
hik34 slr1285	slr1285	1.7615915120181698	-0.18363491585613623	0.4720881259823304	0.28018895759157636	-0.05721674057168652	0.008553263195943557	-1.2913873674293792	0.1527099083538032	-0.12107981357509509	-1.0092181136826277	0.06664031618822906	0.004020937266418331	0.4446059514855546	0.04224633031642024	0.6379170767329516	0.7923278664340421	0.9529321933781242	0.02172976746410348	0.6972595541295538	0.8428081878068006	0.009517888672167176	0.9321927295847304
slr1299	slr1299	-0.05946747186340361	1.7174081484393118	2.1750957484342153	2.7241050123836485	2.979577464974223	0.7930371029435518	1.0936812547456272	-0.13476351946923862	0.672149857142799	0.8694981121843857	0.02994833692814935	0.47046975969914623	0.005675659657582033	0.004802400229298382	0.004674107951401031	0.004671615909328382	0.11884596391150677	0.035605426584674624	0.5204810189549592	0.009526751464464817	0.008644201929160007	0.9069065056023723
slr1302	slr1302	1.052094977472004	-1.3528316922711265	-1.7567001026628697	-1.8892128928712304	-1.9103196950277985	-0.2525970746031454	0.07800319744330038	-0.7404893063499286	0.18539588172924978	-0.09359290806962191	0.01418948621828296	0.004020937266418331	0.0043484734210247535	0.004802400229298382	0.004674107951401031	0.004671615909328382	0.05527311886102049	0.5855014855702158	0.5286509518120504	0.5178997691987359	0.9802837854269991	0.992901874310207
spoT slr1325	slr1325	-0.3324654782801355	-0.6736229279625393	-0.5767214867686132	-0.5098165800793232	-0.9858870367085526	-2.337987310013999	-0.5460476723813543	-1.0964582082190706	-1.5357381945198534	-0.9080185116432973	-2.387124238449363	0.18401816485574327	0.034744837581252665	0.014083483557811425	0.029459542953574815	0.006587971806264779	0.004832320398327476	0.7843182347971369	0.007309760103329909	0.018189016467424886	0.9142132278732592	0.004448826711058086
atpD atpB slr1329	slr1329	-7.261775561493764	-4.745340225422053	-4.709549859337258	-4.52807032289161	-5.813392214032679	-6.007671375327142	-2.7790449680375957	-6.142022924094223	-6.413757607034071	-3.171880910652102	-4.766715606441232	0.004020937266418331	0.0043484734210247535	0.004973069790996957	0.007698425592679098	0.006216837501904205	0.0038861357297089037	0.008277819295821496	0.004453316100481262	0.0039036595260570415	0.04544416605187052	0.0037293329286874413
atpC atpE slr1330	slr1330	-3.600550275685848	-3.9042212986513216	-3.644614696881753	-3.851308609189255	-2.5958636599208456	-3.1438270061267906	-2.0981938685106423	-3.051311226854285	-3.361272964751146	-3.110554651318887	-3.486601250765612	0.06807135383634881	0.0043484734210247535	0.004802400229298382	0.004674107951401031	0.004751057746756022	0.0038861357297089037	0.0046234741971317795	0.004566261884164599	0.0039036595260570415	0.004700433867676903	0.0037293329286874413
ymxG	slr1331	-2.4984079809199184	-0.8163518805712995	-0.21504281697996083	-0.26199014163002454	-0.0561724709187071	-2.480327673996255	-1.1222056252903188	-1.298835787133845	-2.1604324435724997	0.11624929283130474	-1.9816693459454706	0.004088220595580033	0.04092740309742497	0.47903478705476604	0.27869402996957665	0.7359519959753238	0.0041504660932357475	0.02172976746410348	0.007079724220710441	0.008889645195456472	0.9553620739702349	0.011310964819074246
slr1334	slr1334	-1.3263447377817368	-1.503715775465851	-0.8550134608955479	-1.4731847436699448	-0.7536193061890787	-1.53535162295161	-2.23667507212292	-0.5349084394606669	-1.2666827438502102	-1.4247876928958703	-1.7205427340535668	0.05455180669409624	0.029175759783148566	0.056694085470418175	0.08903698197793632	0.20998616906777437	0.0350409164829756	0.08035228169644555	0.66758636531705	0.0071420125511591605	0.22531475337504642	0.00790671874441074
ccaA icfA slr1347	slr1347	-1.886825810232191	-3.0489825765416483	-1.93890639926206	-2.0152903589383184	-1.8575517737287524	-1.898759501074374	-2.108344828296109	-2.0309585285553777	-1.3330627827516013	-1.9010258324130958	-2.101755901846751	0.004088220595580033	0.00639305370990939	0.187762182430143	0.022314280521921352	0.14444997443481247	0.02246172119734498	0.06313756226175864	0.07486493018913043	0.022195939025850462	0.06835295311083843	0.008488117103644888
cysE slr1348	slr1348	-1.3198024261907086	-1.427138142860162	-2.2653438481945116	-1.824577465405259	-1.518922749364909	-1.6098069147894198	-2.862075411758601	-1.4913949409953917	-1.8514780572683551	-2.609938301201405	-1.9529664316784292	0.018808421527029884	0.04512614260409497	0.009564176028520667	0.05422232506063816	0.057696497046229714	0.01727525683666735	0.05238452987544712	0.08816841885015071	0.033442701519671346	0.07818126518146637	0.02667918164103876
pgi slr1349	slr1349	-1.5532111133538704	-2.444605061862152	-3.077671565445881	-2.667839531699013	-3.41556136525165	-2.017424399260773	-1.508409475539686	-0.3033164590748012	-2.4399588228231486	-1.9051678460720216	-1.6113338815885523	0.16676661097923967	0.26478499950048706	0.833451233645878	0.7781660513762576	0.9535657681127109	0.643517786681331	0.547856682805129	0.34197940110438924	0.0069104468862155695	0.9868094049131826	0.9580673730078624
desA slr1350	slr1350	-0.26529563348946783	-0.6296080351726512	-1.6715402580450098	-0.26724384144597985	-1.1364107057997734	-1.476850717262231	0.22266022662357893	-0.5217557763443044	-1.416015661512693	-0.6031714885489269	-0.6616726594763572	0.9721864924133998	0.0144745051358985	0.004910422863203976	0.17781633747010178	0.004751057746756022	0.004920391531405003	0.9894900009895216	0.16136447314863903	0.0064733950414772486	0.009896017907034392	0.03388708950466402
rps1A slr1356	slr1356	-3.3313654379528876	-2.714627853200884	-2.589502283244875	-2.2836890348159993	-2.6388512714723578	-3.087561122509922	-0.6257437408136388	-3.643842535334233	-2.4292951858251786	-1.720635064067744	-3.128746116570813	0.004964800699912887	0.00523273901472795	0.014083483557811425	0.03505136961231243	0.008258424894169591	0.004534940509245463	0.3042822491930299	0.004453316100481262	0.004086853293721614	0.03952501474065359	0.0037293329286874413
bioB slr1364	slr1364	-2.9875537624348456	-2.5415522310046277	-2.228439078758779	-2.12587180771937	-2.340021820259081	-2.8492252602524704	-2.459894923062549	-2.485784387157051	-2.553634357143187	-1.7548309181677284	-2.9773090546399894	0.004020937266418331	0.004494568139967496	0.04224633031642024	0.07662846244238217	0.11748341256661997	0.0038861357297089037	0.005325703334373028	0.00773902587602451	0.00396203681817978	0.088252584748844	0.0037293329286874413
bioY	slr1365	-1.7214394772121366	-1.4472703220993366	0.0685231833311198	-0.4025160639520553	-0.2632015633618213	-2.071589919113868	-0.8006219209901178	-1.1615682655432487	-1.6979978549937333	-0.0649308447186214	-1.8159973487495658	0.004450270223411904	0.04512614260409497	0.25275144400204214	0.9743628127874224	0.6048527786200121	0.6629692500083476	0.14028424230483405	0.15789483309288813	0.06744648770818956	0.801872640309366	0.2280331841043362
glgP	slr1367	-0.6618448386152875	-1.4012079416548489	-1.198383589913354	-1.935038068697271	-1.2133989866633512	-0.7303033443302389	-0.986778900690211	-0.6236841380099768	-0.010941843482839409	-1.3632304348082147	-0.7305865453497348	0.8700344634508764	0.04776881289120013	0.026834114815432804	0.004674107951401031	0.03931577875261772	0.28327828246284265	0.008787316681921611	0.9355589636104048	0.9388878448032021	0.0055424149510450525	0.31670347749225003
slr1376	slr1376	-0.5797719594288546	0.06807608550885107	0.005965556551081871	-0.29493667319888944	-0.20741655025878644	-0.012416786275889324	-0.37522605388605706	-0.4969202466079209	0.078485544472752	-0.8057518970714987	0.23507641764368678	0.01944318249729673	0.9174023220979746	0.7502250748351629	0.1727393450920185	0.14796928914985336	0.6067313207491104	0.08035228169644555	0.016038769790272838	0.9274264466401455	0.006875266817365047	0.23751194165047143
lepB2 slr1377	slr1377	-5.364964743443624	-3.6632483465757	-4.249825831667246	-4.360207196015082	-4.4706051869565355	-3.2447835156858504	-4.295004429822607	-4.424453794460724	-3.078297187118131	-4.5916889289094955	-3.7922317789103905	0.00574084884857631	0.37884539477218737	0.47256472915522485	0.2967310743379411	0.021885404447421573	0.04546233209870064	0.6320742105467932	0.006456141270656163	0.3543015242263627	0.5078860403372945	0.01446824738845218
slr1378	slr1378	-1.9491486409118304	-2.9946249594628522	-3.891725381945227	-3.9550124476612267	-3.216171363191712	-2.3687773986397764	-4.795403135618321	-3.1545386297250477	-2.2624539784075974	-5.613286961708373	-2.969675040147851	0.005441104587855381	0.0043484734210247535	0.004802400229298382	0.004674107951401031	0.004671615909328382	0.004920391531405003	0.0046234741971317795	0.004453316100481262	0.004513548579747765	0.004700433867676903	0.0037293329286874413
ftsH1 slr1390	slr1390	-4.2768892580779285	-3.5359491357799118	-4.205449888905483	-3.8057943774020395	-3.4931063664477047	-4.997037081200431	-4.149672408664874	-5.472171342641639	-3.866235487455727	-5.429299603797479	-4.405252495460915	0.004020937266418331	0.004668015706843546	0.4493443173669763	0.18253189879547893	0.8743714698558301	0.0038861357297089037	0.6056747612796463	0.004453316100481262	0.0039036595260570415	0.030987527546602556	0.0037293329286874413
slr1394	slr1394	-3.419718908109315	-2.6273179525383115	-1.90480224367343	-2.4121318981276962	-2.263825772028086	-2.503269228971267	0.5821074909374432	-3.034656626152518	-2.8963274985750442	0.5476664888500341	-2.2657601933248896	0.04070671022037001	0.04776881289120013	0.00993934499713399	0.04462567225356515	0.031939466407527053	0.017891043160202704	0.9679914470039143	0.006278468692859098	0.01297741484912477	0.8714774360758969	0.06422160181564321
slr1411	slr1411	-0.9064696450635419	-1.4390529181795586	-1.6842808548252377	-1.087373686510445	-1.7633428636894166	-1.2804392671862195	0.37255950670266064	-1.0718286677064484	-2.01536682642007	0.07305092278524403	-0.9491555130455032	0.9208410939224626	0.45195451994949315	0.14209576662962337	0.23540812911401165	0.09142776550109719	0.03736023734490128	0.5013172158469983	0.15789483309288813	0.0064733950414772486	0.9619738658641633	0.17838139872436182
pyrD slr1418	slr1418	-1.566224855019007	-1.3192361255791618	-0.583024358221202	-0.970128760697378	-0.8697063183888714	-1.7831370287471604	-0.4002354109567227	-0.4707769570305513	-1.0180747405195627	-0.024610356638261582	-1.5898911156931885	0.005944155848476314	0.009298862453874396	0.23118273802532394	0.18253189879547893	0.14796928914985336	0.013841943214792396	0.42578229032954845	0.1293524571776753	0.07435415497420537	0.9520832492884291	0.01841746535371909
slr1419	slr1419	-1.4257960357041721	-3.4039529517564486	-3.2736405478201247	-3.505752728455619	-3.501530905826236	-1.921149189078288	-4.752862429351108	-3.220757848778005	-1.673883701942736	-4.829043403702798	-2.3571540021236608	0.038022475974663926	0.02053232342556854	0.01986056086210856	0.0725002948352602	0.03281407994476604	0.01727525683666735	0.03668224404258842	0.025690352670536064	0.021616377669901293	0.008301176309220537	0.09109204418857833
slr1421	slr1421	-2.366346669161004	-2.3071568519010612	-2.8917879854171615	-2.841104588487757	-2.019275609197719	-2.248116586510341	-4.344746487797851	-2.9133067680024323	-2.7757636968796584	-4.718731341947823	-2.161894305427835	0.36607669837438034	0.10229111036205948	0.5494910648623116	0.02645540949575863	0.24623816508371335	0.15988199546442944	0.0046234741971317795	0.011237174741037415	0.12793720370177683	0.004700433867676903	0.5799705882786674
murB slr1424	slr1424	-2.6253721965692667	-2.4393745925739263	-3.0566826668173483	-2.195514816264818	-2.3200981831890597	-2.9703976667820093	-2.7498046159433236	-2.473289307723046	-3.0720731683153004	-2.71879323802899	-2.6609812254052003	0.0042112226307496874	0.0043484734210247535	0.004802400229298382	0.004674107951401031	0.004671615909328382	0.0038861357297089037	0.0046234741971317795	0.004453316100481262	0.0039036595260570415	0.004700433867676903	0.0037293329286874413
slr1431	slr1431	-1.1488781176611742	-0.4772898079994482	0.29090768763305747	-0.3410322208447448	-0.020377635385161273	-0.5676133362609636	0.058508910895706485	-1.1742329529230957	-1.3723766836370777	-0.09148083992368344	-0.4860179108757501	0.7026987350670987	0.09680207321084655	0.36080348065851053	0.12928590777065116	0.8531378126992165	0.11578055565591663	0.8312355772623602	0.4629594100574267	0.008889645195456472	0.5677316142638584	0.2595258095892003
apcF slr1459	slr1459	-0.15972374438046916	-1.6185903785836055	-1.7552765956214003	-2.0691885864904402	-1.6635092919263716	-0.6527857220214903	-1.5916839070472284	-1.4137782679151538	-0.04367085461854852	-1.388913858165656	-0.49792494174910445	0.2627170541737136	0.0043484734210247535	0.004802400229298382	0.004674107951401031	0.004671615909328382	0.09624081411418588	0.01031010234341121	0.004453316100481262	0.2681913793834243	0.004911862778184687	0.5156555127977404
slr1462	slr1462	-3.8698569827252625	-4.456582939181811	-5.699874543144672	-4.716166364515154	-4.5263780078612035	-5.657246371030568	-5.2555902841535005	-5.571218097971493	-4.657223026994521	-5.7804958794075265	-4.961297918743378	0.004020937266418331	0.0043484734210247535	0.004802400229298382	0.004674107951401031	0.004671615909328382	0.0038861357297089037	0.0046234741971317795	0.004453316100481262	0.0039036595260570415	0.004700433867676903	0.0037293329286874413
fusA fus slr1463	slr1463	-0.3394190108226573	-2.613395022499763	-2.488355847483959	-3.0668976061032818	-2.3257799942315645	-2.257272677838636	-1.4621377152927748	-1.0649855401696804	-1.829775236894122	-1.5314808046094843	-2.290725698777949	0.8584711895836435	0.004899253091461163	0.005705730896352382	0.004804765591314697	0.005272959739678235	0.007496976497552928	0.01824682369337171	0.20629326132958142	0.049577257853543805	0.03827936740589699	0.059039739878200895
rnpA slr1469	slr1469	-1.362750126738467	-0.44970212456816405	-0.5333901922139381	-0.4029580647841469	-0.23977044065812936	-1.1631661263212931	-0.18552170205156998	-1.0752145163989815	-0.616978903498963	-0.16321486164359508	-0.9918404393795032	0.004964800699912887	0.42783655760550504	0.17073449319576334	0.7744302432729546	0.7821634402011723	0.028152090866613813	0.2235967137217812	0.007079724220710441	0.10366202304414514	0.6969100921265069	0.019706451396105207
slr1470	slr1470	-4.476061064975915	-3.438955734628553	-3.2990098458261965	-3.092222232551198	-3.3838819162329075	-3.3053669617762176	-5.00922077596281	-4.078624339481766	-3.741287243598889	-3.0178246873986136	-4.011191747279416	0.004020937266418331	0.0043484734210247535	0.004802400229298382	0.004674107951401031	0.004671615909328382	0.0038861357297089037	0.0046234741971317795	0.004453316100481262	0.0039036595260570415	0.04218140992100012	0.0037293329286874413
yidC alb3 slr1471	slr1471	-2.5023152516308973	-1.4921063546115838	-1.118382101307059	-0.8266136698786652	-1.2886635776407562	-1.6712737511374764	-2.4773862132594013	-2.2141648473177877	-1.9122648448650055	-0.8154767782454234	-2.387132339865337	0.004020937266418331	0.011169352495701952	0.04702853543590402	0.5420559409176541	0.018160891141353507	0.012697774244433913	0.0046234741971317795	0.004453316100481262	0.0064733950414772486	0.11464281494345858	0.0038809288563452756
slr1472	slr1472	-0.30649084779916524	-0.07274960927168167	-0.04224311610650512	-0.11671624396730527	-0.5473666668395797	-0.07575900515867147	-0.19815002326217762	-0.7546718273003911	-0.24422490426798554	-0.18739555220336496	0.1059252958620825	0.04938904934540001	0.991403366552912	0.8532403407739532	0.27869402996957665	0.11748341256661997	0.8472736200246949	0.4748699966706595	0.00773902587602451	0.10980344713898765	0.5916957482027264	0.8189480837801191
slr1495	slr1495	0.3269483394075131	-0.031147330967184892	-0.11886309569819145	-0.11111225309775989	-0.055886503595353756	0.026646874519543423	0.3475960424666576	-0.11975578540266527	0.24419546351003077	0.8411821411337209	-0.036811728522101246	0.07956944441886626	0.6449027892096126	0.43565594867147855	0.3182525222490791	0.6454005443819942	0.8697811376608825	0.1044701183278665	0.3556033656266866	0.25690498981818516	0.005517510952915314	0.7184064011524337
slr1506	slr1506	-0.710617551502391	0.040377177640418066	-0.4335783977015981	0.13811257628737625	-0.003513204810825708	0.16710485431938352	0.36184083831865244	-1.1445904081908034	0.4194982312583958	-0.03159754467468977	0.8174654105849042	0.007267826699095468	0.8588929408948609	0.03944702578851297	0.5771872530131799	0.6454005443819942	0.775192389199767	0.37667243159967917	0.0049586960656197625	0.10056866190416543	0.7531004189699669	0.11977481288782053
slr1507	slr1507	-0.43666125406693085	-0.15414798705680907	-0.1938963232695357	-0.14321451609638125	0.14191590331186973	-0.6836666549202224	-0.5355289395312717	-1.6877942555517373	-0.8870653507125824	-0.15878433836376857	-0.41072232986400775	0.047799316603135765	0.4023529393110951	0.20154743082541643	0.20695741187885117	0.8000795904272959	0.008537440552213347	0.09571468142685939	0.004453316100481262	0.006709750558154572	0.22066222639860153	0.06230370598505646
plsX slr1510	slr1510	-0.8416181963047724	-4.798527681106278	-4.421394744856997	-4.352331757503259	-4.471158289916861	-4.400371490853339	-5.3949462122563405	-4.3571879346185876	-3.495446818865377	-5.511696884780233	-5.3168780162062355	0.15876986603490534	0.009298862453874396	0.05149895411111841	0.006248646046859854	0.022625959691149413	0.022021281481653856	0.0046234741971317795	0.03055388557193346	0.031149891209946334	0.004773089060960111	0.00406700267764182
slr1512	slr1512	-0.3298790255128791	-0.431078125662262	-0.8076378609727147	-0.7755392837132482	-1.1878095353023936	-0.4579703122526272	-1.426245743136026	-0.46554266678558825	0.8530624901067172	-1.4211065136637397	0.297297252957408	0.7853048391346065	0.7787631766402935	0.7057688853977662	0.8579714840598915	0.4917854582843185	0.31137260455271326	0.005798784477992972	0.975245339608924	0.9432731198402838	0.006875266817365047	0.07045832338019811
sodB slr1516	slr1516	-1.5338190663124245	-1.0214571419121234	-0.9061918061783253	-0.7373447585142889	-1.7157047848692644	-1.627491061737886	-1.52743641825622	-0.7552067446172678	-1.6066197267945659	-1.2029062052252952	-1.578097727578028	0.3556969743581197	0.034744837581252665	0.5956218070701068	0.5048042779789549	0.21335583393127808	0.013092752670998844	0.028702722010143056	0.3246677270619762	0.10980344713898765	0.7577158013888167	0.009482700869618966
leuB slr1517	slr1517	-4.022708508349954	-5.500450489189065	-4.492658660492273	-5.290790631331557	-4.6493616653932435	-5.622421104923091	-3.5590047254750474	-4.295260215116206	-5.03490857807929	-2.0888423357361865	-4.82367750109076	0.004020937266418331	0.0043484734210247535	0.004802400229298382	0.004674107951401031	0.004671615909328382	0.0038861357297089037	0.0046234741971317795	0.004453316100481262	0.0039036595260570415	0.004700433867676903	0.0037293329286874413
menA slr1518	slr1518	-1.6942776765689742	-2.807135006803482	-1.4935313402786783	-1.7723045669797328	-3.5565303989258483	-0.8466516666224009	-2.264008572031204	-1.1314168553253012	0.33004202148135625	-3.133963618811682	-0.9638686980321999	0.06807135383634881	0.028001477835512618	0.01612935370111106	0.10477374540115687	0.008367879430821356	0.01727525683666735	0.04641996102844443	0.1293524571776753	0.4700513029940825	0.004911862778184687	0.015081874206268643
ffh slr1531	slr1531	-4.221545399321661	-2.7036789189532082	-2.3942304822326794	-2.161993761806801	-3.24286094340504	-3.2869455646032346	-2.870095675495006	-3.084614101560368	-3.206437032387109	-2.6589987908747656	-3.650665714164225	0.004020937266418331	0.03591408746805067	0.06182019108867053	0.21142106219676654	0.07168117219473728	0.01175457618851972	0.09571468142685939	0.03142577309244049	0.11603427027652088	0.500452327357044	0.01841746535371909
ispF slr1542	slr1542	-2.077470656661414	-3.3754862110500254	-2.396097884642326	-2.290915666596227	-1.5934695936668695	-3.081642929871849	-0.9763613508905318	-1.8484258506508353	-3.441242242748919	-0.7484823886484827	-3.166150148557862	0.005944155848476314	0.0043484734210247535	0.07709245555435543	0.05085171861447732	0.014972870614271206	0.0038861357297089037	0.3471633336197113	0.10163140058548112	0.0039036595260570415	0.12797642123962552	0.0037293329286874413
rpoE	slr1545	-0.9032731382781385	-0.5580002269884126	2.04674057105351	1.270776011468947	4.113971670253939	-0.7318071855517896	-0.1201325772846471	0.6374390074649213	0.8471672227979812	-0.0629455978475324	0.807098536617148	0.008530536259049216	0.1660998040201973	0.0066055755621031815	0.07858909942838735	0.006216837501904205	0.480380492841408	0.6121775123453439	0.112472636778534	0.21196710861577062	0.4261325550571059	0.1930103485108057
slr1546	slr1546	-0.23371098192243267	-0.6234921108826637	-1.1887387004429648	-1.0635633837790848	-1.3305043390418765	-1.483552517859543	-0.39926529530385346	-1.5377996943665089	-1.201541543907399	-1.3996564357665082	-0.9024525712824325	0.8028815423590938	0.0941847853679514	0.3167669929752177	0.9372753281096801	0.21666701796464352	0.09427603907855107	0.6905833751421645	0.0120980902413396	0.03014233561650222	0.008558926384795645	0.012136724653606651
lysS slr1550	slr1550	-3.879976771828711	-3.4436718224975333	-3.150639258501428	-3.6565165295023254	-3.0652805844272555	-3.9545376675810044	-2.5010152696066488	-3.220996384416709	-3.6951517172610604	-2.404892781669437	-4.535141008901491	0.004020937266418331	0.0043484734210247535	0.004802400229298382	0.004674107951401031	0.004671615909328382	0.0038861357297089037	0.5337048158661778	0.004453316100481262	0.0039036595260570415	0.6569508232057123	0.0037293329286874413
aroE slr1559	slr1559	-1.1709532840175318	-2.009693280821564	-1.9796686198491342	-2.321164666199643	-2.356166938174548	-1.6379842541760214	-0.5842325083199406	-1.161795633358047	-1.4076868750668132	-0.1638066987715612	-1.634927941387885	0.17156088100323777	0.0043484734210247535	0.014083483557811425	0.005298969056106905	0.009742899005320967	0.007885360779136805	0.6666568839492055	0.47651544050410743	0.7101672308358923	0.7799394210441738	0.00790671874441074
hisZ hisS2 slr1560	slr1560	-1.8307970560816056	-2.298399222340733	-2.1957704918812775	-2.44896571501319	-2.449016518350759	-2.2828320354722584	-1.0953465360209533	-2.284732360428719	-1.8457399535338248	-0.6392502642563603	-2.2003228204475653	0.044832065428441044	0.005419786101297865	0.05149895411111841	0.07858909942838735	0.11175838325904633	0.012203532312250359	0.41201721051090107	0.03142577309244049	0.39662631754432226	0.9345690954951542	0.0043211833423847275
slr1565	slr1565	-1.9687962576784817	-0.12038674838331201	0.20142745499041315	-0.33256954162248803	0.10995749184729965	-0.10662004593747809	-0.19959565792848372	-1.115005417038682	-0.3184035963899102	0.36350932173407735	-0.13492604506502964	0.004020937266418331	0.6270246087333544	0.5270947634433022	0.09121492580044799	0.721939707153704	0.9230035467231817	0.25472618460883256	0.005123068774892785	0.32287765466912616	0.9520832492884291	0.9002382589182513
slr1566	slr1566	-0.4333373378327461	-0.019316773742212325	0.358263179459371	0.09247979310419781	0.39473789963284156	0.08837792678527502	-0.49607713492432043	-0.8972928227161623	-0.47825301899889927	-0.2835815022426534	-0.07018646095877645	0.12026940949988313	0.8317389764730974	0.31148052436565676	0.9780012376513401	0.09666024966603423	0.7943418843636072	0.030786326033384954	0.006278468692859098	0.027928175537513898	0.25466511247730517	0.4814568716634433
slr1583	slr1583	-0.534442941391353	0.2699353424221216	0.4029459463307734	0.22406919374661946	0.2558676977106983	-0.5013762968977514	0.06772453700993411	0.2276948404889329	-1.2933313219899862	0.08384567835955535	-0.7566935530042462	0.013543432460599034	0.11991156473561354	0.07254503429520173	0.6326484594616272	0.19042063373192722	0.029280602200370792	0.950722413308454	0.9034527980663636	0.004223162441560908	0.9919179681493674	0.006696697041734153
pcxA cotA slr1596	slr1596	2.8242765822182054	-0.2311932948744217	-0.564361126025939	-0.1799699641995491	-0.3213033635105545	-0.2553170309988517	-1.4111835772545336	1.1986891564975788	-0.7087349152401572	-1.2583520202039686	-0.06765673241194099	0.004020937266418331	0.8113503134581606	0.9078682705045473	0.6668648820155324	0.9180078896498953	0.9575217353806521	0.01419905363579596	0.005223279550916084	0.07201255110182012	0.06205338189968804	0.5938690581413928
lipA1 slr1598	slr1598	-3.520054123451417	-3.3477412678121956	-2.572913988952679	-2.7344845285537946	-2.8234161186056985	-2.8031228357107816	-0.9684302105163594	-2.089049925506022	-3.0327557608296045	-0.4897531046471446	-2.623339021889022	0.004020937266418331	0.004899253091461163	0.01556330737256906	0.07025423750719041	0.0307857741188367	0.014917390678851285	0.5682342589018569	0.016038769790272838	0.031149891209946334	0.8821189988948449	0.024739220184766705
ftsH3 slr1604	slr1604	-5.893279286415658	-4.688691687782183	-2.846818762261568	-3.4010393292534715	-4.490044216102267	-4.805278787837421	-3.6583468494386926	-4.688425165660376	-4.489931109675503	-4.028159531040277	-4.332963322779912	0.004020937266418331	0.004362709465680016	0.949529040245632	0.8782933198803644	0.1403994475102957	0.0038861357297089037	0.050883731065046435	0.004453316100481262	0.004714328978756756	0.008164034838146974	0.0038809288563452756
slr1609	slr1609	4.28309525843501	0.05941248457924969	0.6391766201334391	0.3624762790285346	0.2421577726291623	-0.7169552671921037	-1.0704019555845667	3.118111895652214	0.23186955891863198	-1.163754245604094	-0.1458784593516044	0.004020937266418331	0.942734202917193	0.7243025777564821	0.11091207216177472	0.20998616906777437	0.013092752670998844	0.042202056161044034	0.004453316100481262	0.6171867161036437	0.005790609537785723	0.44277586700925275
slr1610	slr1610	-0.2561643361635502	-0.38879487983472244	-1.061003483276881	-0.8371448969908282	0.347411300813904	-0.41596333458078194	0.19592167199656305	0.0821448040429402	-0.7668482319331692	-0.40579088485084813	-0.377265235047288	0.6892156628601628	0.24930582820965552	0.005923548270969783	0.013003650762967145	0.7359519959753238	0.10435981463645211	0.44021813177641705	0.5826759974530801	0.010517676429558165	0.06027844488829585	0.9173852259724183
slr1611	slr1611	-3.473601086344745	-3.726700641415054	-5.378228607932074	-3.9572122416031377	-3.3522408953761045	-4.203268104335784	-5.5609528378949	-4.407452821802749	-4.339700771422808	-5.667886069779267	-4.486703387524762	0.029430347965422224	0.005900198002165899	0.004802400229298382	0.004674107951401031	0.005272959739678235	0.009975093705386547	0.0046234741971317795	0.004453316100481262	0.004668015706843546	0.004700433867676903	0.0037293329286874413
slr1612	slr1612	-0.06310916467847696	-0.2359990876639018	-0.5086751778043505	-0.6364899954537862	0.3496771019302244	0.3428206692574315	-2.882556175182856	0.008739422101269356	-0.41337638003908966	-3.0697217908322822	-0.8486191151717495	0.7853048391346065	0.24465211279688315	0.01459514280969415	0.010916971686403166	0.3679566027968632	0.775192389199767	0.005937828424339597	0.9681125047829264	0.04219084519137404	0.008164034838146974	0.08565364498297762
ndhM slr1623	slr1623	-0.5973460543391298	-1.145896425803597	-1.2792312052456065	-1.45847890885515	-1.7006900125604492	-2.9353726918416867	-4.116389711389524	-2.437237281632345	-4.014541950267865	-3.4579639291910036	-1.971156588898732	0.9858351800030017	0.254216646943632	0.02420475562070006	0.33009608593337914	0.012106022879044045	0.010977053743982548	0.0046234741971317795	0.01717863134896725	0.0039036595260570415	0.004767060352322208	0.010919609599746674
slr1634	slr1634	0.2971012146243476	0.18705732383015777	-0.12475442864317808	-0.145648246014299	-0.02266863614109729	0.22816709960637943	0.2587605970016166	0.17525532698789448	1.3436665278033841	0.1151213919316925	0.6812128159825115	0.18401816485574327	0.473468548132014	0.45700213311086196	0.2967310743379411	0.7359519959753238	0.39452998159642083	0.4021602192088709	0.5204810189549592	0.0071420125511591605	0.9070371747082276	0.022338860802459413
slr1638	slr1638	-2.820494854398303	-0.7063842416930638	0.11021111237503738	-0.15189330699712045	-0.5524740631069475	-1.5869337702547794	0.5760974223962979	-0.9908707187913139	-0.41203858047483716	0.1880862252768163	-1.3901699434642805	0.004020937266418331	0.012391104071125189	0.7502250748351629	0.4904279494083345	0.022625959691149413	0.003910543833250449	0.04799148551012732	0.007475185396714336	0.07435415497420537	0.9929624865518959	0.0038809288563452756
petH slr1643	slr1643	-1.2736958654733375	-3.378067832595063	-2.8722018302836143	-2.793569171005509	-2.877063919589778	-1.4740461920967753	-0.9394659453403528	-3.386133098779685	-3.4638791348091047	-0.4882087771423861	-1.009373772366325	0.010524080412043791	0.0043484734210247535	0.006911643890472798	0.004706459296715753	0.004957366900205337	0.09624081411418588	0.4021602192088709	0.004453316100481262	0.0039036595260570415	0.613275829981799	0.07953802473895014
psaL slr1655	slr1655	-0.3019074533788607	-0.392842586557547	-1.2824777804166239	-0.38713007152179557	-0.8040821139428882	-1.1333385847974757	-1.0696230659729822	-0.23377836014500095	-0.4809649114397115	-1.6691215702386066	-0.5126812511624241	0.17156088100323777	0.157953138837806	0.08170109932587878	0.516667255274886	0.19042063373192722	0.030090323585845458	0.007035682639970528	0.3490089073717096	0.19237207405700046	0.004700433867676903	0.22263421726414956
slr1660	slr1660	-2.543396388624028	-1.1767438090898945	-2.5305305865615173	-2.7678354259954365	-2.1558653847653395	-2.6873626144977116	-1.0208977665860257	-3.757152797513923	-1.632684800730982	-1.5661617205165559	-2.5751413485740917	0.005944155848476314	0.034744837581252665	0.012923997397898374	0.010916971686403166	0.010791831727115796	0.004244671579365649	0.1044701183278665	0.004453316100481262	0.10631633216179866	0.7369001586241365	0.0037293329286874413
degT	slr1666	-2.40643568485006	-2.035245347007226	-1.4665576966485112	-2.2419641259894783	-2.64531018616387	-1.7363247529775427	-1.087959362935959	-3.380916255322054	-2.9179707166608075	-1.1834400279669135	-1.4622344533978895	0.08383352199221276	0.06460437886836409	0.24724298346565482	0.12275665873082815	0.12391210386334287	0.006818160712382295	0.030786326033384954	0.025690352670536064	0.00396203681817978	0.05853238972506437	0.009151337000409652
slr1676	slr1676	-5.26339195228708	-4.022634192623354	-4.606336218946849	-4.6296411050673285	-4.570326442350158	-4.861679117699624	-3.0857690933215847	-4.3968583220701545	-4.905034513568949	-3.0254152589128713	-3.296309643706178	0.004020937266418331	0.004790122049154774	0.11786328453343642	0.11622923642950686	0.0885409918885461	0.0038861357297089037	0.05585645258705168	0.004453316100481262	0.022961389637422943	0.008644201929160007	0.0038809288563452756
rplU rpl21 slr1678	slr1678	-4.613242976835467	-4.4852591371587796	-4.416928783357458	-4.336911134998368	-5.175633516405662	-4.6509339275288735	-1.466190451989889	-4.64663883945991	-4.394108309030952	-2.0783976774894444	-3.6794355806478767	0.059942055351316935	0.07647917268276379	0.015125201641587111	0.07662846244238217	0.008668075598720702	0.014370115994550004	0.24958324964588055	0.08600576685341124	0.014555187698790356	0.12797642123962552	0.06230370598505646
nadE slr1691	slr1691	-0.04161704083016286	-0.26788421887117225	0.47945622431983687	-1.1252766928805564	0.43333085290525664	-0.12281740146161936	-0.4172518250053706	-1.1413286578195274	-0.27968931155838844	-1.1294545550948294	-0.15548178141558147	0.8700344634508764	0.4446059514855546	0.03580487314332567	0.014641920111351679	0.26374791884038323	0.28722864215352756	0.2446350843080967	0.020698157398867798	0.08185360579424503	0.008301176309220537	0.298708990637765
slr1708	slr1708	-1.5105249771968277	-0.25562863712188477	-0.27682544075797727	-0.06915846395208815	-0.1205461233657961	-0.58681023816589994	-0.17214719146282112	-1.477097319583361	-0.03961062364291506	-0.34514840537108005	-0.03773471823031438	0.0042112226307496874	0.19031721601211113	0.2807122145615227	0.4225003741507408	0.33229466931253926	0.010232855058989136	0.3626857591194185	0.004453316100481262	0.9223214007190442	0.085503919688769775	0.786593183363319
comB slr1718	slr1718	0.6676650599390975	-0.2527962065301029	-0.3130432653470213	-0.7482909444572708	-0.7714034272302258	-0.25857927275661385	1.208729763253249	0.01590785428846077	0.21376512574720385	1.1237341683692132	-0.5113328469867173	0.008530536259049216	0.5817284522521062	0.8456275328906993	0.3415101337651876	0.6501766230027135	0.28327828246284265	0.07094228392412251	0.8791645862034881	0.37526110108808913	0.836777158451869	0.02762853917399636
drgA slr1719	slr1719	-1.4101636670565514	-3.4669296800027594	-2.865003350724929	-3.2359318084010336	-3.239978040048385	-3.39813485662883	-0.34350782506213834	-3.184612760966002	-2.8599525296018116	0.1565695238178955	-3.159965986851101	0.005150829834555954	0.0043484734210247535	0.004802400229298382	0.004674107951401031	0.004671615909328382	0.0038861357297089037	0.5808259183819704	0.004453316100481262	0.0039036595260570415	0.6056847967126987	0.0037293329286874413
aspS slr1720	slr1720	-2.5552075432260737	-4.004348968712466	-3.370867955333707	-3.9894961745744015	-3.505087608958999	-3.8593711599691507	-0.8265865646329037	-3.3908471640111806	-3.4631253206780617	-0.6776335477752482	-3.8672221743753834	0.009794028569654539	0.0043484734210247535	0.004802400229298382	0.004959253945143978	0.004751057746756022	0.0038861357297089037	0.05585645258705168	0.004453316100481262	0.009179999332767325	0.1646921844601354	0.0037293329286874413
opcA slr1734	slr1734	-1.1141069374985975	-1.3934312037014052	-1.3881932367636884	-1.2165071249440567	-1.5104323352764315	-1.8241211079435946	-0.12296862093756232	-1.334571866463097	-2.707052660102794	-0.42491133700596284	-1.646452599529155	0.654762282289572	0.3010603038840262	0.4663482304673185	0.27869402996957665	0.3024746318710911	0.6867542374833238	0.9593466923904223	0.8075860096640135	0.0039036595260570415	0.25821439393623635	0.14726073780190288
amiA	slr1744	-0.13363266329233703	0.23153186259827818	0.44272169705825265	0.7372770410452693	0.026193661251270473	-0.6211277935948645	-0.4825677853388441	-0.4506120544548512	-1.0579322596289702	-0.9816340825358382	0.004314528946320426	0.72043285480211	0.5453174168211874	0.8660766929243624	0.8934668074743998	0.8239120860124715	0.10435981463645211	0.2874484656796094	0.14719854999033113	0.007405655043331576	0.035585286983898574	0.532784604762023
murI slr1746	slr1746	-1.2916903287145256	-1.0591408513945255	-2.9905959974892355	-1.3665307405222749	-2.449996367139328	-2.219295638079049	-2.251194429748331	-2.1173984301834388	-2.420662259810704	-3.373056753171859	-1.4362007285602552	0.004327937875440067	0.007574576024267105	0.026129729519275845	0.12275665873082815	0.10846728480517771	0.014917390678851285	0.0046234741971317795	0.004566261884164599	0.06363787158696586	0.006476280326786822	0.009482700869618966
slr1748	slr1748	-0.19749070046895076	-0.22333738644807097	-0.3706625851609651	-0.2393350911426724	-0.5080446264454083	-0.3738606798036072	-1.9426739902274548	-0.34444930639958005	0.05279821462785253	-1.7763022591574655	-0.5550526053890039	0.20755768882287196	0.157953138837806	0.04224633031642024	0.10222227723730752	0.015562184712584515	0.04546233209870064	0.0046234741971317795	0.0790108639175096	0.9784413243363171	0.004700433867676903	0.013877618326170727
prc	slr1751	-2.7369222946795877	-4.655168141484772	-5.0802850416537	-3.8516396596596008	-4.0950205208898325	-5.7013409438845635	-5.318212024829266	-4.970589461959425	-4.462099912920109	-5.06036770832754	-4.365081293936933	0.004512654927859494	0.11060241147562372	0.9553124756899953	0.863447956327426	0.6501766230027135	0.052154808995063404	0.19663758618888771	0.03055388557193346	0.3343616735829912	0.6056847967126987	0.2501529448639341
slr1753	slr1753	0.04900350487663754	0.6355600147719939	1.0708617784981527	0.6516150003744342	0.30891567877493836	0.5453523839858402	0.28026909959334084	0.10312508597112394	0.6192650128644454	0.34612165994422867	0.11181307812458598	0.9760244128074421	0.012391104071125189	0.004802400229298382	0.010223963692853322	0.22231467692617957	0.007885360779136805	0.2656628860690124	0.8997319827545827	0.007581741029088091	0.07402974060162117	0.7749683015914423
glnA slr1756	slr1756	1.5846977552528325	-1.312617263446435	-0.9794476206585058	-1.209097637339681	-0.8953346656514278	-2.643661858060707	0.09132869745590806	-0.11845891155784843	-1.9245868206814016	-0.3704976905905882	-1.8392741063391642	0.08383352199221276	0.005033819732601936	0.014083483557811425	0.012023582702287853	0.009742899005320967	0.003910543833250449	0.9763830546701661	0.9223743682110368	0.00403058590673257	0.02520053224390922	0.004931679948078912
chlD slr1777	slr1777	-2.6349443687299754	-3.4190101560700814	-2.7080225371928472	-3.1125766447210017	-3.838502705263065	-2.947948886081072	-1.5476708638847712	-2.0567706638311316	-1.3191699091300368	-0.8544943173801113	-3.091706477284738	0.004020937266418331	0.0043484734210247535	0.004802400229298382	0.004674107951401031	0.004671615909328382	0.0038861357297089037	0.05759922853221365	0.005657612989590005	0.09079206796237133	0.12119473316458533	0.0037293329286874413
slr1778	slr1778	-4.333798775403348	-4.595387053652385	-5.706534156581964	-5.344722215817111	-4.825752606940346	-4.523983758469127	-5.196981843179645	-4.3380944246331214	-4.86357544550484	-5.232160844853777	-4.756700563954429	0.09185616148858419	0.11734968417335316	0.009009054607988188	0.004823142164640209	0.004957366900205337	0.18563048782844482	0.006527679376999416	0.03526166496214554	0.14195577691737293	0.0055424149510450525	0.023251376501918115
rre1 ycf29 slr1783	slr1783	-4.982948469800598	-4.092317450014323	-2.4282262434854487	-3.5367704520121257	-3.118745845257273	-3.37547002107345	-2.190915102659917	-2.5264277571450786	-2.257883496736341	-1.8492826272622465	-2.607526437907327	0.004020937266418331	0.0043484734210247535	0.11141194099177212	0.00580666892741453	0.06564707538803566	0.08210040861620745	0.016322493098060237	0.01717863134896725	0.11871931984418056	0.11464281494345858	0.038810634778639073
thiL slr1787	slr1787	-1.0299095652401948	-1.5736524129393272	-1.688753709770311	-2.5294553485081424	-1.9824263280148846	-1.7662228064185233	-2.626839970797717	-1.3375593485133814	-1.4263446593623545	-2.610603852257639	-1.4469559105979026	0.006321321647018113	0.004362709465680016	0.004802400229298382	0.004674107951401031	0.004671615909328382	0.0038861357297089037	0.0046234741971317795	0.004680999080242372	0.007581741029088091	0.004700433867676903	0.00406700267764182
hemJ slr1790	slr1790	-2.0313892316866755	-3.244780877757707	-3.7841480349566754	-3.168911352802602	-2.6660920315892827	-2.471800288329705	-2.6502306353289597	-2.5024368248597293	-1.8854027797139552	-3.015987913524068	-2.85861805580484	0.004202174557852471	0.004362709465680016	0.004802400229298382	0.004674107951401031	0.004671615909328382	0.0038861357297089037	0.0046234741971317795	0.004453316100481262	0.0039036595260570415	0.004700433867676903	0.0037293329286874413
cysH slr1791	slr1791	-1.3686903180139227	-2.974646675963898	-3.7552624502274106	-3.2279825881165536	-3.1811664112399916	-2.924627712611847	-0.30838790018961476	-2.005726335455504	-2.8253332261523316	-0.07205605483329212	-2.619765047848179	0.004020937266418331	0.0043484734210247535	0.004802400229298382	0.004674107951401031	0.004671615909328382	0.0038861357297089037	0.537606681380685	0.004453316100481262	0.0039036595260570415	0.7799394210441738	0.0037293329286874413
tal talB slr1793	slr1793	0.2385745856936189	0.3743119102259116	0.23057066667632567	-0.4255855668413108	0.21353781068989902	0.6615575098678441	0.06473143010524443	0.3121689303953125	-2.4923341530486933	0.29209907608806357	0.15224741232571862	0.7150775957144204	0.42783655760550504	0.4493443173669763	0.1443370592207697	0.5830413952947107	0.007885360779136805	0.950722413308454	0.38410724163761634	0.11871931984418056	0.26878720493845926	0.538165297446848
slr1796	slr1796	-1.4863818949792644	-2.526025708193077	-1.2264282416100742	-0.9698725248209267	-2.1263536828636695	-1.4192449946665553	-0.36361462518088256	-0.371393477744918	-0.8922534732337495	-0.351187744851797	-1.0552385678535579	0.016899972037100586	0.0043484734210247535	0.023360105296270077	0.23160020284118024	0.005451238281857104	0.007724913193931965	0.29278356148470525	0.8415354285061118	0.10056866190416543	0.9121537949308334	0.0064328619151129305
slr1805	slr1805	0.3915216602202354	-0.4003071621572827	0.4766464603110063	0.9684479852478307	-0.1235454197494153	-0.06869400054768529	1.093953752625764	0.4534643960708995	-0.36669832804329155	0.4680542861689915	-0.057071145002772994	0.047799316603135765	0.039538416883250445	0.18370586753911808	0.10768525250446019	0.6296866538866761	0.6941025148749144	0.004980571761249748	0.16965880035857706	0.15504250554312368	0.12448120949205307	0.6214608032159834
hemA slr1808	slr1808	-1.3717888910907499	-4.416098360770401	-4.202178415791371	-4.4092262328164145	-3.8469005164403365	-2.7286130571190332	-5.428546662477816	-2.8343199988635828	-1.3796002183868055	-5.314652650792983	-3.3553603296232093	0.6196508207457321	0.0043484734210247535	0.004802400229298382	0.004674107951401031	0.004671615909328382	0.004920391531405003	0.0046234741971317795	0.005657612989590005	0.27944850044590747	0.004700433867676903	0.0037293329286874413
slr1818	slr1818	-0.9649706544293232	-1.2790163985136154	-1.7165309506811666	-1.909432462303676	-1.0041584868160363	-1.0726139224741187	-4.569743191064231	-0.8976159835631076	-1.0992032577315156	-5.21382822084132	-2.2889286366562582	0.04070671022037001	0.007203560151306154	0.03701453452921144	0.004674107951401031	0.06161770118424389	0.03241079794327028	0.0046234741971317795	0.03630717630663397	0.04520026570298474	0.004700433867676903	0.0037293329286874413
psaA slr1834	slr1834	-2.9618109528995036	-3.801733970543779	-3.8097834428552724	-3.8740255648058657	-4.1006356419942644	-3.159047148733169	-4.7182045230600895	-2.4147516803816615	-2.560480180548411	-5.196753608973021	-3.3797049557247196	0.014028265507305886	0.0043815793309515735	0.058503790043751246	0.005229127987893711	0.005213396175982973	0.006123815258424157	0.0046234741971317795	0.050788805092176474	0.0069104468862155695	0.004700433867676903	0.003971285845882556
psaB slr1835	slr1835	-0.8288109644661357	-1.7920879614238305	-2.2257256417089764	-1.8597638428608934	-2.1847182896235875	-1.5997333524584512	-2.9654773484250585	-0.7314346579376504	-1.0202964497176317	-3.5974614188379084	-2.0709721729391055	0.01010784014825894	0.0043484734210247535	0.004802400229298382	0.004674107951401031	0.004671615909328382	0.0038861357297089037	0.0046234741971317795	0.008954287680921613	0.004403323035382398	0.004700433867676903	0.0037293329286874413
slr1837	slr1837	0.9922899657048426	6.505063922117101e-4	-0.0712282407998394	-0.008757291676029582	-0.18992513112979997	0.31248526015970707	0.3524343856117536	0.31359754159217645	0.2935597781915319	-0.13720780862527585	0.7380236584829415	0.004202174557852471	0.6764649368459734	0.5643748285666392	0.5368229919271773	0.4413835535841685	0.3653415083739564	0.054046014296397556	0.23418406286242643	0.5254370720085911	0.7369001586241365	0.057473455529238306
ccmK4 slr1839	slr1839	0.5506102232990051	-2.208216047563841	-1.7215810047781566	-1.671104616619032	-2.1021998200226593	-0.05103090032202976	-1.5127218299153744	-1.7076268088671411	0.45350949178798916	-1.3085919251650784	0.10755558078288273	0.01010784014825894	0.004407158682625764	0.004802400229298382	0.004804765591314697	0.004671615909328382	0.775192389199767	0.042202056161044034	0.09109204418857833	0.16897791855036381	0.006476280326786822	0.34794162170479176
slr1841	slr1841	-3.63558248841422	-4.226585788644125	-5.644724867058965	-4.414517515442548	-4.317145722733766	-5.433977801353596	-3.7716675763482996	-5.338416959097121	-4.889839699715038	-5.422710661440054	-5.001294746776815	0.004020937266418331	0.0043484734210247535	0.004802400229298382	0.004674107951401031	0.004671615909328382	0.0038861357297089037	0.0046234741971317795	0.004453316100481262	0.0039036595260570415	0.004700433867676903	0.0037293329286874413
cysK slr1842	slr1842	0.18286377404631116	-0.07815023990630111	0.013071992701321195	-0.4382759504980151	0.10224541818432117	0.7449000736514764	-2.441907554842717	0.4305662296401146	-0.29744316341348026	-2.1052319949189124	0.2874777884452985	0.4374704274085946	0.640731291169185	0.9862611698541649	0.02645540949575863	0.9040828801767301	0.030090323585845458	0.0046234741971317795	0.06782281732984947	0.11319296042070669	0.004700433867676903	0.4477619919351194
zwf slr1843	slr1843	0.34431313543922143	0.08707379850970574	-0.008189470514837165	-0.12689799070181798	0.0010710150624039464	0.07143696592063413	0.26143483485067287	0.061070203344742544	-2.808456350304744	0.2028077516261774	0.011534920477014727	0.08836706562657776	0.5675032803968832	0.9792061579050068	0.9914501264513439	0.9453009815442664	0.9333478084788177	0.15534786383241003	0.762003179097689	0.004086853293721614	0.4373012579520925	0.9410160056005299
slr1847	slr1847	-2.816879804039573	-0.2803145359018332	-1.20578474158213	-1.0205510000257023	-0.9745246338277586	-1.0939345883487135	-1.0224826774545492	-2.1914397380784387	-0.6220905240914725	-1.9686475079550576	-0.6659785943010844	0.004020937266418331	0.3193161505479083	0.02506719609447055	0.08903698197793632	0.01161246281785623	0.020379604676137475	0.02430195670530863	0.004453316100481262	0.06191117405101716	0.004773089060960111	0.03277290742739402
hisD slr1848	slr1848	-0.905401605245016	-1.994868610572455	-0.5649151690895281	-0.7130502373967684	-0.6051841407929103	-1.9280096606762465	-0.5860662518258457	-0.7171088691079103	-0.8108900991611371	-0.5164137543635581	-1.9109305532961516	0.029430347965422224	0.029175759783148566	0.4020841279750462	0.1727393450920185	0.12714425649918804	0.04546233209870064	0.20086061277181733	0.009286022629360203	0.09079206796237133	0.0924189104738542	0.04140287724382872
slr1853	slr1853	-0.05228556408040109	0.35967028784170396	0.6819860834641647	0.4469537779716765	0.7529986492369821	1.1880672080189134	0.16845535105089582	0.15369969979828063	0.6216156137958709	0.4334309906005109	0.5446157086706281	0.48544139881612103	0.11734968417335316	0.01556330737256906	0.03612278332669152	0.004957366900205337	0.0038861357297089037	0.42578229032954845	0.6565764599570253	0.009526751464464817	0.05699419461906014	0.013877618326170727
slr1855	slr1855	0.2145834941464386	0.3517035521445279	0.7256094181076024	0.4007652822250963	0.6543038707127481	1.6235383892354076	0.24191153758366982	0.11023787097829749	1.082972242810861	0.4362545670198378	0.8268662143887295	0.4597023117200558	0.2394866561839178	0.01556330737256906	0.10768525250446019	0.0073166659102856585	0.0038861357297089037	0.2656628860690124	0.8207947382636862	0.004861391784726533	0.04088780527713608	0.015653325189937693
glgX	slr1857	0.07672086756355115	0.09943415062318232	0.48901127190599414	0.34930716148745394	0.6208618249885846	1.1802464423967967	0.04689223483255354	0.07239205181117228	0.4477646583003768	0.26952414869040553	0.4623318786776566	0.833280104803792	0.9127852170273701	0.017255244725075915	0.059489523641728034	0.007604341077734534	0.0038861357297089037	0.9600424180181588	0.9034527980663636	0.026981666693658243	0.8325551037102605	0.2176966336437829
slr1861	slr1861	-0.3664207101718876	-0.37693525455594473	-1.825961232596435	-1.2946899178682738	-1.70014604704412	-1.3388100732366128	-0.9263795614559452	-0.31913610548520344	-1.8247924541659517	-1.9453619242475324	-0.7909863926109695	0.22063892942345992	0.15419870222389034	0.006336576282757522	0.011593971635025247	0.008367879430821356	0.007724913193931965	0.07094228392412251	0.1293524571776753	0.008889645195456472	0.0049846484410387935	0.06634267950077563
slr1865	slr1865	0.12420998508400151	0.11855487625125825	0.4651164900741762	0.2666701278283836	0.6097621708392353	0.9975707282359352	0.03317324550259053	0.17670294164822178	0.5623048429201843	0.5786570120319242	0.46903604086852657	0.8906542754697802	0.906661785718191	0.03407112370960943	0.18253189879547893	0.03797703766203792	0.0038861357297089037	0.939769805141955	0.6304840708257309	0.022195939025850462	0.01525898334185089	0.028484138927603465
hpcE	slr1877	-0.8731679610305949	-0.1673754928675962	0.4544121131203774	0.15338728522028625	0.06691424534809662	-0.7322873960695331	0.06914895341641225	-0.9898390611445684	-1.1108074382765478	0.5512566700539515	-0.6234781610194772	0.05455180669409624	0.3256247612182261	0.18370586753911808	0.6734022678748913	0.9453009815442664	0.010232855058989136	0.9679914470039143	0.006278468692859098	0.005360832662922616	0.017558982456262282	0.010919609599746674
trpS slr1884	slr1884	-3.3680272883751408	-4.24743443254145	-3.9761026881190085	-4.638222200296018	-5.074840289432306	-5.476810653068868	-4.782894502573282	-4.828334209977824	-5.494101321271715	-4.483597356420261	-5.9263134730902225	0.004020937266418331	0.0043484734210247535	0.004802400229298382	0.004674107951401031	0.004671615909328382	0.0038861357297089037	0.0046234741971317795	0.004453316100481262	0.0039036595260570415	0.004700433867676903	0.0037293329286874413
hemC slr1887	slr1887	-1.8164589366088575	-4.558864288294869	-4.183419805123904	-4.499924614108552	-4.199636454489377	-3.942892025554636	-2.941467795491467	-3.827173660605704	-3.3850555683031356	-2.356908901257121	-4.325861492374851	0.009154915201779168	0.025081763233478858	0.009263800844786627	0.013003650762967145	0.0064340658108616305	0.0073285721722292614	0.32625540780290885	0.017722193362387187	0.009179999332767325	0.21010792136500003	0.0072269628526836225
argB slr1898	slr1898	-3.1992975261613528	-2.7016065424827316	-2.5549758787793726	-2.678684098927015	-2.837780014379564	-2.7795519259388186	-1.2660727845548718	-2.142386001257383	-2.6863670680629244	-1.497249929383005	-2.389349698691009	0.0042112226307496874	0.0043484734210247535	0.009564176028520667	0.011319677900221642	0.006031211422674179	0.03241079794327028	0.7622035803343385	0.04334896307494819	0.00813721061366675	0.9345690954951542	0.03388708950466402
slr1900	slr1900	-2.2023731057649263	-1.9708525543019593	-1.112854127211311	-1.5383802299558096	-1.6750255353184575	-1.4249675398546096	-0.07630395995653537	-2.08143113323387	-1.547315175075525	-0.6807663985764278	-1.4651768280866182	0.004020937266418331	0.05630875167799372	0.9795769646722606	0.34689497914545003	0.3380380157685348	0.010232855058989136	0.890635561550259	0.004453316100481262	0.0039036595260570415	0.7531004189699669	0.009821478253391027
slr1901	slr1901	-1.0761898058934407	-0.16946653356426614	0.2144936482693696	-0.1593080102166307	0.020146824274177216	-0.4190594295872424	0.1917119480130257	-1.037919666319028	-0.963134539528141	0.0025105692089995376	-0.5251208770964361	0.014567728247160919	0.5276252836731318	0.2974414197280777	0.44123066965146457	0.9580436704530919	0.18890680883713323	0.6189258373191465	0.006088998873505763	0.03448664876695461	0.8193542863549718	0.06634267950077563
slr1906	slr1906	-0.5984235460883156	-0.30524216400330495	0.02538261853597412	-0.26580429386845145	0.007339886155684368	-1.3423342418099427	-0.5767760632618097	-1.2761959798775286	-1.9309204409243343	-0.7592835332720159	-1.209949120794865	0.01010784014825894	0.15419870222389034	0.9078682705045473	0.25879280549651773	0.8871146403466714	0.18890680883713323	0.11815165516247561	0.005123068774892785	0.010921521280193783	0.01314167683611242	0.04574047541705707
slr1907	slr1907	-3.3344794338667834	-2.196140934303842	-1.8139029383245378	-1.9244488266793103	-1.6766432038143666	-1.2848968357198252	-2.3028893655017373	-2.3409762923075172	-1.7501123904426386	-2.187086160679995	-1.6481468310071798	0.036913981786126676	0.19460486243702368	0.2575267390921984	0.09889494780954851	0.9234498319119008	0.13123319542997317	0.03964982482319517	0.006621983451720678	0.012417211610911763	0.155785050785697	0.44277586700925275
slr1908	slr1908	0.215112885215833	1.4468287270714812	1.005081659761336	0.05445761816973111	1.007554644443756	1.3306660234081253	-0.17711112975799198	0.5905252838595707	0.470014379947778	-0.026220108931358673	-0.0191760113734721	0.77956459118156	0.0043484734210247535	0.005148402233546582	0.8579714840598915	0.004751057746756022	0.0038861357297089037	0.5808259183819704	0.01348410949756531	0.024502089894390476	0.8325551037102605	0.8741121048018862
slr1913	slr1913	-1.1411208659511896	-1.7155804374964463	-1.8933092251775936	-1.7327974248895668	-1.0759028195775289	-1.5865778171046652	0.042840754518791345	-1.8012257647892236	-0.4357509893984204	-2.2584276412498983	-1.187440164212344	0.1397277030160682	0.022924355138007748	0.07254503429520173	0.04462567225356515	0.3679566027968632	0.02715699198174155	0.2446350843080967	0.04656530625226166	0.4771765775893126	0.009517888672167176	0.22263421726414956
slr1915	slr1915	-1.9031465742055862	0.14811618047379205	0.11938561075439957	0.08479477575217712	0.013898229407877835	-0.18825762475840968	-0.2923818492710151	-0.6028738209285767	0.053188313414915166	0.1712834369652189	-0.32476360178288055	0.004020937266418331	0.7160818562881899	0.8585112585072397	0.9547176977659382	0.8478958900194219	0.4391111874002484	0.5541778215431313	0.01293111374913466	0.7862060699059319	0.8921538896946513	0.057473455529238306
slr1916	slr1916	2.5507125914974154	2.451192993973408	1.7765993684473635	3.001501585786814	2.3038324765793674	0.8828585698363897	0.23601391991269843	2.6002648582009056	-0.4100369982089407	1.17228933221286	1.2136978668389635	0.004020937266418331	0.0043484734210247535	0.009009054607988188	0.004674107951401031	0.004671615909328382	0.019792315254838985	0.32080188923890485	0.004453316100481262	0.27944850044590747	0.006189171721839456	0.003971285845882556
slr1918	slr1918	-1.1402021591356635	-0.07145898667525677	0.12723089646831168	-0.10022952047178835	-0.2913594577121307	-0.03126552793126597	-0.008500639820828704	-0.7608321514607284	0.13498903008214716	-0.5563797111847947	-0.03648374346791672	0.004088220595580033	0.43338934879089874	0.9505388727132661	0.3415101337651876	0.06161770118424389	0.6321357364306943	0.8994754387333557	0.005657612989590005	0.9274264466401455	0.01409094303003484	0.6716428128890487
slr1919	slr1919	0.09156988160624245	-0.4748611578729409	-0.05586313299693313	-0.4358707740967152	-0.30416827016156556	-0.38310931060295267	-1.2413060467692483	0.09044658779138538	-0.6304352408395884	-1.3392548555556167	-0.8436584283320393	0.5211609257779276	0.2806681604272649	0.79004095327649	0.27869402996957665	0.2900974737646621	0.16428594937205143	0.006084434767218345	0.7848924511977461	0.10056866190416543	0.008301176309220537	0.04740578201425624
slr1923	slr1923	-3.362035164314583	-3.3567488276059745	-2.708820389901829	-2.9146305090149798	-4.073224085971498	-2.8714141491934266	-0.798271781044944	-4.39746746844866	-2.166141426789372	-0.7726872069073555	-2.9353250722655027	0.004202174557852471	0.0043484734210247535	0.005148402233546582	0.004674107951401031	0.004671615909328382	0.023182575331334884	0.4599314414322239	0.00773902587602451	0.23335088781003777	0.22531475337504642	0.005100298475812763
pdhA slr1934	slr1934	-3.043189764774167	-4.119627827969648	-4.2634648127614145	-4.55988355448895	-4.656685573745856	-3.3093276059811103	-4.557037571233766	-3.964265764505354	-3.082377451517237	-3.9041176400872453	-4.864348222673258	0.031726946233778044	0.04776881289120013	0.0066055755621031815	0.004706459296715753	0.05582147456517002	0.2610125065013576	0.12030637148363785	0.004566261884164599	0.12793720370177683	0.16037090700579898	0.05395270204461867
gpmI pgm slr1945	slr1945	-4.061575198345025	-4.421942635575775	-3.884158061274335	-3.72286684431825	-3.1747444461550876	-4.651541904683007	-3.595363569764881	-3.5775990042655024	-4.6660118985138235	-2.3147214688215554	-4.883443216297629	0.0061731731411464345	0.0043815793309515735	0.06001255103942477	0.13290988726924985	0.14796928914985336	0.0038861357297089037	0.5855014855702158	0.020698157398867798	0.004513548579747765	0.6781157548202447	0.0037293329286874413
slr1949	slr1949	-3.820937906930998	-4.957587754421313	-5.732087690638618	-6.444920533634844	-5.324888400710671	-4.975768344145831	-5.256536167417977	-4.539389605190169	-5.164207526466523	-5.556379966943087	-5.667544179380621	0.6955938990506173	0.03687558305333944	0.01556330737256906	0.19132266008245843	0.00561429290121853	0.00955497755307643	0.01031010234341121	0.40214673665161477	0.45604556140367025	0.0055424149510450525	0.012465463336793665
slr1963	slr1963	-1.2902094672143252	-0.3880487850636083	0.09737763923122199	0.03215797269775158	-0.07974854091781534	-0.2048439111419085	0.8204461836773795	-0.11890558736074198	0.02209225020360783	0.06915269335568967	-0.1730154100039318	0.007844773596427063	0.22344247363468558	0.9683838428273768	0.8151388699647829	0.9132790340453281	0.38920211427020873	0.006723349389954634	0.7916875057597774	0.9126281825676622	0.9802837854269991	0.6652496667315425
frp slr1964	slr1964	0.7647160302485446	-0.48795078845114415	-0.2523370043570747	0.03890835305212039	-0.3978112960212461	0.2718886339671466	-0.6363129092882666	0.30071540497617616	0.3283260138271013	-0.5641742566450217	0.4621290367038514	0.004512654927859494	0.11060241147562372	0.23118273802532394	0.9145660564944799	0.3431881809446765	0.4604687251843792	0.01031010234341121	0.5144717059229048	0.17347097178363818	0.0924189104738542	0.059039739878200895
slr1966	slr1966	-0.6899767289514532	-0.6306873941061497	0.10490694364737851	-0.05146334082933076	-0.5442793558144849	-0.5267950714496773	-0.2960721082514396	-0.1712664842248148	-0.16861082983960599	-1.2733459592591652	-0.5060756962341859	0.01562709423025619	0.3581093317073318	0.7502250748351629	0.7414502520765435	0.8056891980553058	0.7876637240481316	0.537606681380685	0.8852371316139185	0.9854523548021012	0.008301176309220537	0.9261566282009454
slr1969	slr1969	0.17209893217989358	-0.4935294014690773	-0.2503177319573526	-0.9656574138577602	-0.5463224149650988	-0.5767332914606061	-0.8500911137132298	-0.178626609956356	0.19562090388058112	-0.7365529151629423	-0.8623100487366421	0.46461394907608117	0.028001477835512618	0.187762182430143	0.005439935978820439	0.01755382302476307	0.010977053743982548	0.007035682639970528	0.26739224132233896	0.29114367011368936	0.017558982456262282	0.005100298475812763
slr1972	slr1972	-1.1284341885518518	-0.29424926639030674	-0.5449014576610819	-0.02413070107323918	-0.10417341226647654	-0.16811364488543157	-0.7618358647541019	-1.696825832731326	-0.14774121974193927	0.2341295144439432	-0.3973826857614044	0.014028265507305886	0.13195115483641465	0.17904923983234133	0.6213941282001485	0.8478958900194219	0.2997176780250174	0.03199654729533511	0.004463249029571361	0.2211290606257383	0.7577158013888167	0.03986277851899343
der engA slr1974	slr1974	-2.942718931357494	-2.732590642383319	-1.4658479362569734	-1.6849487995060222	-2.020035807552225	-3.7110946141832644	0.26407645746781216	-2.1685517155185376	-3.7138480583261866	0.13365407452281255	-3.503482341887644	0.004020937266418331	0.0043484734210247535	0.004802400229298382	0.004674107951401031	0.004671615909328382	0.0038861357297089037	0.3087399803594623	0.004453316100481262	0.0039036595260570415	0.6374121954620252	0.0037293329286874413
apcB slr1986	slr1986	1.3683171297340742	-1.8473055508726905	-2.4447051142878826	-2.066219312435508	-1.9448851840749204	-0.7314069732583368	-3.084010923984086	-1.941835510359803	1.1973963496468516	-2.6255642552950507	-0.6332914481114257	0.004020937266418331	0.0043484734210247535	0.004802400229298382	0.004674107951401031	0.004671615909328382	0.0073285721722292614	0.0046234741971317795	0.004453316100481262	0.0039036595260570415	0.004700433867676903	0.010919609599746674
slr1990	slr1990	0.7351022669257381	-2.7923451647144852	-2.493473700786965	-2.8574390466722845	-2.696593243674334	-0.33892943532315956	-0.9512019373430225	-2.337293662919802	2.469057907535036	-0.8709042666066564	-0.27368160732460045	0.09185616148858419	0.11991156473561354	0.014083483557811425	0.006896512114763082	0.04071248252272482	0.9468683714571258	0.32080188923890485	0.025690352670536064	0.015061582966585293	0.17773737817282376	0.6780101939560735
slr2000	slr2000	-1.7363181010211215	-0.854389491500288	-1.1488901045399913	-1.7452559025114076	-1.9013122301835264	-1.376075595003735	-2.688712416232205	-1.1732876314692844	-0.7295256949586764	-2.2830572391845427	-0.6185635262512823	0.01301720638394914	0.022924355138007748	0.02063531946911658	0.08903698197793632	0.014425856361553078	0.012203532312250359	0.0046234741971317795	0.005223279550916084	0.04219084519137404	0.004700433867676903	0.059039739878200895
cphB slr2001	slr2001	-1.7097439302920039	-2.335092274544029	-3.0708478979121074	-2.604209389465318	-2.668344327996768	-2.3427689775768443	-2.5113287746035664	-2.612220491495704	-2.375041157752638	-3.151312849629712	-2.279516288504822	0.42489288153327165	0.023714551332633615	0.01986056086210856	0.016876918713290463	0.010791831727115796	0.006591306789869407	0.050883731065046435	0.008954287680921613	0.010517676429558165	0.01409094303003484	0.007366995361409673
slr2015	slr2015	0.09813395479359016	0.4451146521307552	0.28444369539646963	0.6146693977592601	0.1961261425753407	0.18796622690756784	0.2196370862058995	0.15423761553245502	0.13205906433316195	0.20077079914278392	0.18617986355367439	0.9011593758271035	0.025081763233478858	0.37960622962700385	0.009368913023385429	0.5197664155498628	0.5190832338896585	0.44021813177641705	0.6039496558453412	0.7862060699059319	0.5300663203462411	0.5673368577164482
slr2016	slr2016	0.09892692653846409	0.5036572172223082	0.28256837044766	0.6558142694693195	0.14432707508336115	0.20055678371509722	0.16258337114528387	0.11632664690188874	0.10885788428967898	0.1933388279176108	0.23855402429181025	0.91682448822091	0.0465413786831145	0.14209576662962337	0.007145715772194872	0.721939707153704	0.6011623649052448	0.6320742105467932	0.8482291254996738	0.7595826712413298	0.4765122386001362	0.2015789300371591
slr2031	slr2031	-2.3349482858101696	-1.5420972434886937	-2.2441189739083227	-2.3726572530318935	-2.9157960500452482	-1.3358554265520053	-2.4035019582044885	-3.034766674884871	-0.9225751072919715	-3.6793927383482252	-1.4840103719945903	0.004202174557852471	0.009662998882042348	0.004802400229298382	0.004674107951401031	0.004874198620090921	0.005015324451947279	0.0046234741971317795	0.004453316100481262	0.06363787158696586	0.004700433867676903	0.004137559376520415
rub slr2033	slr2033	-0.6434702227995758	-1.5924489016395793	-1.9275223005535604	-1.929836724917695	-2.6060925710861467	-0.26434195063630134	-1.7475852532357539	-2.3380863253450586	1.6921127019974704	-2.8402372207597995	-0.15963346897665176	0.4318112562083061	0.005675659657582033	0.004994489800251111	0.004804765591314697	0.004671615909328382	0.4738103094601002	0.00487334477814029	0.004453316100481262	0.0039036595260570415	0.004700433867676903	0.4746070462602373
slr2048	slr2048	-1.3180582545415542	-1.1417996652629703	-0.8765686748718258	-0.868888167601425	-1.015062452224449	-1.493228312343115	-0.044186291515431575	-1.4323646075489416	-2.4259023034443756	0.08169771854140565	-1.5625632738486785	1	0.7477748931868577	0.23118273802532394	0.24967262930540518	0.16531475758933084	0.305215881821205	0.22931366092418817	0.7040747091824243	0.00396203681817978	0.8124402931140823	0.04574047541705707
cpcS2 slr2049	slr2049	-2.8751619134780153	-1.3060519304192424	-0.7626915746853529	-1.5511065975752714	-1.3300658583642102	-1.0372885673567418	0.1097133394071006	-1.7128421708072932	-1.662021073249339	0.03918391772355252	-1.2051104285709737	0.004020937266418331	0.007380455869023805	0.08170109932587878	0.008662197508713486	0.014425856361553078	0.03736023734490128	0.7446491246288586	0.005223279550916084	0.014555187698790356	0.7493439488149797	0.015653325189937693
cpcG cpcG1 slr2051	slr2051	0.4753442940809465	-2.056685888143074	-2.6990088269762254	-2.4338000784311533	-2.0412116415022323	-0.37540338644051935	-1.6593285553281367	-1.8434211186523657	1.2507278294710866	-2.1234485353686914	-0.2590950607539964	0.07225776977753574	0.0043484734210247535	0.004802400229298382	0.004674107951401031	0.004671615909328382	0.10717562987586875	0.006723349389954634	0.004453316100481262	0.0039036595260570415	0.004743867510593214	0.10809763034692675
topA slr2058	slr2058	0.09284364521970749	-1.2010340556846768	-0.6935274281393485	-1.6992699612231983	-1.3600015079445946	-0.11094382479346408	-1.8445665410244116	-0.5345297159747855	0.25098465106477436	-2.368433158745225	-0.4570293006996573	0.6035556165508199	0.03687558305333944	0.2807122145615227	0.006633781979875859	0.008258424894169591	0.6753422677258617	0.016835380647902787	0.8279439524657509	0.30393711807375823	0.004767060352322208	0.7959472744540524
apcA slr2067	slr2067	1.6889347230653704	-4.008986040450064	-3.8846349245425893	-3.898882787889906	-3.520166904903764	-1.5991154873996556	-4.199031001998978	-2.7532184462577587	1.511372528270883	-3.9309316172279885	-1.0687436198002886	0.004020937266418331	0.0043484734210247535	0.004802400229298382	0.004674107951401031	0.004671615909328382	0.06700567495238141	0.0046234741971317795	0.004680999080242372	0.0039036595260570415	0.004700433867676903	0.004598066639405785
slr2070	slr2070	-0.03445103325132417	-0.2177959130517982	-0.708139012183163	-0.34822975085394703	0.27186512717108335	2.1573265118681673	-1.9799191330320434	0.5241230168754467	0.2105933876572154	-2.2273593660192	2.4510756360954393	0.18401816485574327	0.6026271428588633	0.5270947634433022	0.7536865349470624	0.16142618811630619	0.10156365794176017	0.0046234741971317795	0.10674672857649828	0.1516801522355061	0.004700433867676903	0.10528986503979242
ilvA	slr2072	-0.6073699072803094	-0.8402976719823064	-0.4666425219119028	-0.44945521468642785	-0.5210553755308893	-0.7821535992551333	0.3505788554836223	-0.4824760951175336	-0.08361388525082998	-0.06709157265003798	-0.7919099086823657	0.018092146816760586	0.04092740309742497	0.01925644701128785	0.04462567225356515	0.014972870614271206	0.013448764518541548	0.2834430793758551	0.023896146722991948	0.7647402803278307	0.9070371747082276	0.008488117103644888
sepF slr2073	slr2073	-0.6705123359593871	-0.22780683997409715	1.0069314293007892	0.8423509213871899	0.6814144709695577	0.7526999056741839	0.10950823765510144	-0.24343540814569936	-0.12650368836989856	-0.7794325061961863	0.6328371143475904	0.023700576113136165	0.2806681604272649	0.009564176028520667	0.006896512114763082	0.01252075648715799	0.019792315254838985	0.804318105417205	0.47651544050410743	0.6599016519101838	0.05853238972506437	0.07045832338019811
manA	slr2074	-0.9001602988242339	-0.8741965551434833	-0.8730018657689829	-1.7834884162621776	-0.7659057129792466	-0.46458110492077576	-2.3344856833295466	-0.6961635096726091	0.10269295662405199	-2.239515971455023	-0.32354342440567035	0.06641204751120763	0.007574576024267105	0.011507936975597285	0.004674107951401031	0.7294965482223233	0.04861870365353517	0.02266216240612862	0.23949315344937472	0.9180982328654186	0.07618453453489941	0.5156555127977404
groES groS slr2075	slr2075	-3.1285876457973756	-2.5266100210705216	-2.3393595860985537	-2.545927406653117	-3.536552387436369	-3.158014184936891	-1.1530456663104063	-3.0843559364162587	-3.4782631421231276	-1.4019571211897448	-3.1605367399732867	0.004662646227037888	0.03687558305333944	0.12044891942203403	0.5048042779789549	0.4708075394735559	0.007095980101256778	0.768702832793682	0.03055388557193346	0.009179999332767325	0.6452528845525247	0.008768106634494628
groEL1 cpn60-1 groL1 slr2076	slr2076	-1.9924422932405688	-1.254668748796119	-1.102697274367259	-1.2960849718291174	-1.6012217595924123	-1.6372680127163823	-0.8619521981993036	-1.9591279842484521	-1.6897301291740239	-0.9710723711499568	-1.6506816676292786	0.006602929788495746	0.1660998040201973	0.5142780938979736	0.253999637412324	0.47645859714108735	0.021221500836976187	0.3831322211842213	0.14365070517392162	0.24428330339366425	0.25011394115596647	0.038810634778639073
ilvG	slr2088	-2.5278538700214197	-2.9845333235179714	-3.3659740760165904	-2.8929750122183826	-2.4696533503150984	-2.7794900369160547	-2.66909629272286	-2.5437177560162714	-2.286232105981181	-1.8416044541073728	-3.245889739001736	0.004450270223411904	0.0043484734210247535	0.004802400229298382	0.004674107951401031	0.004671615909328382	0.0038861357297089037	0.6755385386048569	0.004453316100481262	0.016840575136623712	0.6969100921265069	0.0037293329286874413
shc	slr2089	-0.5501501182592947	-0.3002596395508738	-0.3993376704167965	-0.5230580137098776	0.3530290255537258	-0.6418448688768056	-0.7008888844915101	-1.3678522365685857	-0.7564650917189034	-0.46447240499227865	-0.31545307218825125	0.16290784519544121	0.04215638505553455	0.02506719609447055	0.015217114178418983	0.24175760815926897	0.011428899049415304	0.09091793126810438	0.004453316100481262	0.007405655043331576	0.4373012579520925	0.06230370598505646
slr2094	slr2094	-1.1201776167545756	-2.168798492230758	-1.932348029620042	-1.7532416330302054	-1.5050252848873666	-0.05847136216943596	-1.3022443028223514	-1.3990534168258768	0.2695937190356896	-0.9732510159970849	-0.3255393386798698	0.0997508290202725	0.006202628839613657	0.005148402233546582	0.023271010225988098	0.0437683508178536	0.5190832338896585	0.02021499858750277	0.47897785402889226	0.2681913793834243	0.09519916515625433	0.8270821536110365
ftsY slr2102	slr2102	-4.018551330904855	-3.282802526297529	-3.2651647183896215	-2.7322575375143208	-4.103264239326214	-3.5250204890447883	-3.735965320989303	-3.5800695673375893	-3.0587777016239426	-3.051442067455629	-3.8553647767646813	0.004512654927859494	0.0043484734210247535	0.01986056086210856	0.004674107951401031	0.06356134224534431	0.00815723138704418	0.030786326033384954	0.005657612989590005	0.015730442520252186	0.035585286983898574	0.003971285845882556
aroB slr2130	slr2130	-1.7950475798219039	-3.9000277295442225	-3.497785829117164	-4.762705515489403	-3.668997239738977	-4.089870656215895	-1.5391937853303261	-3.186176900690434	-3.438137080155122	-1.6770367703382674	-3.8121481884297257	0.09185616148858419	0.09953863750076722	0.010643876487381227	0.007698425592679098	0.004671615909328382	0.006818160712382295	0.005798784477992972	0.020698157398867798	0.08440443946696223	0.10255743224464295	0.02565386492501544
slr2131	slr2131	-1.9317750182330713	-0.05634249606516369	-0.14941495785504366	-0.07585150015544932	-0.22566971730564994	-0.5334424526403226	-1.2900318973689497	-1.7921497110431261	0.3055278512299951	-1.0701804995365702	0.11063816895933477	0.04207844866738769	0.6506685559153789	0.8819605913169277	0.5368229919271773	0.269372071745122	0.13123319542997317	0.01031010234341121	0.004680999080242372	0.12496584803016826	0.01216205042337838	0.7959472744540524
ispG gcpE slr2136	slr2136	-2.8246931289338786	-3.7847163220417457	-3.687849473205053	-3.560644223351067	-2.835608553281226	-3.171524740017666	-4.4463019913503015	-3.26746250448981	-3.339176243510152	-4.380284674174135	-3.8919121081594157	0.004020937266418331	0.0043484734210247535	0.004802400229298382	0.004674107951401031	0.004671615909328382	0.0038861357297089037	0.0046234741971317795	0.004453316100481262	0.0039036595260570415	0.004700433867676903	0.0037293329286874413
slr2144	slr2144	-2.6908640346876807	-0.993073645424019	-1.007930743591523	-0.6112899236934713	-1.209154076311551	-2.005098142893294	0.06383042168868744	-1.3421544571174	-1.799873811953942	0.1746662900058126	-1.2269575078189678	0.006817369317708637	0.07111442165826705	0.02856395173735499	0.028387073587045616	0.011137689509542836	0.10156365794176017	0.5808259183819704	0.10393517056465569	0.6295496995891258	0.6569508232057123	0.4477619919351194
slr5021	slr5021	-1.8169691868870825	-1.5493569800887999	-3.3257158892584067	-1.7329650677439292	-1.710722250472978	-2.859387468418605	-3.552967601475106	-2.1800072143680618	-2.666056331037203	-3.8410455252127074	-2.5841056332920505	0.011649849301884632	0.011172006059716345	0.008660215454438196	0.011593971635025247	0.008668075598720702	0.007886413386919802	0.20376532759831378	0.00919489569978111	0.00833374256371616	0.25821439393623635	0.00792469694705048
slr5023	slr5023	-1.1854879584124656	-0.63044850697306	-0.6719873588078461	-1.4250686730319402	-0.8672078125040306	-0.8404018660273903	-0.8327940640221613	-0.6447720232310424	-1.031074120872588	-1.2791852224451121	-0.9147888585808805	0.009794028569654539	0.5453174168211874	0.1580157756913138	0.006448592995130828	0.5711954900520649	0.031225876979699824	0.03199654729533511	0.18351937408943536	0.5048225599306896	0.0049846484410387935	0.028484138927603465
slr6042	slr6042	-0.13707493628951126	-0.012330757430331523	0.046366307616742014	-0.020868715839092455	0.14155411982928134	0.02250058912073982	-0.16885503158271722	-0.8150384445778998	0.1229644024738261	0.055083979259203976	-0.14390831611899277	0.3110788174447383	0.948029068670152	0.9196809847961731	0.5634933601755001	0.7424535677085821	0.8086774164782201	0.3831322211842213	0.0068742307230925045	0.6703797138932273	0.8566139075827016	0.298708990637765
psbF smr0006	smr0006	0.4351817050842129	-1.104805473068434	-1.3059749649298067	-1.2459482834318474	-1.076722477036108	-0.4720555237266897	-1.41347059490083	-0.8763010315223609	3.2247946802477863	-1.7308646098552483	-0.42761867962701583	0.9084526470259339	0.013120654635483064	0.01056051531736502	0.01810623522134407	0.01918727444377602	0.28327828246284265	0.013170199143539897	0.04742915214867	0.00785461401681604	0.041966882395301816	0.17665783201852245
psbJ smr0008	smr0008	0.4063336637070249	-3.1453931834128195	-2.560978161426288	-2.9847746684332797	-2.9806460109649806	-0.4506024048529552	-3.0423446762881907	-2.910490208389393	2.534470670963788	-2.8727110092593207	-0.5124311379928322	0.18827889922911437	0.007380455869023805	0.009263800844786627	0.008156153378452321	0.008367879430821356	0.355182369282414	0.008787316681921611	0.007475185396714336	0.007581741029088091	0.008558926384795645	0.07478245213125781
petF fed ssl0020	ssl0020	-1.2655684892847148	-0.889217390195572	-0.7726902193436782	-0.8494285772531637	-1.728310929337591	-1.659658134291101	1.764219509115793	-0.5361553903034324	-1.6088134210055305	-1.7937165046894108	-1.9230786305282366	0.33666614143581813	0.017702301309470488	0.04090742258636955	0.03383165267460865	0.009008836775251725	0.007885360779136805	0.006723349389954634	0.05945522279728103	0.11871931984418056	0.6452528845525247	0.04574047541705707
ssl0242	ssl0242	-1.9327440258475894	-1.4168925042778764	-1.9572180830093844	-3.353395824913782	-2.315647073569634	-1.3182743841964875	-1.6380587229697778	-2.8729414653126124	0.6894783887848828	-1.0826720855856	-0.7956492809386849	0.008690698390849018	0.010840219632946683	0.01141735415224434	0.008156153378452321	0.010427469388043623	0.010232855058989136	0.040326283952040395	0.00961106007493018	0.021616377669901293	0.043448466982764736	0.06563654417372072
ssl0259	ssl0259	-2.9500893292907073	-3.1455177679905812	-3.933776774707386	-2.848612036171572	-2.9162904403215015	-3.43990337070103	-1.825429472313024	-2.7474304772020397	-3.456092166982438	-2.3375148614965813	-3.07096449595003	0.017500250006701273	0.006059711641547723	0.017255244725075915	0.07662846244238217	0.00561429290121853	0.013841943214792396	0.41201721051090107	0.026604895399826207	0.08627910608127025	0.18863011239515134	0.18852315222130822
ssl0461	ssl0461	-2.3330479253451286	-2.0649289454747373	-2.090699489460402	-2.4666360403623115	-2.5588165636110842	-2.5613967834493936	-1.7792085476165822	-1.69087400011088	-2.5919018657645356	-1.5706123782833936	-1.8768278094364492	0.004088220595580033	0.004494568139967496	0.011957956631074185	0.007942776316187524	0.005451238281857104	0.004061973035394462	0.005671990944295323	0.007475185396714336	0.00396203681817978	0.048677745796336234	0.005492793358480986
ssl0483	ssl0483	0.7405849221456308	-1.1407797543852807	-0.9412253001911718	-1.1229868357104558	-1.2132447962356638	0.08110217602034797	-1.5645951883922755	-1.9787828594717565	0.8930953159610285	-1.4191445959310685	-0.06235245162149441	0.01010784014825894	0.011172006059716345	0.013539166237663687	0.010916971686403166	0.010791831727115796	0.8721871434748423	0.051292203204631334	0.007740984267561428	0.010098830083911617	0.011546865517305624	0.5339696837895819
minE ssl0546	ssl0546	-0.8351690393615073	-0.47806979731900445	1.5726796005356833	-0.05060050137274686	0.4465873197100405	-1.4824833581539125	-0.22351395188811382	-0.6626549300704676	-1.99617314202125	-1.1352611821903786	-1.8242595678255027	0.011488032510775507	0.19031721601211113	0.005259674733992401	0.8724348113489737	0.8913467422074208	0.11015911735112743	0.2874484656796094	0.03142577309244049	0.11603427027652088	0.03677905936055338	0.10244901058531555
psaC ssl0563	ssl0563	-1.9745904372474938	-2.807957742246011	-3.377673564853207	-2.9078776667123245	-3.409399729747432	-1.7368494741289002	-1.927245187230635	-2.7933347552322823	-1.1772962474539892	-2.9902261755813835	-1.7244614480596934	0.004512654927859494	0.0043484734210247535	0.0072664966702761236	0.025683765293254317	0.12391210386334287	0.12538220575539422	0.04799148551012732	0.0049586960656197625	0.0052523519795507675	0.004700433867676903	0.003742735887284221
ssl0564	ssl0564	0.7622374362583968	0.08538158649525487	0.2735157554547101	-0.3467911007867017	-0.08335462224684595	0.9620938628594089	0.29324485341353074	-0.3802384470239455	0.8825187526333897	0.31320637214224933	0.4279171428678388	0.004662646227037888	0.991403366552912	0.2807122145615227	0.5238059270363022	0.9922673293924504	0.004663188264963776	0.46679328754280336	0.06355300325988102	0.00396203681817978	0.09519916515625433	0.08181903809960876
glnB ssl0707	ssl0707	0.24656821098867732	0.48028509504233446	0.8580533573531965	0.7876711030151776	1.2483190991784525	0.7317529519816087	0.5047859465440998	0.6326683653184881	0.034681944198247376	0.244903389797504	0.3939489096445905	0.5729877325201221	0.05077405515122164	0.013539166237663687	0.04320710078404532	0.008367879430821356	0.02275737063014706	0.44021813177641705	0.014364026962348923	0.9458588994436922	0.414093308828657	0.07478245213125781
ssl1004	ssl1004	-0.6653343756928595	-0.8297482522656888	-0.9602805531688157	-0.9225652328179483	-0.8929981482323311	-0.6869905692266421	-3.512020401652415	0.2062840771946218	-0.8727643230928908	-3.699295636799306	-2.027062266353331	0.47046975969914623	0.03819245265543099	0.027574031461752652	0.09640366196337154	0.12094920542156805	0.04175681233764245	0.0158015980512055	0.31562353976321794	0.03014233561650222	0.008644201929160007	0.03277290742739402
ycf33	ssl1417	-0.45324205046591276	-0.8101940018112853	-0.309273218894671	-0.07022780393751574	-0.620203427826631	-0.7188563670743572	-0.10700093555026349	0.23195982650812122	-0.045989222135580085	-0.3027768165603563	-0.7901825655760542	0.08985389107823419	0.006202628839613657	0.06374335204185616	0.5111096949167425	0.009451096470958986	0.00815723138704418	0.7381618675737149	0.5968639210324211	0.7413323931905036	0.2740385163735226	0.005492793358480986
rpmI rpl35 ssl1426	ssl1426	-5.049048342457099	-5.020905789396321	-5.007070043410047	-4.362729508668134	-5.682822468488252	-5.433625613970659	-1.071505707809237	-5.365085462735127	-5.641781275411341	-1.4812940042000917	-4.965466000247755	0.004020937266418331	0.0043484734210247535	0.004802400229298382	0.004674107951401031	0.004671615909328382	0.0038861357297089037	0.05759922853221365	0.004453316100481262	0.0039036595260570415	0.14195764194760188	0.0037293329286874413
rpsO rps15 ssl1784	ssl1784	-5.007673389817345	-4.90606325950586	-5.047410786091478	-4.670630698325787	-4.207905158536784	-5.639630394808529	-1.0222098224641047	-4.946141547306884	-5.320915160680529	0.022625903442067257	-4.916427899331517	0.004020937266418331	0.004407158682625764	0.004802400229298382	0.004804765591314697	0.004671615909328382	0.0038861357297089037	0.09091793126810438	0.004680999080242372	0.00396203681817978	0.8966690566279855	0.0037293329286874413
ssl1807	ssl1807	-3.168834471466836	-1.114307285357668	-3.1642712067407754	-1.8256194754984505	-2.2500978773709273	-2.643089483202214	-1.9296836071941057	-3.340993718396146	-1.9749149607146164	-3.218309483782825	-1.7424978508160192	0.005596147409483178	0.01620411552025262	0.0070203096990237605	0.05085171861447732	0.13689283277039332	0.005672413808398612	0.00487334477814029	0.004463249029571361	0.010921521280193783	0.010581989771780759	0.08181903809960876
ssl1972	ssl1972	-0.18706382997472507	-0.014301074387374968	0.12157931981473642	0.19842995561603072	0.3242273972646007	-0.37903557610804994	-0.061666614467146524	-0.4613190464486612	-1.2157647684072854	0.12169632817209779	-0.29049615707816717	0.31722258615748844	0.8217645102657741	0.9505388727132661	0.8235840617952556	0.9580436704530919	0.038641320894408894	0.815955708185767	0.20629326132958142	0.004086853293721614	0.8637708009549553	0.11152677724262411
acpP acp ssl2084	ssl2084	-4.12882100075457	-5.750597382021158	-5.844296859414285	-5.45946320547395	-5.796011928641258	-6.115539762503874	-5.300649145110233	-4.943195880395603	-5.714741898584121	-5.4995577185694335	-5.91735319906485	0.004020937266418331	0.0043484734210247535	0.0070203096990237605	0.006248646046859854	0.004957366900205337	0.0038861357297089037	0.0046234741971317795	0.2560965618732315	0.0039036595260570415	0.004700433867676903	0.0037293329286874413
rpsT rps20 ssl2233	ssl2233	-2.713528433791068	-2.75908801056402	-2.312392007865883	-2.680304136651954	-2.745560269046045	-2.8048319082648567	-1.6405657763936738	-2.989695284130623	-2.4108426608830946	-1.894499907755134	-2.7202398858653765	0.004327937875440067	0.0043484734210247535	0.004802400229298382	0.004674107951401031	0.004671615909328382	0.0038861357297089037	0.012167990998130523	0.004453316100481262	0.00396203681817978	0.0049846484410387935	0.0037293329286874413
ssl2245	ssl2245	0.5360125296847104	-0.14094930458667376	-0.5914697596257252	-0.3936170867659037	-1.043466459360859	-0.3896083684974938	-0.9412838692586358	0.8181773927954764	-0.49689725072448826	-1.2259265985068766	-0.47451727553593565	0.007267826699095468	0.35261648652319816	0.4493443173669763	0.19132266008245843	0.01688491725296501	0.5190832338896585	0.016835380647902787	0.004463249029571361	0.1599848577708498	0.005517510952915314	0.13690411919582535
atpE atpH ssl2615	ssl2615	-4.835461300710303	-2.019317807658159	-2.451816273799271	-1.7235290575367694	-2.6901564250309646	-3.350406841550094	-0.9814586545036202	-3.7545789050725284	-3.5920642616100538	-1.430436628507135	-2.161578915741976	0.004020937266418331	0.0043815793309515735	0.004802400229298382	0.005168180250779305	0.004671615909328382	0.0038861357297089037	0.01257515403591685	0.004453316100481262	0.0039036595260570415	0.006189171721839456	0.00406700267764182
tatA ssl2823	ssl2823	-1.5290830355832468	-2.7718377947192683	-2.4970931857928145	-2.7751325840804064	-2.1629277367243334	-1.8860435714579138	-1.9802112135156418	-2.3251760550939675	-1.9669258100741038	-2.043690570828677	-1.940182231396735	0.49252110528058224	0.019015838700654267	0.22768757062394918	0.009061986254751735	0.6239006731281395	0.022021281481653856	0.5337048158661778	0.012532572156910993	0.2681913793834243	0.470171736328183	0.008768106634494628
ssl2874	ssl2874	-0.2658711042501841	0.3063371840430225	-0.09664270639403873	0.33124033725444857	0.22119562403967657	0.06736164616801595	0.3318558596943338	-0.3054376222424794	1.145131972094816	0.21996433073363336	-0.05306932037586336	0.07225776977753574	0.532784604762023	0.32705729524892785	0.22102013456873634	0.433445282210972	0.8585972297773209	0.17339559079720715	0.04656530625226166	0.0039036595260570415	0.37846564001346067	0.538165297446848
rpoZ ssl2982	ssl2982	1.6068519761490607	-0.041081657178002745	1.35520421425269	1.2634190575047013	0.7694979332543801	-0.4047086432185799	-1.371453759446681	0.7015538695063722	-0.5376713377906946	-0.6754495803223057	-0.11025737552098805	0.004020937266418331	0.574164431110138	0.004802400229298382	0.004674107951401031	0.006031211422674179	0.028152090866613813	0.004980571761249748	0.0068742307230925045	0.022195939025850462	0.009181151644832151	0.5097074860858273
secE ssl3335	ssl3335	-1.743301120681453	-3.008271713424552	-2.135725502443868	-3.037080912148042	-2.837110164214484	-2.2664607583125123	-2.8602521160968877	-2.2822452169663863	-2.5183177737335023	-1.9801552308160777	-2.644667484584676	0.2742364256640952	0.014986341127826463	0.004994489800251111	0.007942776316187524	0.004671615909328382	0.006313587535765085	0.0046234741971317795	0.061352235361981505	0.005052974297794484	0.008954480246737562	0.004448826711058086
ssl3364	ssl3364	-3.1999697516205563	-0.9601706841793994	-1.9940960396369594	-2.025184636050206	-1.7702510333910397	-4.306679537232654	-2.4326414875144073	-1.486392580463474	-5.195020865827081	-1.7625889341000507	-4.627770074635746	0.004020937266418331	0.004899253091461163	0.004802400229298382	0.004674107951401031	0.004671615909328382	0.0038861357297089037	0.0046234741971317795	0.004463249029571361	0.0039036595260570415	0.005790609537785723	0.0037293329286874413
rpsS rps19 ssl3432	ssl3432	-3.2602002175409637	-3.6019257178046176	-3.484446857334556	-3.5323914183161538	-3.66414810523986	-4.112236967427788	-1.2689922594297671	-4.086655070110288	-4.05145081814988	-0.5416122734464955	-3.8098694434307134	0.004450270223411904	0.06288291599205334	0.07034175446453353	0.059489523641728034	0.031939466407527053	0.01057262466620889	0.962857221112891	0.0120980902413396	0.006112135809049667	0.3897015875107581	0.03986277851899343
rpmC rpl29 ssl3436	ssl3436	-3.1455793363071476	-2.6675047515956543	-2.9157135112132657	-2.7829237876534987	-3.2523721026927195	-3.2042068187801616	-1.3187722304905463	-3.0781460376526892	-3.0581268005378073	-1.0085579823639403	-2.653076171160038	0.004020937266418331	0.0043484734210247535	0.004802400229298382	0.004674107951401031	0.004671615909328382	0.0038861357297089037	0.018896592668501282	0.004453316100481262	0.0039036595260570415	0.17308722025555132	0.0037293329286874413
rpsQ rps17 ssl3437	ssl3437	-4.705499620593072	-4.009217027871246	-3.576037043828271	-3.7873179195249276	-4.502757617706805	-3.7640367769615977	-0.6785175275260845	-4.656959592459904	-3.9421147953963	0.9544976685203401	-3.766374842221995	0.004020937266418331	0.0043484734210247535	0.004802400229298382	0.004674107951401031	0.004671615909328382	0.0038861357297089037	0.41201721051090107	0.004453316100481262	0.0039036595260570415	0.11464281494345858	0.0037293329286874413
infA ssl3441	ssl3441	-5.3742600278867645	-3.7338360671479838	-3.870591808116986	-3.5935629312002346	-4.214059075123852	-4.4246068692155385	-3.5731916878314016	-4.17556035877124	-4.606324921561085	-3.1640401115542596	-4.104865435116218	0.004020937266418331	0.0043484734210247535	0.004802400229298382	0.004674107951401031	0.004671615909328382	0.0038861357297089037	0.005671990944295323	0.004453316100481262	0.0039036595260570415	0.1180476860216243	0.0037293329286874413
rpmE rpl31 ssl3445	ssl3445	-4.062824465996373	-3.544869675121155	-2.717587353726808	-3.3319808352261076	-3.487455682682982	-3.7307816072275184	-1.3876623901766245	-3.6692442686489732	-3.6767131860529543	-0.26473296144697706	-3.629701234505408	0.004020937266418331	0.0043484734210247535	0.004802400229298382	0.004674107951401031	0.004671615909328382	0.0038861357297089037	0.006340127129689199	0.004453316100481262	0.0039036595260570415	0.5435702709877835	0.0037293329286874413
ssl3769	ssl3769	0.8702363831993611	0.13691171167792093	0.02243610224948199	0.11499817503646104	0.07856774730434588	0.2171362602876102	0.09389087946218969	2.050548189988232	-0.21156644731618568	0.1597705201570991	0.3251547059243624	0.0042112226307496874	0.7281759162966445	0.8389219935711636	0.787437852936205	0.9410842043424974	0.3804584445250297	0.7908274534022067	0.004453316100481262	0.15504250554312368	0.7577158013888167	0.2459448793310612
ssl7038	ssl7038	-0.995553643190079	-0.9721447171546901	-0.9942582942190322	-1.049929937060129	-1.5880469998610527	-1.1881766766496704	-0.6686263830158362	-0.22101421126227838	-0.5620302650104646	-1.6342376166310297	-0.8156877056772887	0.2940958014764812	0.022159700758053156	0.10283841151106664	0.15237363346488472	0.006726367911206994	0.01682372113783557	0.12030637148363785	0.860884232459281	0.5048225599306896	0.1046331472457608	0.1439271337278163
ftrV ssr0330	ssr0330	-0.8368504319437206	-1.1691846759311517	-0.6798578250237562	-0.714929866544529	-0.5662325224237413	-1.0907056743706456	-1.4751331697915633	-0.6269968333499052	-1.8025562744601622	-1.4502017415284345	-1.2448661291312142	0.1397277030160682	0.006059711641547723	0.02506719609447055	0.07025423750719041	0.13689283277039332	0.006313587535765085	0.0046234741971317795	0.017722193362387187	0.0039036595260570415	0.004700433867676903	0.0057186396917420345
rpsP rps16 ssr0482	ssr0482	-3.3877286362704133	-3.0794990717104374	-1.7856436650567853	-2.1615632232390114	-2.5811731678468806	-3.0107143920413475	-0.48976682392561843	-3.338101264861141	-2.7758262151933684	-0.21606985399232914	-3.1965959491551303	0.004450270223411904	0.004899253091461163	0.3558739527218158	0.0725002948352602	0.24623816508371335	0.030090323585845458	0.5933511627092088	0.010466239846855567	0.008316696753380185	0.9929624865518959	0.005492793358480986
ssr0657	ssr0657	-1.2167968199939225	-0.18860040957302776	1.2866146587922342	0.298282235161582	-0.08255465349831773	-1.3998476034414864	-1.2889095793040541	-0.17395608236505586	-0.4726739816537369	-0.7607991634995432	-1.45437267652979	0.7653116889896773	0.3426064494136617	0.5142780938979736	0.8691245642274857	0.6169719981178337	0.00955497755307643	0.7381618675737149	0.7694248183143592	0.3543015242263627	0.5916957482027264	0.008768106634494628
ssr1155	ssr1155	-1.847242146014069	-0.6018705960689378	-1.3498642833700973	-1.3477836588418861	-0.9113405939345739	-1.0941523604600436	-1.4166216186195884	-3.1765804458086233	-0.20197355258537278	-2.720572634537933	-1.0323697703144266	0.012283661500437386	0.02789758526802598	0.012439090296348272	0.011593971635025247	0.014332497425080852	0.013448764518541548	0.010541349227859821	0.007309760103329909	0.4368867543900526	0.008558926384795645	0.010542008957716007
ndhL ictA ssr1386	ssr1386	0.016909020459762794	-0.9940672049408569	-1.3637521267127783	-1.0822919680659382	-1.395550816894151	-2.061418372301737	-3.8536166399282634	-1.2662786075352082	-2.6334482465999987	-3.2631533177404553	-1.5811241218706498	0.6687404736008974	0.03591408746805067	0.11141194099177212	0.10477374540115687	0.007604341077734534	0.025050347393480603	0.0046234741971317795	0.08816841885015071	0.00396203681817978	0.004700433867676903	0.06422160181564321
rpmG rpl33 ssr1398	ssr1398	-4.153991012635648	-3.8001743090735007	-3.9302511359948076	-3.456095151888439	-4.184282992730454	-4.278034196164347	-0.6769603104937707	-5.347519287275574	-3.613911105551718	-1.4011557737232938	-3.804573201381416	0.004020937266418331	0.0043484734210247535	0.0055888958142272325	0.004674107951401031	0.006991440017237454	0.0038861357297089037	0.6401293208752221	0.004453316100481262	0.00396203681817978	0.4828685029946817	0.0037293329286874413
rpsR rps18 ssr1399	ssr1399	-4.553114837396821	-3.250182700165082	-2.641543558154796	-3.172262952745274	-3.9010061717270257	-3.348391064851284	-1.6163930152354389	-4.290125504420263	-3.501390181326831	-1.6157159147544968	-3.3162425111157767	0.007032668289482379	0.06460437886836409	0.14558612992556486	0.11091207216177472	0.08630205925828253	0.06128291080225045	0.7574051296080322	0.05442957597226032	0.018189016467424886	0.5781719797851453	0.012465463336793665
ssr1407	ssr1407	-3.1931171421908986	-3.1619533134444833	-2.9574596606961183	-3.464503688509363	-3.2492244195130295	-3.188581734735351	-3.2892699278070188	-2.26506092700782	-2.7900117850967505	-3.0941915468491055	-3.1095043284024078	0.009086133996087297	0.018785652205151437	0.040536899735906344	0.010516694739338918	0.014850933993327086	0.016290402342590285	0.03430557172810139	0.13767048111000132	0.031149891209946334	0.16938007178555217	0.01276478094372474
ssr1480	ssr1480	-2.975299740452722	-0.9292187617410818	-0.6577647910775573	-1.0486302870038862	-0.8554081258188025	-0.9406308366527878	-2.129165480185911	-2.4104188897294874	-0.601471736940166	-1.7767696997123292	-1.0794846302081629	0.004020937266418331	0.006059711641547723	0.02420475562070006	0.005630303307060387	0.006031211422674179	0.005015324451947279	0.0046234741971317795	0.004453316100481262	0.036850028248728676	0.004700433867676903	0.004598066639405785
ssr1600	ssr1600	-1.30166103275224	-0.6083813373201397	-0.8704636081156283	-0.9101896525161084	-0.7827759898998433	-0.6654125799450015	-0.7174240626974717	-1.6674015154922845	-0.0187093550850091	-1.5082496384554	-0.4341978109625681	0.004020937266418331	0.013373354301430647	0.01556330737256906	0.009368913023385429	0.008165713249344222	0.015484381040938782	0.020984926435561265	0.004453316100481262	0.7354197259685914	0.0055424149510450525	0.037395169131984284
rpmB rpl28 ssr1604	ssr1604	-0.5356295649086399	-0.20025565632744488	-0.8752380926840176	-0.6400313797252151	-0.766437693394482	-1.2213938947951712	-0.10194594056749717	-0.11965389434524877	-0.6074553068381996	-0.6124167076261867	-0.4561381216858293	0.01562709423025619	0.13195115483641465	0.006199011422510106	0.009368913023385429	0.007929686708614051	0.004244671579365649	0.29788433901699163	0.2732108260234002	0.009758274947822734	0.012639327851689157	0.019112888083517618
rpmF rpl32 ssr1736	ssr1736	-2.415901564678904	-2.180415952077687	-2.142212120742655	-1.5585710719089483	-2.1368839013910477	-2.8342947549594264	-0.2706596092646246	-1.8432773502322988	-2.0876647448932415	-0.5448977556471856	-2.3445699661605253	0.004662646227037888	0.006059711641547723	0.010643876487381227	0.14089621240096037	0.011137689509542836	0.004663188264963776	0.5855014855702158	0.03760252163377872	0.08627910608127025	0.07402974060162117	0.06077336659325342
ssr1768	ssr1768	-4.439517848717363	-4.459350879245976	-4.6781838653074	-4.724471446153359	-4.4902858586069705	-3.999192981455027	-5.172886337766338	-4.642293581481872	-4.869594671586688	-5.406008758104463	-4.416701097179469	0.008690698390849018	0.009547263530844704	0.009263800844786627	0.008434008569180432	0.008668075598720702	0.007886413386919802	0.008527520584863906	0.00919489569978111	0.00833374256371616	0.008301176309220537	0.007639837057434917
ssr2087	ssr2087	0.7480370025789199	0.06979149329819584	-0.23895993930286527	-0.45135709502293186	-0.280448787902905	1.0024547326103288	-0.3715342125539353	0.23171180096772953	1.031910378201863	-0.44297199054412784	0.9856394843336628	0.008830475308049611	0.8217645102657741	0.47256472915522485	0.1443370592207697	0.3809914855078854	0.0038861357297089037	0.7325269637330695	0.2507436247809681	0.0039036595260570415	0.414093308828657	0.0061791741758187475
ycf19	ssr2142	-5.541142164837746	-0.5846583241831255	0.21724360152283437	-0.48642124806844433	-0.306978376432871	-2.7418163012223857	-1.1624289008322561	-3.3737445050992334	-2.2294725389333343	-0.5482023293658341	-3.7564120562766266	0.004020937266418331	0.03149473847889385	0.3901642132549873	0.059489523641728034	0.06161770118424389	0.0038861357297089037	0.028702722010143056	0.004453316100481262	0.0039036595260570415	0.18350238297161794	0.0037293329286874413
ssr2554	ssr2554	-1.360202749894487	-1.9695147949349818	-1.45997247635772	-1.205908793584251	-2.537602996143623	-0.6419789805920796	-1.9158029121485527	-1.1091066420577333	0.8577891865450354	-3.016340872023497	-1.178405408508393	0.004818870385640113	0.0043484734210247535	0.004994489800251111	0.006896512114763082	0.004671615909328382	0.019792315254838985	0.0046234741971317795	0.008339202768493223	0.00396203681817978	0.004700433867676903	0.0038809288563452756
ssr2611	ssr2611	-3.47428466133387	-3.374377757562458	-3.26199405396363	-3.2106511240482494	-2.80612139107114	-3.595488519853154	-1.8937045477095893	-2.944689489487259	-3.6851798728684937	-1.5810702550702593	-3.4192693654208828	0.004020937266418331	0.0043484734210247535	0.004802400229298382	0.004674107951401031	0.004671615909328382	0.0038861357297089037	0.0759426537954615	0.004800873627839446	0.00854286245929043	0.844695641884275	0.0037293329286874413
rpmA rpl27 ssr2799	ssr2799	-1.722736374469393	-3.0342109783916613	-3.0147776287155197	-3.1360276181436046	-2.9648593316213367	-2.4798613974517845	-1.6122771462865662	-2.139506754804368	-2.3792276021925587	-1.9686696382363391	-2.9933675307130327	0.004020937266418331	0.0043484734210247535	0.004802400229298382	0.004674107951401031	0.004671615909328382	0.0038861357297089037	0.006084434767218345	0.004453316100481262	0.0039036595260570415	0.004700433867676903	0.0037293329286874413
ssr3184	ssr3184	0.05145637088834477	-0.8441810532248589	-0.4169118101343886	-0.7280248481631355	-1.0305109516249187	-0.4838966903884679	0.15166262911253597	0.3259327335144999	-0.293537515073365	-1.151499190948271	-0.3223530384494505	0.988029252035692	0.006059711641547723	0.034876084312472695	0.009748485529979981	0.004751057746756022	0.019792315254838985	0.5618441433457773	0.10674672857649828	0.06979598543242924	0.00479610614046272	0.03629664898492524
ycf47	ssr3307	-1.9887319174091485	-1.4287792406566997	-2.103257178831964	-1.7476038810585182	-1.4310894380662111	-1.3724548331640989	-1.6913828870189611	-2.130733131128287	-1.8518913340164005	-1.9186628520893225	-1.4993589587752576	0.04631610579500649	0.007772517701009417	0.01925644701128785	0.024264789049193002	0.08166579968344444	0.0337475763910917	0.5013172158469983	0.005123068774892785	0.018189016467424886	0.13109636309327097	0.011716517893737278
apcC ssr3383	ssr3383	0.5135655483853807	-0.07226689302960075	-0.3569280921325708	-0.4803532265455718	-0.25801038471503385	0.17387772405955704	-1.3690229439632917	-0.053688798875351745	0.31748230757676665	-0.8733241591699755	-0.06821373874021486	0.010524080412043791	0.473468548132014	0.07034175446453353	0.028387073587045616	0.09666024966603423	0.41839495825100276	0.005798784477992972	0.5902502270646245	0.12496584803016826	0.008644201929160007	0.8319514724821089
psbE ssr3451	ssr3451	0.33319298566425926	-1.764497116753959	-1.9327661958888633	-1.8399784216232353	-1.51341423144083	-0.600554591749331	-1.920008364488012	-1.3874925655822055	3.3593986428546168	-2.18860247355816	-0.47469402692370255	0.1397277030160682	0.006202628839613657	0.004910422863203976	0.004804765591314697	0.008165713249344222	0.2786051867295293	0.008277819295821496	0.01717863134896725	0.0039036595260570415	0.004743867510593214	0.16599794724125919
ssr5009	ssr5009	-0.09043022820084722	-0.40200828033777375	-0.8185402278040995	-0.409339317004801	-0.45014618528436307	-0.5999988048921386	-2.4109956320912485	-1.307570449855472	-0.9188361908011515	-2.861178623331475	-1.9374113405867073	0.8488452633722676	0.3581093317073318	0.07709245555435543	0.07858909942838735	0.0885409918885461	0.08210040861620745	0.0046234741971317795	0.008621378683714546	0.09469228103314663	0.004700433867676903	0.003742735887284221

## Sheet: HCLL
	sgRNA_target	locus	wmean_fitness	sd_fitness	p_fitness_adj
1	accA	sll0728	-3.93225515558406	1.88008995391778	0.00480240022929838
2	accC	sll0053	-1.71154451392656	0.770063548208294	0.00702030969902376
3	accD	sll0336	-4.31920438367888	1.72791237047729	0.00480240022929838
4	acp	ssl2084	-5.84429685941428	3.25368832382101	0.00702030969902376
5	adk2	sll1815	-4.73472588131895	2.22811861464486	0.00480240022929838
6	alaS	sll0362	-2.94665740084481	1.27998653713394	0.00480240022929838
7	amiC	slr0447	-3.12810937235578	1.00308943331923	0.00480240022929838
8	apcA	slr2067	-3.88463492454259	2.09663197959779	0.00480240022929838
9	apcB	slr1986	-2.44470511428788	0.743213788426331	0.00480240022929838
10	apcE	slr0335	-4.58757748140863	2.25296620927717	0.00480240022929838
11	apcF	slr1459	-1.7552765956214	0.101967976555347	0.00480240022929838
12	argB	slr1898	-2.55497587877937	1.48294682967317	0.00956417602852067
13	aroA	slr0444	-4.01618054407775	2.17182331340413	0.0075223346639128
14	aspC2	sll0402	-1.0730584933657	0.561980443886333	0.0086602154544382
15	aspS	slr1720	-3.37086795533371	1.4363876049719	0.00480240022929838
16	atp1	sll1321	-1.88739718803159	0.758249575351248	0.00480240022929838
17	atpB	slr1329	-4.70954985933726	2.25861768052304	0.00497306979099696
18	atpC	sll1327	-3.09524228832692	1.06998040437654	0.00480240022929838
19	atpE	slr1330	-3.64461469688175	1.55088897587777	0.00480240022929838
20	atpF	sll1324	-3.03398311262023	0.59723281492827	0.00480240022929838
21	atpG	sll1323	-2.05329343774713	1.14696842650883	0.00570573089635238
22	atpH	ssl2615	-2.45181627379927	1.11239463400714	0.00480240022929838
23	atpI	sll1322	-3.51452503021818	1.5273089477441	0.00480240022929838
24	carA	sll1498	-2.17371910818781	1.11509571647794	0.00480240022929838
25	cbbA	sll0018	-5.37592249541476	2.24501745860299	0.00480240022929838
26	ccmK	sll1029	-1.13784617675677	0.13192408402368	0.00480240022929838
27	ccmK2	sll1028	-1.24387853339188	0.436760045667511	0.00497306979099696
28	ccmK4	slr1839	-1.72158100477816	0.441245282708201	0.00480240022929838
29	ccmK5	slr0436	-1.93480351819463	0.889935173650651	0.0086602154544382
30	chlD	slr1777	-2.70802253719285	1.36216187621982	0.00480240022929838
31	chlG	slr0056	-2.99581066299996	1.33588675078625	0.0052596747339924
32	chlH	slr1055	-2.10039264393354	1.1173158168701	0.0069116438904728
33	chlI	slr1030	-2.68418651088948	1.12429466748469	0.00480240022929838
34	clpB2	slr0156	-3.64787478209325	1.71466365518116	0.00633657628275752
35	clpP2	slr0165	-2.57047812036858	1.63625305033523	0.00633657628275752
36	clpP3	slr0542	-2.97192353796779	1.11421897840871	0.00480240022929838
37	cpcA	sll1578	-2.77189517515679	0.894823190886792	0.00480240022929838
38	cpcB	sll1577	-3.10077949635705	0.491143471345757	0.00480240022929838
39	cpcC	sll1580	-2.02848832103672	0.570317461935956	0.00480240022929838
40	cpcC2	sll1579	-2.43418613986416	0.420518207476159	0.00480240022929838
41	cpcG	slr2051	-2.69900882697623	0.971693207460128	0.00480240022929838
42	crtQ	slr0940	-0.741625622571134	0.186928514061129	0.00926380084478663
43	cysC	slr0676	-3.17706482266627	1.1165373893927	0.00480240022929838
44	cysE	slr1348	-2.26534384819451	1.10185886203902	0.00956417602852067
45	cysG	sll0378	-1.92520437124932	0.927988596022134	0.0075223346639128
46	cysH	slr1791	-3.75526245022741	1.03972896161434	0.00480240022929838
47	cysS	slr0958	-3.13926608249982	1.12178242227775	0.00480240022929838
48	desA	slr1350	-1.67154025804501	0.502960873446262	0.00491042286320398
49	desC(des9)	sll0541	-5.93016075366998	1.24696331574374	0.00480240022929838
50	desD(des6)	sll0262	-1.0252973350715	0.365666397553698	0.0075223346639128
51	drgA	slr1719	-2.86500335072493	1.34132154942748	0.00480240022929838
52	entC	slr0817	-3.64175296926814	1.74559273297278	0.00480240022929838
53	fabF	sll1069	-4.94035429725182	1.90301075901129	0.00480240022929838
54	fabZ	sll1605	-4.20112546652386	1.83833141747945	0.00542705995368719
55	ftrC	sll0554	-2.48061457341596	1.11833397102151	0.00499448980025111
56	ftsH4	slr0228	-3.20582386714088	1.51986000318709	0.00480240022929838
57	fus2	sll1098	-3.81503548702757	2.45286806424948	0.00542705995368719
58	fus4	slr1463	-2.48835584748396	1.11598182916721	0.00570573089635238
59	galE	slr1067	-1.00523966099315	0.422851729392915	0.0075223346639128
60	gcpE	slr2136	-3.68784947320505	1.0413626922812	0.00480240022929838
61	glpX	slr2094	-1.93234802962004	0.909789677477956	0.00514840223354658
62	gltX	sll0179	-2.98972329615117	1.31874109955757	0.00491042286320398
63	glyQ	slr0638	-2.02538770498433	1.11290445597891	0.00558889581422723
64	gmhA	sll0083	-5.42044187135219	2.61330525611401	0.00480240022929838
65	gmk	slr1123	-1.77785142228953	0.462504286063527	0.00480240022929838
66	grpE	sll0057	-3.37926148618615	1.23457181478548	0.00480240022929838
67	guaA	slr0213	-3.87298528173058	1.45768153845281	0.00480240022929838
68	gylA	sll1931	-4.96058703768167	0.997822838608612	0.00480240022929838
69	gyrA	sll1941	-1.40779640321851	0.70811631574254	0.00926380084478663
70	hemA	slr1808	-4.20217841579137	1.80173353765296	0.00480240022929838
71	hemC	slr1887	-4.1834198051239	2.08068915462019	0.00926380084478663
72	hemE	slr0536	-3.52613403741519	0.90051767538769	0.00480240022929838
73	hemH	slr0839	-2.76936645224801	1.42277739537643	0.00480240022929838
74	hisB2	slr0500	-6.00682260013709	2.39622537406372	0.00480240022929838
75	hisC2	sll1958	-3.21673294295698	1.04492173497525	0.00480240022929838
76	hisI	slr0608	-4.24210674203194	1.87662553733621	0.00480240022929838
77	hisS	slr0357	-3.9995483941758	1.99111742995328	0.00480240022929838
78	ho1	sll1184	-4.05767919910084	1.09479017657015	0.00480240022929838
79	ileS	sll1362	-3.96589193177399	1.94236502764251	0.00547965241240081
80	ilvG	slr2088	-3.36597407601659	1.67129940140143	0.00480240022929838
81	ilvN	sll0065	-2.96719765435873	1.11506028951284	0.00480240022929838
82	im30	sll0617	-2.55458395246486	0.652406293395201	0.00480240022929838
83	infA	ssl3441	-3.87059180811699	1.5156084936375	0.00480240022929838
84	infC	slr0974	-4.2283433831813	2.30367614756024	0.00926380084478663
85	leuB	slr1517	-4.49265866049227	1.7673147573196	0.00480240022929838
86	leuS	sll1074	-4.14657824668773	1.22735916713084	0.00480240022929838
87	lysA	sll0504	-5.47329949533324	2.49324552234125	0.00480240022929838
88	lysS	slr1550	-3.15063925850143	1.37016726928195	0.00480240022929838
89	minE	ssl0546	1.57267960053568	0.933755791010068	0.0052596747339924
90	moeB	sll1536	-4.03724739113079	2.21946247369602	0.00726649667027612
91	ndhD4	sll0027	-1.21195865023043	0.6431046684237	0.00784230724497936
92	ndhF4	sll0026	-0.979318355977179	0.482626770690604	0.00784230724497936
93	ndhH	slr0261	-2.1201888390297	0.484792583104457	0.00480240022929838
94	ndhJ	slr1281	-1.70210169904148	0.910068906018564	0.00956417602852067
95	ndhK	slr1280	-1.92729028288174	0.78250044122165	0.00491042286320398
96	nirA	slr0898	-2.44870749661528	0.914252073351444	0.00480240022929838
97	nrdA	slr1164	-7.5089719334463	2.62181815537586	0.00480240022929838
98	nrtA	sll1450	-2.02874413504827	0.535907340962101	0.00480240022929838
99	nrtB	sll1451	-2.25120786375294	1.04816635155734	0.0052596747339924
100	nusG	sll1742	-2.15682068317852	0.995210182663285	0.00702030969902376
101	pcnB2	sll0825	-1.69448659014022	0.786246966528593	0.00570573089635238
102	pdhB	sll1721	-3.83754069226222	1.85388189627568	0.00480240022929838
103	pet112	sll1435	-5.04962892887169	1.8074200370008	0.00480240022929838
104	petA	sll1317	-3.33908127223922	1.57862899188513	0.00480240022929838
105	petD	slr0343	-2.91553263523933	1.06495066255598	0.00480240022929838
106	petH	slr1643	-2.87220183028361	1.61295749042791	0.0069116438904728
107	pheA	sll1662	-4.14058898179921	2.2012627117734	0.00814723641255408
108	pheS	sll0454	-2.10397110520031	1.03299992439416	0.00480240022929838
109	phoU	slr0741	1.11660010105628	0.342317472700513	0.00480240022929838
110	pmgA	sll1968	3.84755446361016	1.62395063410556	0.00497306979099696
111	prk	sll1525	-5.30321422148706	1.18410499717607	0.00480240022929838
112	proA2	sll0373	-1.23119727612027	0.59327336464999	0.00702030969902376
113	proS	sll1425	-2.55057553426464	1.04702256532852	0.00480240022929838
114	prsA	sll0469	-4.35435891860555	2.04811741458751	0.00480240022929838
115	psaB	slr1835	-2.22572564170898	0.483650652224769	0.00480240022929838
116	psaC	ssl0563	-3.37767356485321	1.77394955497428	0.00726649667027612
117	psaD	slr0737	-1.98848184479419	0.81805231416322	0.00497306979099696
118	psbB	slr0906	-2.12928553826038	1.12783527919593	0.00702030969902376
119	psbC	sll0851	-4.51414869052373	1.8353033461514	0.00480240022929838
120	psbD	sll0849	-3.71470815273008	1.506344362784	0.00480240022929838
121	psbE	ssr3451	-1.93276619588886	0.909955845553722	0.00491042286320398
122	psbJ	smr0008	-2.56097816142629	0.945534309837976	0.00926380084478663
123	psbO	sll0427	-2.73487448500605	0.800384069532829	0.00480240022929838
124	psbU	sll1194	-0.713703636537624	0.146233407583472	0.00814723641255408
125	psbV	sll0258	-0.929195241645356	0.470015668826603	0.00592354827096978
126	pstS2	sll0680	-0.862721119621352	0.202892933172824	0.00619901142251011
127	purC	slr1226	-3.33161813915146	1.6626076894871	0.00558889581422723
128	purF	sll0757	-2.54368901826373	1.20432759873362	0.00542705995368719
129	purL	sll1056	-1.63325317599302	0.557513255595079	0.00480240022929838
130	purL2	slr0520	-1.56461244680958	0.689439561334245	0.00514840223354658
131	pykF	sll1275	-2.66782318851214	1.36346860103905	0.00480240022929838
132	pys	slr1255	-3.59626621457935	1.16000923665842	0.00480240022929838
133	rbcL	slr0009	-3.50328572496131	1.58742318273588	0.00547965241240081
134	rbcS	slr0012	-2.49277113577165	1.01953205324101	0.00480240022929838
135	rbcX	slr0011	-2.30856100795883	0.971471599528706	0.00558889581422723
136	recA	sll0569	-1.77348036823746	0.593914868614324	0.00480240022929838
137	rfbA2	sll0574	-5.27656714351806	1.65602531326674	0.00480240022929838
138	rfbB	slr0982	-1.49277479268488	0.512741357319441	0.0052596747339924
139	rfbB2	slr0809	-2.1600478508764	1.23991311720871	0.00633657628275752
140	rfbC	slr0985	-2.72798973945345	1.31128157254184	0.00570573089635238
141	rfbG	slr0984	-0.693511567593891	0.229319682406097	0.0086602154544382
142	rfbP	sll1535	-7.83639942355015	3.68995534404763	0.00480240022929838
143	ribA	sll1894	-2.13583621709189	0.621015906684274	0.00480240022929838
144	rpl1	sll1744	-2.7589104738619	0.974177292809624	0.00480240022929838
145	rpl10	sll1745	-5.36457350967505	2.2691185161671	0.00480240022929838
146	rpl11	sll1743	-6.44876646877155	2.99381423721969	0.00480240022929838
147	rpl12	sll1746	-5.12055025223503	2.50884954342869	0.00480240022929838
148	rpl13	sll1821	-3.27233115713768	1.37023736371639	0.00480240022929838
149	rpl14	sll1806	-2.33667307357656	0.639677205516947	0.00480240022929838
150	rpl15	sll1813	-2.87978546836124	1.04381810132446	0.00480240022929838
151	rpl16	sll1805	-3.46927594646278	1.21755500139088	0.00480240022929838
152	rpl17	sll1819	-3.42243134562419	1.01183751780164	0.00480240022929838
153	rpl18	sll1811	-3.18618642903343	1.81787260727219	0.00993934499713399
154	rpl19	sll1740	-3.60776287576542	1.39169924678401	0.00480240022929838
155	rpl2	sll1802	-2.30763426603451	1.18305566178242	0.00814723641255408
156	rpl20	sll0767	-3.10249900740234	0.600853665459614	0.00480240022929838
157	rpl23	sll1801	-3.46571423715	1.30268601714009	0.00480240022929838
158	rpl24	sll1807	-3.91806996921749	2.12244090590264	0.00926380084478663
159	rpl27	ssr2799	-3.01477762871552	0.630508214441656	0.00480240022929838
160	rpl28	ssr1604	-0.875238092684018	0.162895165342373	0.00619901142251011
161	rpl29	ssl3436	-2.91571351121327	0.421235623682302	0.00480240022929838
162	rpl31	ssl3445	-2.71758735372681	1.12770624902941	0.00480240022929838
163	rpl33	ssr1398	-3.93025113599481	2.15168318807403	0.00558889581422723
164	rpl35	ssl1426	-5.00707004341005	1.05323893077676	0.00480240022929838
165	rpl4	sll1800	-3.43743709100656	1.18231545650371	0.00480240022929838
166	rpl5	sll1808	-5.87274234138288	2.59559957918715	0.00480240022929838
167	rpl6	sll1810	-5.38750344397795	2.26020787216165	0.00480240022929838
168	rpoB	sll1787	-1.73936064547929	0.377377775517166	0.00480240022929838
169	rpoC1	slr1265	-4.86370585365796	2.57633797468395	0.00480240022929838
170	rpoC2	sll1789	-2.77447034123321	1.05937987304107	0.00480240022929838
171	rpoE	slr1545	2.04674057105351	1.29782919869925	0.00660557556210318
172	rps11	sll1817	-4.57374298247741	1.88514383343323	0.00480240022929838
173	rps12	sll1096	-2.84653860450094	1.7323590503603	0.00491042286320398
174	rps15	ssl1784	-5.04741078609148	2.45165701395791	0.00480240022929838
175	rps17	ssl3437	-3.57603704382827	0.686557263483192	0.00480240022929838
176	rps20	ssl2233	-2.31239200786588	1.15851664762575	0.00480240022929838
177	rps3	sll1804	-4.78615187933582	1.52646090240065	0.00480240022929838
178	rps4	slr0469	-2.4992955825629	0.879138816272816	0.00480240022929838
179	rps5	sll1812	-3.57979837106216	1.79512409121697	0.00726649667027612
180	rps8	sll1809	-2.98697193451197	0.237486665407837	0.00480240022929838
181	rps9	sll1822	-3.56637986245068	1.15490944720197	0.00480240022929838
182	rub	slr2033	-1.92752230055356	0.903331161578553	0.00499448980025111
183	sds	slr0611	-3.58537402267571	1.90863848451037	0.00480240022929838
184	secA	sll0616	-3.20027593325817	1.66650109982751	0.00480240022929838
185	secE	ssl3335	-2.13572550244387	0.881457819077769	0.00499448980025111
186	secY	sll1814	-4.32449856020601	1.9829129635886	0.00480240022929838
187	serA	sll1908	-2.50162147204348	1.07183307384158	0.00547965241240081
188	sir	slr0963	-4.97692894859209	1.61196850425794	0.00480240022929838
189	sll0062	sll0062	-2.05987190147577	0.559789689794204	0.00480240022929838
190	sll0063	sll0063	-1.5560768931579	0.435014081179621	0.00480240022929838
191	sll0095	sll0095	1.39254144355583	0.318246789559871	0.00480240022929838
192	sll0154	sll0154	-2.66803605382266	0.655085129564359	0.00480240022929838
193	sll0169	sll0169	0.953568578391757	0.246300897766092	0.00480240022929838
194	sll0208	sll0208	-1.31563230368276	0.42774395587831	0.00499448980025111
195	sll0209	sll0209	-0.893768145986235	0.33305191127688	0.00842415669898677
196	sll0269	sll0269	-0.892469318474817	0.381839643126177	0.00726649667027612
197	sll0505	sll0505	-1.28396951279595	0.554875503157151	0.00726649667027612
198	sll0506	sll0506	-2.61139042372447	0.807260352101023	0.00480240022929838
199	sll0518	sll0518	-1.37944818006081	0.616772805323728	0.0052596747339924
200	sll0711	sll0711	-2.73576478145394	1.14188824699121	0.00547965241240081
201	sll0759	sll0759	-1.19771330431218	0.507411090064089	0.00570573089635238
202	sll0812	sll0812	-1.29993872693267	0.328279062593533	0.00480240022929838
203	sll0822	sll0822	-1.05781292139593	0.0461566287059028	0.00480240022929838
204	sll0913	sll0913	-2.80429879108134	1.36986505295518	0.00480240022929838
205	sll0921	sll0921	-0.88789021919476	0.278323825735816	0.00633657628275752
206	sll0925	sll0925	-1.97517983432535	0.637485071123612	0.00480240022929838
207	sll0932	sll0932	1.31645690446347	0.737565124053066	0.00633657628275752
208	sll0996	sll0996	0.694859522585821	0.249250200271282	0.00993934499713399
209	sll1214	sll1214	-2.99982516037308	1.120643910941	0.00480240022929838
210	sll1461	sll1461	-2.56837714301041	0.917051807986564	0.00480240022929838
211	sll1556	sll1556	-1.8945208530483	0.874877992114284	0.00926380084478663
212	sll1635	sll1635	-2.41238482181619	1.06664082592258	0.00499448980025111
213	sll1656	sll1656	-3.77813992022911	1.36562191725562	0.00480240022929838
214	sll1786	sll1786	-1.22251655660985	0.640392349511661	0.00702030969902376
215	sll1824	sll1824	-2.7480153907547	1.30960888549385	0.00480240022929838
216	sll1834	sll1834	-3.93820776368025	2.11139717074972	0.00558889581422723
217	sll5004	sll5004	-3.55969642604487	1.76136169241815	0.00633657628275752
218	sll7034	sll7034	-2.69213615089924	1.06205986514928	0.00480240022929838
219	slr0050	slr0050	-4.61004464718328	2.3370476752773	0.00592354827096978
220	slr0058	slr0058	-1.89605361834078	0.747580457511898	0.00558889581422723
221	slr0076	slr0076	-3.21015524316706	1.63474905123099	0.00497306979099696
222	slr0121	slr0121	1.01490378598563	0.38981536741437	0.0052596747339924
223	slr0193	slr0193	-2.26682041123699	1.13602688118275	0.00570573089635238
224	slr0338	slr0338	-4.32944307101942	2.24095820470399	0.00499448980025111
225	slr0373	slr0373	-1.62668490202654	0.451470472545832	0.00480240022929838
226	slr0384	slr0384	-2.98174786921041	0.996961736627407	0.00480240022929838
227	slr0445	slr0445	-1.64575216144785	0.174296414841671	0.00480240022929838
228	slr0483	slr0483	-2.6058492759386	1.14176347825103	0.00497306979099696
229	slr0488	slr0488	-2.90506666640182	1.32375612335482	0.00547965241240081
230	slr0519	slr0519	-4.57435189773326	1.2922442612357	0.00480240022929838
231	slr0565	slr0565	-2.4856983454129	0.734019551807561	0.00480240022929838
232	slr0654	slr0654	-1.27205714665513	0.481046636516556	0.00570573089635238
233	slr0758	slr0758	-1.11529290923614	0.475314601632719	0.00702030969902376
234	slr0813	slr0813	2.82253336621574	1.6846116899564	0.0075223346639128
235	slr0821	slr0821	-2.92593829036333	0.551551786033195	0.00480240022929838
236	slr0877	slr0877	-1.90379813506771	0.454401029518786	0.00480240022929838
237	slr0907	slr0907	3.21518462002314	1.6169943308169	0.00480240022929838
238	slr0909	slr0909	3.4496037232883	1.82993596268091	0.00480240022929838
239	slr0915	slr0915	-3.80222075055934	1.98169598251461	0.0052596747339924
240	slr0921	slr0921	-1.59316095804488	0.856678277062946	0.00702030969902376
241	slr0923	slr0923	-1.60120579928377	0.646622982329021	0.00547965241240081
242	slr0947	slr0947	-2.9309321818271	1.62080537235846	0.00542705995368719
243	slr0962	slr0962	-2.52780325356635	1.16831309377528	0.00499448980025111
244	slr0976	slr0976	-0.978025904536728	0.293269625447797	0.00547965241240081
245	slr0977	slr0977	-1.84653613882233	0.937934267596633	0.00900905460798819
246	slr0978	slr0978	-0.912561956251904	0.271200452292111	0.00570573089635238
247	slr0980	slr0980	-0.794243397117015	0.375529994546805	0.00993934499713399
248	slr1042	slr1042	-1.25506801534408	0.535408678911769	0.00784230724497936
249	slr1065	slr1065	-1.45559986216461	0.607600369344332	0.00547965241240081
250	slr1066	slr1066	-1.0422489244803	0.508959536767731	0.00842415669898677
251	slr1085	slr1085	-1.61127573240721	0.534740028036524	0.00491042286320398
252	slr1098	slr1098	-1.07912908191139	0.396223321451496	0.00558889581422723
253	slr1220	slr1220	-3.47406139879806	1.4690915293379	0.00480240022929838
254	slr1299	slr1299	2.17509574843422	0.933961433077879	0.00480240022929838
255	slr1302	slr1302	-1.75670010266287	0.283216306536345	0.00480240022929838
256	slr1378	slr1378	-3.89172538194523	1.41121724355753	0.00480240022929838
257	slr1394	slr1394	-1.90480224367343	1.07667187560764	0.00993934499713399
258	slr1424	slr1424	-3.05668266681735	0.801842503094948	0.00480240022929838
259	slr1462	slr1462	-5.69987454314467	1.96840429008143	0.00480240022929838
260	slr1470	slr1470	-3.2990098458262	1.47427728742641	0.00480240022929838
261	slr1610	slr1610	-1.06100348327688	0.294286428438937	0.00592354827096978
262	slr1611	slr1611	-5.37822860793207	2.50803789728104	0.00480240022929838
263	slr1753	slr1753	1.07086177849815	0.398574933335519	0.00480240022929838
264	slr1778	slr1778	-5.70653415658196	3.08797437702899	0.00900905460798819
265	slr1787	slr1787	-1.68875370977031	0.610115811634379	0.00480240022929838
266	slr1790	slr1790	-3.78414803495668	1.59367817824457	0.00480240022929838
267	slr1841	slr1841	-5.64472486705897	2.4092646401756	0.00480240022929838
268	slr1861	slr1861	-1.82596123259643	0.887491032481211	0.00633657628275752
269	slr1908	slr1908	1.00508165976134	0.460054595757495	0.00514840223354658
270	slr1916	slr1916	1.77659936844736	1.0461016530462	0.00900905460798819
271	slr1923	slr1923	-2.70882038990183	1.46061808805664	0.00514840223354658
272	slr1934	slr1934	-4.26346481276142	2.31452430229544	0.00660557556210318
273	slr1974	slr1974	-1.46584793625697	0.31173437544886	0.00480240022929838
274	slr2031	slr2031	-2.24411897390832	1.00529362624273	0.00480240022929838
275	slr2073	slr2073	1.00693142930079	0.451209197514054	0.00956417602852067
276	slr5021	slr5021	-3.32571588925841	1.32757765173304	0.0086602154544382
277	sqdB	slr1020	-3.5945058537358	1.37070422605996	0.00480240022929838
278	ssl1807	ssl1807	-3.16427120674078	1.56999999288565	0.00702030969902376
279	ssl2982	ssl2982	1.35520421425269	0.410620895996165	0.00480240022929838
280	ssl3364	ssl3364	-1.99409603963696	0.220074354442972	0.00480240022929838
281	ssr1768	ssr1768	-4.6781838653074	2.47194970735466	0.00926380084478663
282	ssr2554	ssr2554	-1.45997247635772	0.524507446915451	0.00499448980025111
283	ssr2611	ssr2611	-3.26199405396363	1.42237821532789	0.00480240022929838
284	thrC	sll1688	-3.38804750898706	1.24463164167663	0.00480240022929838
285	thrC2	sll1172	-5.93770071507015	1.23076141391177	0.00480240022929838
286	thrS	sll0078	-3.82125514226582	1.55783399983576	0.00480240022929838
287	tktA	sll1070	-4.73509940343205	2.50330630206711	0.00660557556210318
288	trpB	slr0543	-3.69090058873858	1.93207884268023	0.00480240022929838
289	trpS	slr1884	-3.97610268811901	0.67857174115074	0.00480240022929838
290	truA	sll1820	-2.50890556031876	1.4105767034813	0.00497306979099696
291	trxA	slr1139	-1.60383311970401	0.498846988939561	0.00480240022929838
292	trxA2	sll1980	-1.40079533412202	0.527268736775864	0.00497306979099696
293	trxA3	slr0623	-4.4965607679878	1.60773280573082	0.00480240022929838
294	tufA	sll1099	-5.39248708789137	3.12081103106151	0.0086602154544382
295	ubiA	slr0926	-2.20046734744249	1.124747575079	0.00514840223354658
296	ycf16	slr0075	-2.35761934259114	1.00840086854249	0.00480240022929838
297	ycf24	slr0074	-3.03423665286094	1.33107331217001	0.00480240022929838
298	ycf38	sll0760	-4.14557589084055	1.78940778804524	0.00542705995368719
299	ycf4	sll0226	-1.48557963220833	0.47745228407275	0.00480240022929838
300	ycf43	sll0194	-5.6910656772963	2.86327000799236	0.00480240022929838
301	ycf9	sll1281	-2.57960580429591	1.12125480358897	0.00547965241240081

## Sheet: LCLLG
	sgRNA_target	locus	wmean_fitness	sd_fitness	p_fitness_adj
1	accA	sll0728	-4.60405692520516	1.54849074000087	0.00372933292868744
2	accB	slr0435	-2.25619022146683	1.00433725010834	0.00848811710364489
3	accC	sll0053	-3.13818201092403	1.72732577509061	0.00397128584588256
4	accD	sll0336	-5.45679569660816	1.52403014276653	0.00372933292868744
5	acp	ssl2084	-5.91735319906485	2.3038010243065	0.00372933292868744
6	adk2	sll1815	-5.6133868088596	2.27990626774986	0.00372933292868744
7	ahcY	sll1234	-2.607413438062	0.95198846653573	0.00372933292868744
8	alaS	sll0362	-3.45150791223447	1.06650158117182	0.00372933292868744
9	apcA	slr2067	-1.06874361980029	0.279585014694268	0.00459806663940578
10	apcE	slr0335	-1.06874940238147	0.399302360453761	0.00549279335848099
11	aroA	slr0444	-4.63048631298776	2.3433701198162	0.00378178430755155
12	aroE	slr1559	-1.63492794138788	0.88748782196283	0.00790671874441074
13	aspC	sll0006	-1.31865809109535	0.398792381199354	0.00388092885634528
14	aspC2	sll0402	-1.70056732438452	0.641790181190301	0.00372933292868744
15	aspS	slr1720	-3.86722217437538	1.37901066057047	0.00372933292868744
16	atp1	sll1321	-2.54033082873629	0.716579549752816	0.00372933292868744
17	atpA	sll1326	-1.96627045604435	0.819163990814442	0.00372933292868744
18	atpB	slr1329	-4.76671560644123	2.58457116881415	0.00372933292868744
19	atpC	sll1327	-3.41326869006875	0.764453730457912	0.00372933292868744
20	atpD	sll1325	-3.39933450799252	1.60481442200726	0.00388092885634528
21	atpE	slr1330	-3.48660125076561	1.24976399910395	0.00372933292868744
22	atpF	sll1324	-2.72011602294185	1.62083439097149	0.00406700267764182
23	atpG	sll1323	-2.07354359744504	0.8532074130824	0.00374273588728422
24	atpH	ssl2615	-2.16157891574198	1.06311901039322	0.00406700267764182
25	atpI	sll1322	-2.02204829131064	0.936450141572981	0.00413755937652042
26	bioB	slr1364	-2.97730905463999	1.02111447667304	0.00372933292868744
27	btpA	sll0634	-2.70528613535384	1.10043495889921	0.00388092885634528
28	carA	sll1498	-2.49434169940046	1.17139203983769	0.00397128584588256
29	carB	sll0370	-4.96890662629463	2.13293800374319	0.00372933292868744
30	ccmK2	sll1028	-1.58358825112289	0.468362280158374	0.00372933292868744
31	chlD	slr1777	-3.09170647728474	1.10843728320746	0.00372933292868744
32	chlG	slr0056	-2.73936547325464	1.31347666578446	0.00372933292868744
33	chlH	slr1055	-2.3961503731285	0.810656231485163	0.00372933292868744
34	chlI	slr1030	-2.49464522153683	0.90241344655467	0.00372933292868744
[truncated: 337 more rows]

## Sheet: LCLLFL
	sgRNA_target	locus	wmean_fitness	sd_fitness	p_fitness_adj
[truncated: 314 more rows]

[truncated: 8 more sheets: LCLLDG, LCLL, LCIL, HCLLG, HCLLFL, HCLLN, HCIL, HCHL]
