# Supplementary material for: CRISPR interference screens reveal growth–robustness tradeoffs in Synechocystis sp. PCC 6803 across growth conditions
Source: Plant Cell. 2023 Jul 26;35(11):3937–56. doi: 10.1093/plcell/koad208 (PMC10615215; doi:10.1093/plcell/koad208)
Supplement: koad208_Supplementary_Data [file koad208_supplementary_data.zip › tpc.23.00192Supplemental Data Set 3.xlsx]

## Sheet: Legend
Supplemental Data. Miao et al. (2023). CRISPR interference screens in Synechocystis PCC 6803. Plant Cell.
Supplemental Data Set 3. This data set shows details for the statistics provided in Figure 3 B,C,D (sheet 1), and Figure 4 B,C (sheet 2).
For Figure 3, two-sided unpaired t-test was used and the individual comparisons and test results are listed.
For Figure 4, linear models were fitted to evaluate the correlation between non-coding RNAs and their respective upstream and downstream genes.
The fitness scores for the correlation and the individual test results are listed.

## Sheet: Figure 3 B, C, D
Supplemental Data. Miao et al. (2023). CRISPR interference screens in Synechocystis PCC 6803. Plant Cell.
Supplemental Data Set 3. Details for the statistics provided in Figure 3 B,C,D and Figure 4 B,C.
comparison	condition	mutant	statistical_test	mean_mu_max	sd_mu_max	ymin	ymax	p_value	p_value_symbol
Δcp12	hetero	WT	t-test, 2-sided, unpaired	0.0293291	0.000349469	0.0289796	0.0296786	0.000921055
Δcp12	hetero	Δcp12	t-test, 2-sided, unpaired	0.00341548	0.000552523	0.00286295	0.003968	0.000921055	*
Δcp12	photo	WT	t-test, 2-sided, unpaired	0.0101942	0.0012124	0.0089818	0.0114066	0.195543
Δcp12	photo	Δcp12	t-test, 2-sided, unpaired	0.0125031	0.000445585	0.0120575	0.0129487	0.195543
Δgap1	mixo	WT	t-test, 2-sided, unpaired	0.0382453	0.00219862	0.0360467	0.0404439	0.860138
Δgap1	mixo	Δgap1	t-test, 2-sided, unpaired	0.0364861	0.0110971	0.025389	0.0475832	0.860138
Δgap1	photo	WT	t-test, 2-sided, unpaired	0.0280272	0.00444555	0.0235817	0.0324728	0.998522
Δgap1	photo	Δgap1	t-test, 2-sided, unpaired	0.0280199	0.000123698	0.0278962	0.0281436	0.998522
Δgap2	hetero	WT	t-test, 2-sided, unpaired	0.0297861	0.0013111	0.028475	0.0310972	0.111059
Δgap2	hetero	Δgap2	t-test, 2-sided, unpaired	0.0243815	0.00488985	0.0194916	0.0292713	0.111059
Δgap2	photo	WT	t-test, 2-sided, unpaired	0.00995874	0.0019161	0.00804264	0.0118748	0.711842
Δgap2	photo	Δgap2	t-test, 2-sided, unpaired	0.0106677	0.00198373	0.00868401	0.0126515	0.711842

## Sheet: Figure 4 B, C
Supplemental Data. Miao et al. (2023). CRISPR interference screens in Synechocystis PCC 6803. Plant Cell.
Supplemental Data Set 3. This data set shows details for the statistics provided in Figure 3 B,C,D (sheet 1), and Figure 4 B,C (sheet 2).
sgRNA_target	condition	wmean_fitness	sd_fitness	p_fitness_adj	length	direction	upstream	downstream	upstream_gene_fitness	downstream_gene_fitness
ncl0200	HC, HL	-2.41798	1.75187	0.0481568	62	reverse	sll1635	sml0005	-1.58182	-3.13814
ncl0200	HC, IL	-4.48791	1.96587	0.0250818	62	reverse	sll1635	sml0005	-3.22019	-3.75255			Fit linear model upstream gene fitness vs. ncRNA fitness
ncl0200	HC, LL	-3.29629	1.99492	0.19768	62	reverse	sll1635	sml0005	-2.41238	-4.08726
ncl0200	HC, LL, -N	-3.43049	2.13231	0.340184	62	reverse	sll1635	sml0005	-1.97114	-3.09378			Residuals:
ncl0200	HC, LL, +FL	-4.36577	2.49722	0.0705922	62	reverse	sll1635	sml0005	-2.89519	-4.41336			Min 1Q Median 3Q Max
ncl0200	HC, LL, +G	-4.44789	1.54672	0.0223198	62	reverse	sll1635	sml0005	-3.15841	-4.17296			-4.5290 -1.5922 0.4217 1.4867 3.8749
ncl0200	LC, IL	-2.8089	1.98945	0.287448	62	reverse	sll1635	sml0005	-2.94399	-3.53863			Coefficients:
ncl0200	LC, LL	-3.48725	2.00238	0.0447843	62	reverse	sll1635	sml0005	-2.16526	-3.47668			Estimate Std. Error t value Pr(>|t|)
ncl0200	LC, LL, +D, +G	-3.59456	1.20184	0.0252273	62	reverse	sll1635	sml0005	-2.5932	-3.54244			(Intercept) -0.54842 0.17236 -3.182 0.00162 **
ncl0200	LC, LL, +FL	-1.8192	1.44672	0.486026	62	reverse	sll1635	sml0005	-2.61152	-3.4092			wmean_fitness 0.47232 0.06252 7.554 5.31e-13 ***
ncl0200	LC, LL, +G	-4.8398	1.21822	0.0235881	62	reverse	sll1635	sml0005	-3.62361	-3.95014			---
ncl0320	HC, HL	-0.91516	0.298589	0.00574085	121	reverse	sll1910	slr2030	-1.19888	-0.0320549			Signif. codes: 0 ‘***’ 0.001 ‘**’ 0.01 ‘*’ 0.05 ‘.’ 0.1 ‘ ’ 1
ncl0320	HC, IL	-0.394247	0.177463	0.0324892	121	reverse	sll1910	slr2030	-0.186529	0.208927			Residual standard error: 1.961 on 295 degrees of freedom
ncl0320	HC, LL	-0.00750789	0.284343	0.900697	121	reverse	sll1910	slr2030	-0.217984	0.0264859			Multiple R-squared: 0.1621, Adjusted R-squared: 0.1593
ncl0320	HC, LL, -N	-0.224388	0.27362	0.358079	121	reverse	sll1910	slr2030	-0.133518	0.0884533			F-statistic: 57.07 on 1 and 295 DF, p-value: 5.315e-13
ncl0320	HC, LL, +FL	-0.199431	0.472668	0.48355	121	reverse	sll1910	slr2030	-0.118539	0.113451
ncl0320	HC, LL, +G	0.136782	0.27732	0.643518	121	reverse	sll1910	slr2030	0.175876	0.11599
ncl0320	LC, IL	-2.40542	1.22129	0.00695369	121	reverse	sll1910	slr2030	-2.68291	0.328584			Fit linear model downstream gene fitness vs. ncRNA fitness
ncl0320	LC, LL	-0.378332	0.258828	0.0790109	121	reverse	sll1910	slr2030	-0.440028	0.0957368
ncl0320	LC, LL, +D, +G	0.759642	0.316163	0.00952675	121	reverse	sll1910	slr2030	0.59967	0.179734			Residuals:
ncl0320	LC, LL, +FL	-2.54581	1.51601	0.0585324	121	reverse	sll1910	slr2030	-2.99366	0.351603			Min 1Q Median 3Q Max
ncl0320	LC, LL, +G	0.181836	0.227978	0.546879	121	reverse	sll1910	slr2030	-0.0408534	0.0459735			-3.3615 -0.7805 0.3523 0.9571 2.6426
ncl0360	HC, HL	-5.83825	3.65701	0.0481568	51	reverse	ssl2084	sll1068	-4.12882	0.723953			Coefficients:
ncl0360	HC, IL	-5.81103	3.44367	0.0318555	51	reverse	ssl2084	sll1068	-5.7506	-0.585982			Estimate Std. Error t value Pr(>|t|)
ncl0360	HC, LL	-5.20204	3.2726	0.0689304	51	reverse	ssl2084	sll1068	-5.8443	-1.05962			(Intercept) -0.50499 0.11283 -4.476 1.09e-05 ***
ncl0360	HC, LL, -N	-5.34282	3.19654	0.0451907	51	reverse	ssl2084	sll1068	-5.45946	-0.344525			wmean_fitness 0.23281 0.04093 5.689 3.09e-08 ***
ncl0360	HC, LL, +FL	-5.55109	3.48972	0.0401034	51	reverse	ssl2084	sll1068	-5.79601	-1.04818			---
ncl0360	HC, LL, +G	-5.75351	3.65259	0.0458504	51	reverse	ssl2084	sll1068	-6.11554	-0.580855			Signif. codes: 0 ‘***’ 0.001 ‘**’ 0.01 ‘*’ 0.05 ‘.’ 0.1 ‘ ’ 1
ncl0360	LC, IL	-5.5065	2.16577	0.0273031	51	reverse	ssl2084	sll1068	-5.30065	-0.467016			Residual standard error: 1.284 on 295 degrees of freedom
ncl0360	LC, LL	-4.03226	3.01472	0.596864	51	reverse	ssl2084	sll1068	-4.9432	0.496806			Multiple R-squared: 0.09885, Adjusted R-squared: 0.09579
ncl0360	LC, LL, +D, +G	-5.91294	3.69921	0.0672333	51	reverse	ssl2084	sll1068	-5.71474	-0.251748			F-statistic: 32.36 on 1 and 295 DF, p-value: 3.086e-08
ncl0360	LC, LL, +FL	-5.84304	2.43187	0.0264624	51	reverse	ssl2084	sll1068	-5.49956	-0.184009
ncl0360	LC, LL, +G	-5.76714	3.43687	0.0457405	51	reverse	ssl2084	sll1068	-5.91735	-0.243712
ncl0530	HC, HL	-0.201396	0.52909	0.372443	80	reverse	sll2012	sll2011	-0.326281	-0.193653
ncl0530	HC, IL	-0.405458	0.401097	0.204901	80	reverse	sll2012	sll2011	-0.117863	0.149619
ncl0530	HC, LL	-0.605327	0.443282	0.0295258	80	reverse	sll2012	sll2011	-0.16311	0.083118
ncl0530	HC, LL, -N	-0.738355	0.614611	0.0594895	80	reverse	sll2012	sll2011	-0.0987066	0.237715
ncl0530	HC, LL, +FL	-0.89082	0.510273	0.0107918	80	reverse	sll2012	sll2011	-0.354477	0.134822
ncl0530	HC, LL, +G	-0.150919	0.514596	0.963435	80	reverse	sll2012	sll2011	0.129926	0.173527
ncl0530	LC, IL	-1.93905	0.831088	0.00462347	80	reverse	sll2012	sll2011	-1.40181	0.138491
ncl0530	LC, LL	-0.912661	0.331999	0.00662198	80	reverse	sll2012	sll2011	-0.548556	-0.00941168
ncl0530	LC, LL, +D, +G	0.0426371	0.289363	0.908136	80	reverse	sll2012	sll2011	0.186575	-0.0530129
ncl0530	LC, LL, +FL	-0.661347	0.39665	0.0126393	80	reverse	sll2012	sll2011	-0.853012	0.213016
ncl0530	LC, LL, +G	-0.170023	0.897944	0.697421	80	reverse	sll2012	sll2011	0.633448	0.157109
ncl0590	HC, HL	-0.0949856	0.409919	0.258079	182	reverse	sll0849	sll0848	-0.4905	-0.181044
ncl0590	HC, IL	-1.92406	0.83562	0.00596501	182	reverse	sll0849	sll0848	-4.10007	0.0384581
ncl0590	HC, LL	-1.50868	0.904325	0.0383057	182	reverse	sll0849	sll0848	-3.71471	-0.149227
ncl0590	HC, LL, -N	-1.40482	0.941123	0.211421	182	reverse	sll0849	sll0848	-3.11885	0.320248
ncl0590	HC, LL, +FL	-1.87558	0.681628	0.00495737	182	reverse	sll0849	sll0848	-3.68423	0.0154322
ncl0590	HC, LL, +G	-0.200567	0.333452	0.985826	182	reverse	sll0849	sll0848	-0.981301	-0.0875593
ncl0590	LC, IL	-1.5966	0.847833	0.0146496	182	reverse	sll0849	sll0848	-3.26297	0.0207619
ncl0590	LC, LL	-0.755504	0.560286	0.478978	182	reverse	sll0849	sll0848	-2.36682	-0.357066
ncl0590	LC, LL, +D, +G	1.43413	0.805998	0.0436649	182	reverse	sll0849	sll0848	2.5694	0.327019
ncl0590	LC, LL, +FL	-1.86456	0.941141	0.0342901	182	reverse	sll0849	sll0848	-3.37508	0.450836
ncl0590	LC, LL, +G	-0.118785	0.29404	0.954047	182	reverse	sll0849	sll0848	-0.784682	0.115637
ncl0640	HC, HL	1.94742	0.645002	0.00402094	120	reverse	sll1949	slr2067	-0.589833	1.68893
ncl0640	HC, IL	-4.06415	2.36826	0.0921249	120	reverse	sll1949	slr2067	0.337025	-4.00899
ncl0640	HC, LL	-4.69379	2.32668	0.0137744	120	reverse	sll1949	slr2067	-0.0344894	-3.88463
ncl0640	HC, LL, -N	-4.18007	2.07389	0.0223143	120	reverse	sll1949	slr2067	-0.07831	-3.89888
ncl0640	HC, LL, +FL	-3.50158	1.9354	0.0297648	120	reverse	sll1949	slr2067	-0.328058	-3.52017
ncl0640	HC, LL, +G	-1.05532	0.91418	0.506434	120	reverse	sll1949	slr2067	-0.271104	-1.59912
ncl0640	LC, IL	-4.33447	1.76097	0.00462347	120	reverse	sll1949	slr2067	-0.198895	-4.19903
ncl0640	LC, LL	-3.42277	1.88172	0.063553	120	reverse	sll1949	slr2067	-0.105189	-2.75322
ncl0640	LC, LL, +D, +G	1.80816	0.628456	0.00396204	120	reverse	sll1949	slr2067	-0.164992	1.51137
ncl0640	LC, LL, +FL	-4.1374	1.89852	0.0086442	120	reverse	sll1949	slr2067	0.0342546	-3.93093
ncl0640	LC, LL, +G	-0.96023	0.823062	0.250153	120	reverse	sll1949	slr2067	-0.22616	-1.06874
ncl1010	HC, HL	-2.86924	1.73122	0.113547	109	reverse	sll1533	slr1634	-4.8795	0.297101
ncl1010	HC, IL	-4.33521	2.1506	0.00757458	109	reverse	sll1533	slr1634	-6.3336	0.187057
ncl1010	HC, LL	-3.10726	2.03218	0.183706	109	reverse	sll1533	slr1634	-3.91121	-0.124754
ncl1010	HC, LL, -N	-3.23988	1.97922	0.0744236	109	reverse	sll1533	slr1634	-5.47318	-0.145648
ncl1010	HC, LL, +FL	-2.4129	1.68509	0.169686	109	reverse	sll1533	slr1634	-4.28447	-0.0226686
ncl1010	HC, LL, +G	-3.52079	2.1086	0.107176	109	reverse	sll1533	slr1634	-6.32219	0.228167
ncl1010	LC, IL	-1.8403	1.37374	0.30874	109	reverse	sll1533	slr1634	-2.88811	0.258761
ncl1010	LC, LL	-2.58251	1.79373	0.234184	109	reverse	sll1533	slr1634	-4.90065	0.175255
ncl1010	LC, LL, +D, +G	-3.41021	1.50933	0.00396204	109	reverse	sll1533	slr1634	-5.2201	1.34367
ncl1010	LC, LL, +FL	-1.29558	0.854821	0.138027	109	reverse	sll1533	slr1634	-1.69764	0.115121
ncl1010	LC, LL, +G	-4.36376	2.86121	0.111527	109	reverse	sll1533	slr1634	-6.98854	0.681213
ncl1020	HC, HL	-0.204893	0.135342	0.269218	108	reverse	sll1525	slr1643	-2.15556	-1.2737
ncl1020	HC, IL	-1.39079	0.631615	0.0332048	108	reverse	sll1525	slr1643	-4.15225	-3.37807
ncl1020	HC, LL	-2.28107	0.54114	0.0286261	108	reverse	sll1525	slr1643	-5.30321	-2.8722
ncl1020	HC, LL, -N	-1.96744	0.656519	0.0274034	108	reverse	sll1525	slr1643	-4.26377	-2.79357
ncl1020	HC, LL, +FL	-1.13923	0.686133	0.050647	108	reverse	sll1525	slr1643	-3.84454	-2.87706
ncl1020	HC, LL, +G	-2.42704	0.62582	0.024171	108	reverse	sll1525	slr1643	-5.11889	-1.47405
ncl1020	LC, IL	-3.06751	0.215272	0.0273031	108	reverse	sll1525	slr1643	-5.62072	-0.939466
ncl1020	LC, LL	-1.44436	0.282524	0.0261588	108	reverse	sll1525	slr1643	-4.36638	-3.38613
ncl1020	LC, LL, +D, +G	-3.31678	1.17678	0.0241864	108	reverse	sll1525	slr1643	-6.37377	-3.46388
ncl1020	LC, LL, +FL	-2.38489	0.429832	0.0290379	108	reverse	sll1525	slr1643	-5.04674	-0.488209
ncl1020	LC, LL, +G	-2.21965	0.379575	0.0257485	108	reverse	sll1525	slr1643	-4.27147	-1.00937
ncl1040	HC, HL	-0.593254	0.723558	0.486552	73	reverse	sll0427	slr0443	0.411764	0.0944523
ncl1040	HC, IL	-3.26654	0.477434	0.024196	73	reverse	sll0427	slr0443	-2.73249	-0.172908
ncl1040	HC, LL	-3.10749	0.379132	0.0265084	73	reverse	sll0427	slr0443	-2.73487	-0.130324
ncl1040	HC, LL, -N	-3.40861	0.258225	0.0255752	73	reverse	sll0427	slr0443	-2.82178	-0.218062
ncl1040	HC, LL, +FL	-3.3659	0.435642	0.0257153	73	reverse	sll0427	slr0443	-2.48413	0.0390337
ncl1040	HC, LL, +G	-0.460321	0.222403	0.103081	73	reverse	sll0427	slr0443	-0.192032	-0.0678247
ncl1040	LC, IL	-4.03903	0.398315	0.0273031	73	reverse	sll0427	slr0443	-3.37816	0.0460718
ncl1040	LC, LL	-3.62484	1.22151	0.0238961	73	reverse	sll0427	slr0443	-3.14923	-0.0923452
ncl1040	LC, LL, +D, +G	1.5346	0.675416	0.0252273	73	reverse	sll0427	slr0443	1.07395	0.0560919
ncl1040	LC, LL, +FL	-4.12946	0.247637	0.0264624	73	reverse	sll0427	slr0443	-3.04734	0.210583
ncl1040	LC, LL, +G	-0.42133	0.0234734	0.096028	73	reverse	sll0427	slr0443	-0.232112	-0.0359019
ncl1220	HC, HL	0.654509	0.170155	0.0407067	98	reverse	sll0750	sll0749	0.622864	-0.302258
ncl1220	HC, IL	0.475079	0.457336	0.280252	98	reverse	sll0750	sll0749	0.535064	-0.608208
ncl1220	HC, LL	-0.692239	0.399775	0.0750858	98	reverse	sll0750	sll0749	-0.472852	-0.81839
ncl1220	HC, LL, -N	-0.257689	0.138016	0.241267	98	reverse	sll0750	sll0749	0.263522	-0.668858
ncl1220	HC, LL, +FL	-0.356065	0.318581	0.256103	98	reverse	sll0750	sll0749	-0.0400902	-0.777292
ncl1220	HC, LL, +G	2.68345	0.590639	0.0223198	98	reverse	sll0750	sll0749	1.61658	-0.439389
ncl1220	LC, IL	0.705614	0.292827	0.0570081	98	reverse	sll0750	sll0749	0.488432	-0.656644
ncl1220	LC, LL	0.373958	0.244488	0.204027	98	reverse	sll0750	sll0749	0.595182	-0.351155
ncl1220	LC, LL, +D, +G	0.388387	0.249647	0.259461	98	reverse	sll0750	sll0749	0.405584	-0.413588
ncl1220	LC, LL, +FL	-0.717779	0.329147	0.0706831	98	reverse	sll0750	sll0749	-0.402608	-0.805368
ncl1220	LC, LL, +G	2.74625	0.629525	0.0235881	98	reverse	sll0750	sll0749	1.81514	-0.842326
ncl1330	HC, HL	0.526304	0.0371226	0.0240087	256	reverse	slr0646	sll0601	-0.0108879	0.00490521
ncl1330	HC, IL	0.357025	0.198698	0.255091	256	reverse	slr0646	sll0601	0.163492	-0.0695579
ncl1330	HC, LL	0.2558	0.212572	0.581153	256	reverse	slr0646	sll0601	0.127351	-0.367596
ncl1330	HC, LL, -N	0.00189261	0.132286	0.778166	256	reverse	slr0646	sll0601	0.387023	-0.26518
ncl1330	HC, LL, +FL	0.27938	0.0659291	0.233191	256	reverse	slr0646	sll0601	0.286969	-0.395333
ncl1330	HC, LL, +G	1.34486	0.122392	0.00749698	256	reverse	slr0646	sll0601	0.101369	0.342068
ncl1330	LC, IL	0.155189	0.186414	0.816757	256	reverse	slr0646	sll0601	-0.0144908	0.562331
ncl1330	LC, LL	0.335008	0.0481492	0.115044	256	reverse	slr0646	sll0601	0.0889733	0.610625
ncl1330	LC, LL, +D, +G	0.418569	0.100579	0.0743542	256	reverse	slr0646	sll0601	0.152205	0.489054
ncl1330	LC, LL, +FL	0.13078	0.137668	0.906954	256	reverse	slr0646	sll0601	0.168675	0.0167536
ncl1330	LC, LL, +G	2.07185	0.772307	0.007367	256	reverse	slr0646	sll0601	0.208431	0.839538
ncl1410	HC, HL	-0.658136	0.154064	0.139728	89	reverse	sll0556	sll0555	-1.58509	-1.31774
ncl1410	HC, IL	-0.77913	0.539158	0.175428	89	reverse	sll0556	sll0555	-1.49765	-1.00432
ncl1410	HC, LL	-1.36641	0.92215	0.145586	89	reverse	sll0556	sll0555	-2.78602	-0.750401
ncl1410	HC, LL, -N	-0.404968	0.44086	0.541481	89	reverse	sll0556	sll0555	-2.50342	-0.638547
ncl1410	HC, LL, +FL	-1.51779	1.09538	0.155512	89	reverse	sll0556	sll0555	-3.15842	-0.52941
ncl1410	HC, LL, +G	-0.750471	0.447918	0.173265	89	reverse	sll0556	sll0555	-1.08192	-0.979109
ncl1410	LC, IL	-4.36927	1.60418	0.0952321	89	reverse	sll0556	sll0555	-4.82268	-0.858892
ncl1410	LC, LL	-3.11062	1.79337	0.0862255	89	reverse	sll0556	sll0555	-3.70221	-1.03102
ncl1410	LC, LL, +D, +G	-0.347607	0.630787	0.900023	89	reverse	sll0556	sll0555	-1.23611	-0.736212
ncl1410	LC, LL, +FL	-3.16757	1.81613	0.0951992	89	reverse	sll0556	sll0555	-4.31473	-0.210873
ncl1410	LC, LL, +G	-0.0907262	0.282937	0.947465	89	reverse	sll0556	sll0555	-0.356604	-0.993871
ncl1450	HC, HL	-0.676357	0.432816	0.0407067	220	reverse	slr0841	slr0842	-0.478292	0.196399
ncl1450	HC, IL	-0.198326	0.382689	0.884616	220	reverse	slr0841	slr0842	-0.0547098	0.172449
ncl1450	HC, LL	-0.00430221	0.338559	0.986261	220	reverse	slr0841	slr0842	0.181038	0.124642
ncl1450	HC, LL, -N	-0.249018	0.468448	0.784151	220	reverse	slr0841	slr0842	0.240184	0.0311529
ncl1450	HC, LL, +FL	-0.358372	0.366254	0.4212	220	reverse	slr0841	slr0842	0.0505767	0.0822174
ncl1450	HC, LL, +G	-0.46346	0.445658	0.245769	220	reverse	slr0841	slr0842	0.185427	0.0740681
ncl1450	LC, IL	0.060895	0.354988	0.40759	220	reverse	slr0841	slr0842	-0.0812573	-0.0129488
ncl1450	LC, LL	-1.90652	0.345777	0.00445332	220	reverse	slr0841	slr0842	-0.0230602	0.211167
ncl1450	LC, LL, +D, +G	-0.524687	0.481446	0.273629	220	reverse	slr0841	slr0842	-0.0036223	0.0892894
ncl1450	LC, LL, +FL	0.253189	0.466631	0.210108	220	reverse	slr0841	slr0842	-0.105446	0.00648943
ncl1450	LC, LL, +G	-0.594181	0.358837	0.0414029	220	reverse	slr0841	slr0842	0.0133993	0.000575989
ncl1650	HC, HL	-4.12542	0.604955	0.00681142	99	reverse	sll0534	sll0533	-5.48658	-1.25372
ncl1650	HC, IL	-2.10136	0.200059	0.00803302	99	reverse	sll0534	sll0533	-3.6968	-1.18331
ncl1650	HC, LL	-1.38808	0.506714	0.0109476	99	reverse	sll0534	sll0533	-2.62326	-1.51645
ncl1650	HC, LL, -N	-2.7918	0.507845	0.00794278	99	reverse	sll0534	sll0533	-4.29251	-1.7952
ncl1650	HC, LL, +FL	-2.51264	0.484865	0.00836788	99	reverse	sll0534	sll0533	-3.88175	-1.55436
ncl1650	HC, LL, +G	-2.75182	0.326826	0.00732857	99	reverse	sll0534	sll0533	-4.08893	-1.21822
ncl1650	LC, IL	-2.33623	0.467513	0.00941216	99	reverse	sll0534	sll0533	-3.45842	-0.123612
ncl1650	LC, LL	-2.47276	0.217402	0.00730976	99	reverse	sll0534	sll0533	-3.59896	-0.666218
ncl1650	LC, LL, +D, +G	-2.73844	0.270911	0.00758174	99	reverse	sll0534	sll0533	-3.99042	-0.691979
ncl1650	LC, LL, +FL	-2.27981	0.858126	0.00896971	99	reverse	sll0534	sll0533	-3.2773	0.367319
ncl1650	LC, LL, +G	-2.26915	0.293153	0.0079247	99	reverse	sll0534	sll0533	-3.58475	-1.05735
ncl1670	HC, HL	-3.03538	1.2626	0.00402094	127	reverse	slr1464	ssl2667	0.257818	-0.398983
ncl1670	HC, IL	-1.1941	0.608274	0.00900019	127	reverse	slr1464	ssl2667	-0.0323023	-1.8208
ncl1670	HC, LL	-0.530882	0.370738	0.111412	127	reverse	slr1464	ssl2667	0.0592466	-2.0792
ncl1670	HC, LL, -N	-0.624143	0.489844	0.211421	127	reverse	slr1464	ssl2667	0.00484166	-1.72514
ncl1670	HC, LL, +FL	-0.830042	0.402814	0.0235537	127	reverse	slr1464	ssl2667	0.102871	-2.20511
ncl1670	HC, LL, +G	-1.75281	1.07929	0.0117546	127	reverse	slr1464	ssl2667	0.0990358	-1.57378
ncl1670	LC, IL	0.253342	0.0931447	0.278608	127	reverse	slr1464	ssl2667	0.0531904	-1.59323
ncl1670	LC, LL	-1.10847	0.499685	0.00747519	127	reverse	slr1464	ssl2667	-0.158133	-1.66219
ncl1670	LC, LL, +D, +G	-0.631334	0.366874	0.0196031	127	reverse	slr1464	ssl2667	0.189877	-1.36117
ncl1670	LC, LL, +FL	-0.611464	1.01069	0.952083	127	reverse	slr1464	ssl2667	-0.0737987	-1.81504
ncl1670	LC, LL, +G	-1.74513	0.866079	0.00848812	127	reverse	slr1464	ssl2667	0.00814155	-1.6918
ncl1680	HC, HL	-2.73431	1.39902	0.00402094	405	reverse	slr1464	ssl2667	0.257818	-0.398983
ncl1680	HC, IL	-1.14702	0.66797	0.00757458	405	reverse	slr1464	ssl2667	-0.0323023	-1.8208
ncl1680	HC, LL	-0.51025	0.259374	0.0327857	405	reverse	slr1464	ssl2667	0.0592466	-2.0792
ncl1680	HC, LL, -N	-0.627828	0.328606	0.0223143	405	reverse	slr1464	ssl2667	0.00484166	-1.72514
ncl1680	HC, LL, +FL	-0.789154	0.38705	0.0210839	405	reverse	slr1464	ssl2667	0.102871	-2.20511
ncl1680	HC, LL, +G	-1.61534	0.692101	0.00492039	405	reverse	slr1464	ssl2667	0.0990358	-1.57378
ncl1680	LC, IL	0.37426	0.23234	0.333203	405	reverse	slr1464	ssl2667	0.0531904	-1.59323
ncl1680	LC, LL	-1.05028	0.481234	0.00645614	405	reverse	slr1464	ssl2667	-0.158133	-1.66219
ncl1680	LC, LL, +D, +G	-0.871957	0.492772	0.0344866	405	reverse	slr1464	ssl2667	0.189877	-1.36117
ncl1680	LC, LL, +FL	0.124173	0.206343	0.500452	405	reverse	slr1464	ssl2667	-0.0737987	-1.81504
ncl1680	LC, LL, +G	-1.71125	1.02967	0.00617917	405	reverse	slr1464	ssl2667	0.00814155	-1.6918
ncr0050	HC, HL	-4.28592	1.45254	0.0853035	61	forward	slr0727	slr0728	0.156628	-0.304728
ncr0050	HC, IL	-4.57396	1.22519	0.0884982	61	forward	slr0727	slr0728	0.179298	-1.54865
ncr0050	HC, LL	-3.97508	2.73237	0.09528	61	forward	slr0727	slr0728	0.139779	-0.5173
ncr0050	HC, LL, -N	-5.08431	2.95856	0.0939504	61	forward	slr0727	slr0728	0.0500967	-0.698795
ncr0050	HC, LL, +FL	-4.72201	2.75628	0.0967033	61	forward	slr0727	slr0728	0.0174061	-0.855737
ncr0050	HC, LL, +G	-5.01504	2.7138	0.0817574	61	forward	slr0727	slr0728	0.284149	-1.05156
ncr0050	LC, IL	-2.33305	2.13512	0.201469	61	forward	slr0727	slr0728	0.107124	-0.750929
ncr0050	LC, LL	-5.3648	1.78236	0.0828267	61	forward	slr0727	slr0728	0.0755204	-1.02431
ncr0050	LC, LL, +D, +G	-4.88385	2.6843	0.0857424	61	forward	slr0727	slr0728	0.199484	-0.920727
ncr0050	LC, LL, +FL	-2.98948	1.78619	0.0951992	61	forward	slr0727	slr0728	-0.0135008	-0.622649
ncr0050	LC, LL, +G	-4.16465	1.57385	0.0832623	61	forward	slr0727	slr0728	0.0734817	-1.27962
ncr0075	HC, HL	-2.91828	1.40208	0.00617317	255	forward	sll0224	slr0249	-0.0663633	0.165685
ncr0075	HC, IL	-2.32299	1.36386	0.0895164	255	forward	sll0224	slr0249	0.325031	0.0295946
ncr0075	HC, LL	-2.08011	1.47281	0.131162	255	forward	sll0224	slr0249	0.131936	0.138458
ncr0075	HC, LL, -N	-2.33592	1.63767	0.144337	255	forward	sll0224	slr0249	0.234833	-0.140802
ncr0075	HC, LL, +FL	-2.84422	1.71519	0.0188667	255	forward	sll0224	slr0249	0.474597	0.128772
ncr0075	HC, LL, +G	-2.97902	1.74101	0.0962408	255	forward	sll0224	slr0249	0.453973	0.03721
ncr0075	LC, IL	-2.47184	1.96521	0.625602	255	forward	sll0224	slr0249	0.324154	0.20344
ncr0075	LC, LL	-2.56444	1.43839	0.0201071	255	forward	sll0224	slr0249	0.0482093	0.148762
ncr0075	LC, LL, +D, +G	-3.05511	1.82201	0.0907921	255	forward	sll0224	slr0249	0.524543	0.107416
ncr0075	LC, LL, +FL	-1.88495	1.68685	0.637412	255	forward	sll0224	slr0249	0.22397	-0.0717138
ncr0075	LC, LL, +G	-2.16357	1.24349	0.0856536	255	forward	sll0224	slr0249	0.150315	-0.0249884
ncr0200	HC, HL	-1.75699	0.718099	0.00402094	271	forward	slr0688	ssr1155	-1.28817	-1.84724
ncr0200	HC, IL	-0.4102	0.158133	0.0229244	271	forward	slr0688	ssr1155	-2.06383	-0.601871
ncr0200	HC, LL	-1.16437	0.266384	0.00499449	271	forward	slr0688	ssr1155	-0.928875	-1.34986
ncr0200	HC, LL, -N	-1.23762	0.306633	0.0046972	271	forward	slr0688	ssr1155	-1.76724	-1.34778
ncr0200	HC, LL, +FL	-0.777514	0.276574	0.00792969	271	forward	slr0688	ssr1155	-1.0959	-0.911341
ncr0200	HC, LL, +G	-0.914429	0.294377	0.00592235	271	forward	slr0688	ssr1155	-1.22348	-1.09415
ncr0200	LC, IL	-1.04705	0.457329	0.00608443	271	forward	slr0688	ssr1155	-1.12081	-1.41662
ncr0200	LC, LL	-2.556	0.923429	0.00445332	271	forward	slr0688	ssr1155	-0.154722	-3.17658
ncr0200	LC, LL, +D, +G	-0.0931205	0.193935	0.659902	271	forward	slr0688	ssr1155	-0.911342	-0.201974
ncr0200	LC, LL, +FL	-2.02579	0.351442	0.00470043	271	forward	slr0688	ssr1155	-0.26133	-2.72057
ncr0200	LC, LL, +G	-0.940467	0.295302	0.0053098	271	forward	slr0688	ssr1155	-1.6514	-1.03237
ncr0290	HC, HL	0.975461	0.514245	0.143651	129	forward	sll1577	ssr2848	1.7852	0.159887
ncr0290	HC, IL	-1.28365	0.794029	0.1661	129	forward	sll1577	ssr2848	-2.90313	0.272927
ncr0290	HC, LL	-2.51909	1.39447	0.0224006	129	forward	sll1577	ssr2848	-3.10078	0.165976
ncr0290	HC, LL, -N	-1.86608	1.15663	0.34151	129	forward	sll1577	ssr2848	-3.20386	0.0546744
ncr0290	HC, LL, +FL	-1.8172	1.17279	0.682949	129	forward	sll1577	ssr2848	-2.45689	-0.0103342
ncr0290	HC, LL, +G	-0.335195	0.238763	0.460469	129	forward	sll1577	ssr2848	-1.06258	0.116249
ncr0290	LC, IL	-1.45917	0.752225	0.0331087	129	forward	sll1577	ssr2848	-2.47661	-0.0574454
ncr0290	LC, LL	-1.67411	1.1191	0.630484	129	forward	sll1577	ssr2848	-2.59099	0.248809
ncr0290	LC, LL, +D, +G	0.649236	0.364825	0.564395	129	forward	sll1577	ssr2848	1.41593	0.0853138
ncr0290	LC, LL, +FL	-1.67602	0.700324	0.00951789	129	forward	sll1577	ssr2848	-3.04448	0.103442
ncr0290	LC, LL, +G	-0.0747719	0.236201	0.951115	129	forward	sll1577	ssr2848	-0.846969	0.158248
ncr0650	HC, HL	-4.52847	2.36279	0.0884922	26	forward	sll2001	ssr3570	-0.303776	0.140695
ncr0650	HC, IL	-3.68755	1.97096	0.0921249	26	forward	sll2001	ssr3570	-0.328542	0.092538
ncr0650	HC, LL	-2.65155	1.92906	0.166018	26	forward	sll2001	ssr3570	0.216149	-0.00572727
ncr0650	HC, LL, -N	-2.93364	1.95775	0.11645	26	forward	sll2001	ssr3570	0.122854	0.0973693
ncr0650	HC, LL, +FL	-3.33882	2.11769	0.116697	26	forward	sll2001	ssr3570	0.108395	0.173827
ncr0650	HC, LL, +G	-3.63538	2.31856	0.0962408	26	forward	sll2001	ssr3570	-0.305865	0.14502
ncr0650	LC, IL	-3.37833	2.6561	0.188183	26	forward	sll2001	ssr3570	-0.248205	0.0901197
ncr0650	LC, LL	-3.41085	2.27638	0.103218	26	forward	sll2001	ssr3570	0.127945	0.0199033
ncr0650	LC, LL, +D, +G	-3.45319	2.26666	0.105352	26	forward	sll2001	ssr3570	0.121065	0.125893
ncr0650	LC, LL, +FL	-3.2674	2.59026	0.220662	26	forward	sll2001	ssr3570	0.0546592	0.28901
ncr0650	LC, LL, +G	-3.11231	1.63005	0.0857423	26	forward	sll2001	ssr3570	-0.137295	0.259309
ncr0840	HC, HL	-2.1985	0.691689	0.0884922	76	forward	sll1172	slr1279	-4.41767	-0.360703
ncr0840	HC, IL	-2.00074	1.30036	0.114425	76	forward	sll1172	slr1279	-5.76107	-0.27786
ncr0840	HC, LL	-2.20332	1.63801	0.134855	76	forward	sll1172	slr1279	-5.9377	-0.509061
ncr0840	HC, LL, -N	-2.89731	2.66355	0.231689	76	forward	sll1172	slr1279	-5.32731	-0.101977
ncr0840	HC, LL, +FL	-3.02714	2.26412	0.116697	76	forward	sll1172	slr1279	-5.43364	-0.545643
ncr0840	HC, LL, +G	-3.61254	1.29067	0.0817574	76	forward	sll1172	slr1279	-5.45379	-2.248
ncr0840	LC, IL	-4.0382	1.59381	0.0952321	76	forward	sll1172	slr1279	-5.95516	-2.44122
ncr0840	LC, LL	-3.40113	1.90783	0.0862255	76	forward	sll1172	slr1279	-5.01643	-1.10038
ncr0840	LC, LL, +D, +G	-4.12395	0.661812	0.0857424	76	forward	sll1172	slr1279	-4.83451	-4.50108
ncr0840	LC, LL, +FL	-4.58135	2.32183	0.0951992	76	forward	sll1172	slr1279	-5.22883	-1.78822
ncr0840	LC, LL, +G	-2.83826	0.940442	0.0857423	76	forward	sll1172	slr1279	-5.89798	-1.57877
ncr0970	HC, HL	-1.79214	1.10888	0.214584	77	forward	sll1525	slr1643	-2.15556	-1.2737
ncr0970	HC, IL	-3.55962	2.03139	0.0439389	77	forward	sll1525	slr1643	-4.15225	-3.37807
ncr0970	HC, LL	-3.32195	1.92038	0.0316081	77	forward	sll1525	slr1643	-5.30321	-2.8722
ncr0970	HC, LL, -N	-3.25534	2.08725	0.542056	77	forward	sll1525	slr1643	-4.26377	-2.79357
ncr0970	HC, LL, +FL	-3.54788	2.1199	0.213356	77	forward	sll1525	slr1643	-3.84454	-2.87706
ncr0970	HC, LL, +G	-1.88524	1.83094	0.651831	77	forward	sll1525	slr1643	-5.11889	-1.47405
ncr0970	LC, IL	-1.15034	1.28865	0.871478	77	forward	sll1525	slr1643	-5.62072	-0.939466
ncr0970	LC, LL	-3.66397	2.40226	0.775055	77	forward	sll1525	slr1643	-4.36638	-3.38613
ncr0970	LC, LL, +D, +G	-4.186	2.25822	0.118719	77	forward	sll1525	slr1643	-6.37377	-3.46388
ncr0970	LC, LL, +FL	-0.868582	0.962661	0.966083	77	forward	sll1525	slr1643	-5.04674	-0.488209
ncr0970	LC, LL, +G	-1.25403	1.16203	0.484975	77	forward	sll1525	slr1643	-4.27147	-1.00937
ncr1080	HC, HL	-3.25777	2.71438	0.278636	139	forward	slr0992	slr0993	0.293081	0.34636
ncr1080	HC, IL	-2.58353	1.70099	0.119912	139	forward	slr0992	slr0993	0.212287	0.107841
ncr1080	HC, LL	-4.27058	1.9552	0.09528	139	forward	slr0992	slr0993	0.170444	0.390055
ncr1080	HC, LL, -N	-3.61451	2.57148	0.122337	139	forward	slr0992	slr0993	0.204458	1.26971
ncr1080	HC, LL, +FL	-3.58449	2.11967	0.0967033	139	forward	slr0992	slr0993	0.479093	0.395561
ncr1080	HC, LL, +G	-5.82783	3.45226	0.0844728	139	forward	slr0992	slr0993	0.573906	-1.49929
ncr1080	LC, IL	-5.35794	3.55823	0.0988908	139	forward	slr0992	slr0993	0.276549	-2.09827
ncr1080	LC, LL	-4.54557	3.42013	0.122381	139	forward	slr0992	slr0993	0.376779	-0.300196
ncr1080	LC, LL, +D, +G	-5.48983	3.15171	0.0889834	139	forward	slr0992	slr0993	-0.211094	-2.69272
ncr1080	LC, LL, +FL	-6.86625	4.28512	0.0951992	139	forward	slr0992	slr0993	-0.111834	-1.70625
ncr1080	LC, LL, +G	-4.57319	3.21162	0.104198	139	forward	slr0992	slr0993	0.310276	-0.779135
ncr1525	HC, HL	-1.76804	1.34328	0.0898539	66	forward	sll0586	slr0623	0.103204	-2.67578
ncr1525	HC, IL	-0.604313	0.617952	0.306239	66	forward	sll0586	slr0623	0.118328	-3.33726
ncr1525	HC, LL	-2.70644	1.52563	0.0659693	66	forward	sll0586	slr0623	0.0665219	-4.49656
ncr1525	HC, LL, -N	-2.94799	1.41075	0.00815615	66	forward	sll0586	slr0623	0.155967	-3.67577
ncr1525	HC, LL, +FL	-1.94944	1.05751	0.0453559	66	forward	sll0586	slr0623	0.183375	-3.79855
ncr1525	HC, LL, +G	-1.85128	0.865669	0.00388614	66	forward	sll0586	slr0623	0.212633	-4.1684
ncr1525	LC, IL	-4.664	1.77537	0.00462347	66	forward	sll0586	slr0623	0.0894367	-2.05001
ncr1525	LC, LL	-5.09825	2.70617	0.00446325	66	forward	sll0586	slr0623	0.229341	-4.02639
ncr1525	LC, LL, +D, +G	-2.43636	1.15845	0.00536083	66	forward	sll0586	slr0623	0.173612	-3.9267
ncr1525	LC, LL, +FL	-6.24201	2.61895	0.00470043	66	forward	sll0586	slr0623	0.0598023	-0.84073
ncr1525	LC, LL, +G	-2.17227	1.31569	0.00388093	66	forward	sll0586	slr0623	0.208725	-3.7894
ncr1600	HC, HL	-0.326996	0.751973	0.203437	247	forward	slr0550	slr0551	-0.212015	-0.613478
ncr1600	HC, IL	-1.47626	0.832159	0.0119882	247	forward	slr0550	slr0551	-1.15857	-1.1713
ncr1600	HC, LL	-2.3536	1.35794	0.00842416	247	forward	slr0550	slr0551	-1.50594	-1.55802
ncr1600	HC, LL, -N	-1.72199	0.900905	0.011594	247	forward	slr0550	slr0551	-1.58781	-1.50995
ncr1600	HC, LL, +FL	-2.46675	1.14214	0.00467162	247	forward	slr0550	slr0551	-1.87452	-1.73498
ncr1600	HC, LL, +G	-1.05455	0.602901	0.0203796	247	forward	slr0550	slr0551	-2.31614	-1.64783
ncr1600	LC, IL	-1.06106	0.8742	0.412017	247	forward	slr0550	slr0551	0.0951772	-1.36137
ncr1600	LC, LL	-2.07338	0.808792	0.00445332	247	forward	slr0550	slr0551	-1.35229	-2.82296
ncr1600	LC, LL, +D, +G	0.00337802	0.299426	0.409352	247	forward	slr0550	slr0551	-0.696762	-0.850129
ncr1600	LC, LL, +FL	-1.83559	1.24561	0.0190451	247	forward	slr0550	slr0551	0.602916	-1.78192
ncr1600	LC, LL, +G	-0.974786	0.627426	0.0388106	247	forward	slr0550	slr0551	-1.90327	-1.6807
ncr1650	HC, HL	-0.45635	0.498791	0.163476	135	forward	sll0629	slr0653	-0.00776534	-0.397869
ncr1650	HC, IL	-2.13994	0.443754	0.00777252	135	forward	sll0629	slr0653	-0.0127866	-1.84553
ncr1650	HC, LL	-1.87963	0.685819	0.0092638	135	forward	sll0629	slr0653	0.0114539	-1.69417
ncr1650	HC, LL, -N	-2.31422	0.601476	0.00843401	135	forward	sll0629	slr0653	0.0321719	-1.94516
ncr1650	HC, LL, +FL	-2.06849	0.549058	0.00866808	135	forward	sll0629	slr0653	-0.00781111	-2.01429
ncr1650	HC, LL, +G	-2.72154	0.682493	0.00749698	135	forward	sll0629	slr0653	-0.0965677	-2.11451
ncr1650	LC, IL	-5.37575	0.336059	0.00852752	135	forward	sll0629	slr0653	-0.0115359	-4.6654
ncr1650	LC, LL	-1.37457	0.73104	0.010918	135	forward	sll0629	slr0653	0.0995792	-0.730926
ncr1650	LC, LL, +D, +G	-0.81213	1.40225	0.927426	135	forward	sll0629	slr0653	-0.0343083	-0.612566
ncr1650	LC, LL, +FL	-5.02788	0.296248	0.00830118	135	forward	sll0629	slr0653	0.0999774	-4.25663
ncr1650	LC, LL, +G	-5.28347	0.754193	0.00722696	135	forward	sll0629	slr0653	-0.006269	-4.05342
